# Supplementary material for: Identification of functional long non-coding RNAs in C. elegans
Source: BMC Biol. 2019 Feb 18;17:14. doi: 10.1186/s12915-019-0635-7 (PMC6378714; doi:10.1186/s12915-019-0635-7)
Supplement: Supplementary file 1 — List of the RNA-Seq libraries used to annotate lncRNAs (XLSX 20 kb) [file 12915_2019_635_MOESM1_ESM.xlsx]

## Sheet: Sheet1
Additional File 1: SRA accession numbers for RNA-Seq in C. elegans, including sample names, developmental stages, developmental timing (embryos), strain, tissue
SRA	stage_SRA	stage_development_broad	early_embryo_incubation_time_minutes	Name_in_WGCNA	Strain	Tissue	Sequencer
SRR006512	mid L2	L2	mid	L2_mid	Unknown (N2?)	Whole_larva_2	Illumina Genome Analyzer
SRR006513	mid L2	L2	mid	L2_mid.1	Unknown (N2?)	Whole_larva_2	Illumina Genome Analyzer
SRR006514	YA	young_adult	NA	young_adult.5	Unknown (N2?)	Whole_young_adult	Illumina Genome Analyzer
SRR006516	YA	young_adult	NA	young_adult.6	Unknown (N2?)	Whole_young_adult	Illumina Genome Analyzer
SRR006517	mid L4	L4	NA	L4.14	Unknown (N2?)	Whole_larva_4	Illumina Genome Analyzer
SRR006518	mid L4	L4	NA	L4.15	Unknown (N2?)	Whole_larva_4	Illumina Genome Analyzer
SRR006519	mid L3	L3	NA	L3.9	Unknown (N2?)	Whole_larva_3	Illumina Genome Analyzer
SRR316196	N2_EE_50-60	early_embryo	60	early_embryo_60	N2	Whole_embryo	Illumina Genome Analyzer II
SRR316753	N2_EE_50-120	early_embryo	120	early_embryo_120	N2	Whole_embryo	Illumina Genome Analyzer II
SRR316928	N2_PharyngealMuscle	late_embryo	NA	late_embryo_Pharyngeal_muscle	N2	Pharyngeal_muscle	Illumina Genome Analyzer II
SRR317082	N2_EE_50-120	early_embryo	120	early_embryo_120.1	N2	Whole_embryo	Illumina HiSeq 2000
SRR317083	N2_EE_50-60	early_embryo	60	early_embryo_60.1	N2	Whole_embryo	Illumina HiSeq 2000
SRR332921	N2_EE_50-0	early_embryo	0	early_embryo_0	N2	Whole_embryo	Illumina Genome Analyzer II
SRR332922	N2_EE_50-0	early_embryo	0	early_embryo_0.1	N2	Whole_embryo	Illumina HiSeq 2000
SRR332923	N2_EE_50-30	early_embryo	30	early_embryo_30	N2	Whole_embryo	Illumina Genome Analyzer II
SRR332924	N2_EE_50-30	early_embryo	30	early_embryo_30.1	N2	Whole_embryo	Illumina HiSeq 2000
SRR332925	N2_EE_50-90	early_embryo	90	early_embryo_90	N2	Whole_embryo	Illumina Genome Analyzer II
SRR332926	N2_EE_50-90	early_embryo	90	early_embryo_90.1	N2	Whole_embryo	Illumina HiSeq 2000
SRR332927	N2_EE_50-90	early_embryo	90	early_embryo_90.2	N2	Whole_embryo	Illumina HiSeq 2000
SRR350977	N2_EE_50-120	early_embryo	120	early_embryo_120.2	N2	Whole_embryo	Illumina HiSeq 2000
SRR350987	N2_EE_50-570	early_embryo	570	early_embryo_570	N2	Whole_embryo	Illumina HiSeq 2000
SRR350988	N2_EE_50-570	early_embryo	570	early_embryo_570.1	N2	Whole_embryo	Illumina HiSeq 2000
SRR350990	N2_EE_50-600	early_embryo	600	early_embryo_600	N2	Whole_embryo	Illumina HiSeq 2000
SRR350991	N2_EE_50-600	early_embryo	600	early_embryo_600.1	N2	Whole_embryo	Illumina HiSeq 2000
SRR350994	N2_EE_50-630	early_embryo	630	early_embryo_630	N2	Whole_embryo	Illumina HiSeq 2000
SRR350995	N2_EE_50-630	early_embryo	630	early_embryo_630.1	N2	Whole_embryo	Illumina HiSeq 2000
SRR350996	N2_EE_50-630	early_embryo	630	early_embryo_630.2	N2	Whole_embryo	Illumina HiSeq 2000
SRR350997	N2_EE_50-660	early_embryo	660	early_embryo_660	N2	Whole_embryo	Illumina HiSeq 2000
SRR350998	N2_EE_50-660	early_embryo	660	early_embryo_660.1	N2	Whole_embryo	Illumina HiSeq 2000
SRR350999	N2_EE_50-660	early_embryo	660	early_embryo_660.2	N2	Whole_embryo	Illumina HiSeq 2000
SRR351000	N2_EE_50-330	early_embryo	330	early_embryo_330	N2	Whole_embryo	Illumina HiSeq 2000
SRR351001	N2_EE_50-330	early_embryo	330	early_embryo_330.1	N2	Whole_embryo	Illumina HiSeq 2000
SRR351002	N2_EE_50-360	early_embryo	360	early_embryo_360	N2	Whole_embryo	Illumina HiSeq 2000
SRR351003	N2_EE_50-360	early_embryo	360	early_embryo_360.1	N2	Whole_embryo	Illumina HiSeq 2000
SRR351004	N2_EE_50-390	early_embryo	390	early_embryo_390	N2	Whole_embryo	Illumina HiSeq 2000
SRR351005	N2_EE_50-390	early_embryo	390	early_embryo_390.1	N2	Whole_embryo	Illumina HiSeq 2000
SRR351007	N2_EE_50-420	early_embryo	420	early_embryo_420	N2	Whole_embryo	Illumina HiSeq 2000
SRR351008	N2_EE_50-420	early_embryo	420	early_embryo_420.1	N2	Whole_embryo	Illumina HiSeq 2000
SRR351009	N2_EE_50-180	early_embryo	180	early_embryo_180	N2	Whole_embryo	Illumina HiSeq 2000
SRR351010	N2_EE_50-240	early_embryo	240	early_embryo_240	N2	Whole_embryo	Illumina HiSeq 2000
SRR351011	N2_EE_50-240	early_embryo	240	early_embryo_240.1	N2	Whole_embryo	Illumina HiSeq 2000
SRR351013	N2_EE_50-480	early_embryo	480	early_embryo_480	N2	Whole_embryo	Illumina HiSeq 2000
SRR351014	N2_EE_50-480	early_embryo	480	early_embryo_480.1	N2	Whole_embryo	Illumina HiSeq 2000
SRR351017	N2_EE_50-540	early_embryo	540	early_embryo_540	N2	Whole_embryo	Illumina HiSeq 2000
SRR351018	N2_EE_50-540	early_embryo	540	early_embryo_540.1	N2	Whole_embryo	Illumina HiSeq 2000
SRR351021	N2_EE_50-690	early_embryo	690	early_embryo_690	N2	Whole_embryo	Illumina HiSeq 2000
SRR351022	N2_EE_50-690	early_embryo	690	early_embryo_690.1	N2	Whole_embryo	Illumina HiSeq 2000
SRR351023	N2_EE_50-150	early_embryo	150	early_embryo_150	N2	Whole_embryo	Illumina HiSeq 2000
SRR351024	N2_EE_50-150	early_embryo	150	early_embryo_150.1	N2	Whole_embryo	Illumina HiSeq 2000
SRR351025	N2_EE_50-150	early_embryo	150	early_embryo_150.2	N2	Whole_embryo	Illumina HiSeq 2000
SRR351026	N2_EE_50-150	early_embryo	150	early_embryo_150.3	N2	Whole_embryo	Illumina HiSeq 2000
SRR351027	N2_EE_50-150	early_embryo	150	early_embryo_150.4	N2	Whole_embryo	Illumina HiSeq 2000
SRR351030	N2_EE_50-270	early_embryo	270	early_embryo_270	N2	Whole_embryo	Illumina HiSeq 2000
SRR351031	N2_EE_50-270	early_embryo	270	early_embryo_270.1	N2	Whole_embryo	Illumina HiSeq 2000
SRR351034	N2_EE_50-450	early_embryo	450	early_embryo_450	N2	Whole_embryo	Illumina HiSeq 2000
SRR351035	N2_EE_50-450	early_embryo	450	early_embryo_450.1	N2	Whole_embryo	Illumina HiSeq 2000
SRR351036	N2_EE_50-510	early_embryo	510	early_embryo_510	N2	Whole_embryo	Illumina HiSeq 2000
SRR351037	N2_EE_50-510	early_embryo	510	early_embryo_510.1	N2	Whole_embryo	Illumina HiSeq 2000
SRR351040	N2_EE_50-720	early_embryo	720	early_embryo_720	N2	Whole_embryo	Illumina HiSeq 2000
SRR351041	N2_EE_50-720	early_embryo	720	early_embryo_720.1	N2	Whole_embryo	Illumina HiSeq 2000
SRR351935	N2 larval L4 Non-infected 6 hours at 25	L4	NA	L4.	N2	Whole_larva_4	Illumina HiSeq 2000
SRR351936	N2 larval L4 Non-infected 6 hours at 25	L4	NA	L4.1	N2	Whole_larva_4	Illumina HiSeq 2000
SRR351938	N2 larval L4 infected 6 hours at 25	L4	NA	L4.2	N2	Whole_larva_infected_Haptocillium sphaerosporum	Illumina HiSeq 2000
SRR351939	N2 larval L4 infected 6 hours at 25	L4	NA	L4.3	N2	Whole_larva_infected_Haptocillium sphaerosporum	Illumina HiSeq 2000
SRR352279	N2_EE_50-300	early_embryo	300	early_embryo_300	N2	Whole_embryo	Illumina HiSeq 2000
SRR352280	N2_EE_50-300	early_embryo	300	early_embryo_300.1	N2	Whole_embryo	Illumina HiSeq 2000
SRR358683	DauerExitDAF2-3-1	dauer	exit	dauer_exit	daf-2(el370)	Whole_dauer	Illumina HiSeq 2000
SRR358684	DauerExitDAF2-3-1	dauer	exit	dauer_exit.1	daf-2(el370)	Whole_dauer	Illumina HiSeq 2000
SRR358686	DauerExitDAF2-3-1	dauer	exit	dauer_exit.2	daf-2(el370)	Whole_dauer	Illumina HiSeq 2000
SRR358688	DauerEntryDAF2-1-1	dauer	entry	dauer_entry	daf-2(el370)	Whole_dauer	Illumina HiSeq 2000
SRR358689	DauerEntryDAF2-1-1	dauer	entry	dauer_entry.1	daf-2(el370)	Whole_dauer	Illumina HiSeq 2000
SRR358691	DauerEntryDAF2-1-1	dauer	entry	dauer_entry.2	daf-2(el370)	Whole_dauer	Illumina HiSeq 2000
SRR358693	DauerEntryDAF2-4-1	dauer	entry	dauer_entry.3	daf-2(el370)	Whole_dauer	Illumina HiSeq 2000
SRR358694	DauerEntryDAF2-4-1	dauer	entry	dauer_entry.4	daf-2(el370)	Whole_dauer	Illumina HiSeq 2000
SRR358695	DauerExitDAF2-6-1	dauer	exit	dauer_exit.3	daf-2(el370)	Whole_dauer	Illumina HiSeq 2000
SRR358696	DauerExitDAF2-6-1	dauer	exit	dauer_exit.4	daf-2(el370)	Whole_dauer	Illumina HiSeq 2000
SRR358698	DauerExitDAF2-6-1	dauer	exit	dauer_exit.5	daf-2(el370)	Whole_dauer	Illumina HiSeq 2000
SRR359063	N2_EE_50-0	early_embryo	0	early_embryo_0.2	N2	Whole_embryo	Illumina HiSeq 2000
SRR359065	N2_EE_50-30	early_embryo	30	early_embryo_30.2	N2	Whole_embryo	Illumina HiSeq 2000
SRR359066	N2_EE_50-90	early_embryo	90	early_embryo_90.3	N2	Whole_embryo	Illumina HiSeq 2000
SRR359067	N2_EE_50-210	early_embryo	210	early_embryo_210	N2	Whole_embryo	Illumina HiSeq 2000
SRR359069	N2_EE_50-240	early_embryo	240	early_embryo_240.2	N2	Whole_embryo	Illumina HiSeq 2000
SRR359087	N2_EE_50-540	early_embryo	540	early_embryo_540.2	N2	Whole_embryo	Illumina HiSeq 2000
SRR359088	N2_EE_50-600	early_embryo	600	early_embryo_600.2	N2	Whole_embryo	Illumina HiSeq 2000
SRR359089	N2_EE_50-570	early_embryo	570	early_embryo_570.2	N2	Whole_embryo	Illumina HiSeq 2000
SRR359090	N2_EE_50-480	early_embryo	480	early_embryo_480.2	N2	Whole_embryo	Illumina HiSeq 2000
SRR359091	N2_EE_50-510	early_embryo	510	early_embryo_510.2	N2	Whole_embryo	Illumina HiSeq 2000
SRR359094	N2_EE_50-270	early_embryo	270	early_embryo_270.2	N2	Whole_embryo	Illumina HiSeq 2000
SRR360120	DauerDAF2-2-1	dauer	mid	dauer_mid	daf-2(el370)	Whole_dauer	Illumina HiSeq 2000
SRR360121	DauerDAF2-2-1	dauer	mid	dauer_mid.1	daf-2(el370)	Whole_dauer	Illumina HiSeq 2000
SRR360124	DauerDAF2-5-1	dauer	mid	dauer_mid.2	daf-2(el370)	Whole_dauer	Illumina HiSeq 2000
SRR360125	DauerDAF2-5-1	dauer	mid	dauer_mid.3	daf-2(el370)	Whole_dauer	Illumina HiSeq 2000
SRR360126	N2_YA_RZ-1	young_adult	NA	young_adult	N2	Whole_young_adult_hermaphrodites_RiboZero_single_pass	Illumina HiSeq 2000
SRR360127	N2_YA_RZ-1	young_adult	NA	young_adult.1	N2	Whole_young_adult_hermaphrodites_RiboZero_single_pass	Illumina HiSeq 2000
SRR360129	N2_YA_RZ-1	young_adult	NA	young_adult.2	N2	Whole_young_adult_hermaphrodites_RiboZero_single_pass	Illumina HiSeq 2000
SRR473085	DMM402_N2all_L1-DSN	L1	NA	L1.	N2	Whole_larva_1_DSN_treated	Illumina HiSeq 2000
SRR473086	DMM408_Amot_nrn_L2-DSN	L2	NA	L2.	NC2484 [wdIs5 (unc-4::GFP) III]	Larva_2_A-class_neurons_I5_AVF_SAB_DA_VA_DSN_treated	Illumina HiSeq 2000
SRR473297	N2_YA_RZ-1	young_adult	NA	young_adult.3	N2	Whole_young_adult_hermaphrodites_RiboZero_single_pass	Illumina HiSeq 2000
SRR473298	N2_YA_RZ-1	young_adult	NA	young_adult.4	N2	Whole_young_adult_hermaphrodites_RiboZero_single_pass	Illumina HiSeq 2000
SRR473299	N2 larval L1 all cells	L1	NA	L1.1	N2	Whole_larva_1_DSN_treated	Illumina HiSeq 2000
SRR473300	NC2484 larval L2 A motor neuron	L2	NA	L2.1	NC2484 [wdIs5 (unc-4::GFP) III]	Larva_2_A-class_neurons_I5_AVF_SAB_DA_VA_DSN_treated	Illumina HiSeq 2000
SRR474827	LX837 larval L1 NSML and NSMR neurons	L1	NA	L1.2	LX837[vsIs45 (tph-1::GFP)]	Larva_1_NSML_NSMR_neurons_DSN_treated	Illumina HiSeq 2000
SRR474828	NC2484 larval L2 A motor neuron - DSN treated	L2	NA	L2.2	NC2484 [wdIs5 (unc-4::GFP) III]	Larva_2_A-class_neurons_I5_AVF_SAB_DA_VA_DSN_treated	Illumina HiSeq 2000
SRR478539	N2_EE_50-0	early_embryo	0	early_embryo_0.3	N2	Whole_embryo	Illumina HiSeq 2000
SRR478540	N2_EE_50-390	early_embryo	390	early_embryo_390.2	N2	Whole_embryo	Illumina HiSeq 2000
SRR493075	NW1229 larval L1 all neurons	L1	NA	L1.3	NW1229{evIs111[F25B3.3::GFP; dpy-20(+)] dpy-20(e1362)IV}	Larva_1_all_neurons	Illumina HiSeq 2000
SRR493076	N2 larval L1 all cells	L1	NA	L1.4	N2	Whole_larva_1	Illumina HiSeq 2000
SRR493077	LX837 larval L1 NSML and NSMR neurons	L1	NA	L1.5	LX837[vsIs45 (tph-1::GFP)]	Larva_1_NSML_NSMR_neurons	Illumina HiSeq 2000
SRR493078	NW1229 larval L1 all neurons	L1	NA	L1.6	NW1229{evIs111[F25B3.3::GFP; dpy-20(+)] dpy-20(e1362)IV}	Larva_1_all_neurons	Illumina HiSeq 2000
SRR493079	N2 larval L1 all cells	L1	NA	L1.7	N2	Whole_larva_1	Illumina HiSeq 2000
SRR493099	N2_4cell_EE_RZ-56	early_embryo	NA	early_embryo.7	N2	Whole_embryo_4cell_RiboZero_treated	Illumina HiSeq 2000
SRR493100	N2_4cell_EE_RZ-56	early_embryo	NA	early_embryo.8	N2	Whole_embryo_4cell_RiboZero_treated	Illumina HiSeq 2000
SRR493102	N2_E2-E8_sorted	early_embryo	NA	early_embryo.9	838_III_1_838_III_2	Embryo_Intestine_E_cells_E2_E8_cell_stages_gut_development	Illumina HiSeq 2000
SRR493103	N2_E2-E8_sorted	early_embryo	NA	early_embryo.10	838_III_1_838_III_2	Embryo_Intestine_E_cells_E2_E8_cell_stages_gut_development	Illumina HiSeq 2000
SRR493105	N2_EE_DSN-5	early_embryo	NA	early_embryo.11	N2	Whole_embryo_DSN_treated	Illumina HiSeq 2000
SRR493358	N2_EE_RZ-54	early_embryo	NA	early_embryo.	N2	Whole_embryo_RiboZero_treated	Illumina HiSeq 2000
SRR493359	N2_EE_RZ-54	early_embryo	NA	early_embryo.1	N2	Whole_embryo_RiboZero_treated	Illumina HiSeq 2000
SRR493360	N2_EE_RZ-54	early_embryo	NA	early_embryo.2	N2	Whole_embryo_RiboZero_treated	Illumina HiSeq 2000
SRR493361	N2_EE_RZ-54	early_embryo	NA	early_embryo.3	N2	Whole_embryo_RiboZero_treated	Illumina HiSeq 2000
SRR493362	N2_L2_RZ-53	L2	NA	L2.3	N2	Whole_larva_2_RiboZero_Dnase_Rneasy_treatment	Illumina HiSeq 2000
SRR493363	N2_L2_RZ-53	L2	NA	L2.4	N2	Whole_larva_2_RiboZero_Dnase_Rneasy_treatment	Illumina HiSeq 2000
SRR493364	N2_L2_RZ-53	L2	NA	L2.5	N2	Whole_larva_2_RiboZero_Dnase_Rneasy_treatment	Illumina HiSeq 2000
SRR493365	N2_L2_RZ-53	L2	NA	L2.6	N2	Whole_larva_2_RiboZero_Dnase_Rneasy_treatment	Illumina HiSeq 2000
SRR504316	early embryo reference cells DSN	early_embryo	NA	early_embryo.4	N2	Whole_embryo_DSN_treated	Illumina HiSeq 2000
SRR504317	DZ685 embryonic Z1/Z4 cells DSN treated	early_embryo	NA	early_embryo.5	DZ685 [rdIS4 [ehn-3a::VENUS (delta)] ?; xol-1 (y9) X]	Embryo_Z1_Z4_cells_DSN_treated	Illumina HiSeq 2000
SRR504318	DZ685 embryonic Z1/Z4 cells DSN treated	early_embryo	NA	early_embryo.6	DZ685 [rdIS4 [ehn-3a::VENUS (delta)] ?; xol-1 (y9) X]	Embryo_Z1_Z4_cells_DSN_treated	Illumina HiSeq 2000
SRR504319	larval L1 all neuron	L1	NA	L1.8	NW1229[dpy-20(e1362) IV; evIs111 (F25B3.3::GFP)	Larva_1_all_neurons_DSN_treated	Illumina HiSeq 2000
SRR504322	larval L1 all neuron DSN treated	L1	NA	L1.9	NW1229[dpy-20(e1362) IV; evIs111 (F25B3.3::GFP)	Larva_1_all_neurons_DSN_treated	Illumina HiSeq 2000
SRR504323	larval L1 all neuron DSN treated	L1	NA	L1.10	NW1229[dpy-20(e1362) IV; evIs111 (F25B3.3::GFP)	Larva_1_all_neurons_DSN_treated	Illumina HiSeq 2000
SRR504324	larval L2 library total RNA DSN treated	L2	NA	L2.7	N2	Whole_larva_2_DSN_treated	Illumina HiSeq 2000
SRR504325	larval L2 library total RNA DSN treated	L2	NA	L2.8	N2	Whole_larva_2_DSN_treated	Illumina HiSeq 2000
SRR504336	L1 NSM neuron DSN treated	L1	NA	L1.11	LX837 [vsIs45 (tph-1::GFP)]	Larva_1_NSM_neurons_DSN_treated	Illumina HiSeq 2000
SRR504337	L1 NSM neuron DSN treated	L1	NA	L1.12	LX837 [vsIs45 (tph-1::GFP)]	Larva_1_NSM_neurons_DSN_treated	Illumina HiSeq 2000
SRR504338	N2_Ad_gonad-1-RZLI	adult	NA	normal_adult	N2	Adult_gonad_RiboZero_Low_input	Illumina HiSeq 2000
SRR504339	N2_Ad_gonad-1-RZLI	adult	NA	normal_adult.1	N2	Adult_gonad_RiboZero_Low_input	Illumina HiSeq 2000
SRR554453	N2_EE_DSN-5	early_embryo	NA	early_embryo.12	N2	Whole_embryo_DSN_treated	Illumina HiSeq 2000
SRR941632	DH2_N2_0	L1	NA	L1.13	N2	Whole_larva_1	Illumina HiSeq 2000
SRR941633	DH2_N2_2	L1	NA	L1.14	N2	Whole_larva_1	Illumina HiSeq 2000
SRR941634	DH2_N2_4	L1	NA	L1.15	N2	Whole_larva_1	Illumina HiSeq 2000
SRR941635	DH2_N2_6	L1	NA	L1.16	N2	Whole_larva_1	Illumina HiSeq 2000
SRR941636	DH2_N2_8	L1	NA	L1.17	N2	Whole_larva_1	Illumina HiSeq 2000
SRR941637	DH2_N2_10	L1	NA	L1.18	N2	Whole_larva_1	Illumina HiSeq 2000
SRR941638	DH2_N2_12	L1	NA	L1.19	N2	Whole_larva_1	Illumina HiSeq 2000
SRR941639	DH2_N2_14	L1	NA	L1.20	N2	Whole_larva_1	Illumina HiSeq 2000
SRR941640	DH2_N2_16	L1	NA	L1.21	N2	Whole_larva_1	Illumina HiSeq 2000
SRR941641	DH2_N2_18	L1	NA	L1.22	N2	Whole_larva_1	Illumina HiSeq 2000
SRR941642	DH2_N2_20	L1	NA	L1.23	N2	Whole_larva_1	Illumina HiSeq 2000
SRR941643	DH2_N2_22	L2	NA	L2.9	N2	Whole_larva_2	Illumina HiSeq 2000
SRR941644	DH2_N2_24	L2	NA	L2.10	N2	Whole_larva_2	Illumina HiSeq 2000
SRR941645	DH2_N2_26	L2	NA	L2.11	N2	Whole_larva_2	Illumina HiSeq 2000
SRR941646	DH2_N2_28	L2	NA	L2.12	N2	Whole_larva_2	Illumina HiSeq 2000
SRR941647	DH2_N2_30	L2	NA	L2.13	N2	Whole_larva_2	Illumina HiSeq 2000
SRR941648	DH2_N2_32	L3	NA	L3.	N2	Whole_larva_3	Illumina HiSeq 2000
SRR941649	DH2_N2_34	L3	NA	L3.1	N2	Whole_larva_3	Illumina HiSeq 2000
SRR941650	DH2_N2_36	L3	NA	L3.2	N2	Whole_larva_3	Illumina HiSeq 2000
SRR941651	DH2_N2_38	L3	NA	L3.3	N2	Whole_larva_3	Illumina HiSeq 2000
SRR941652	DH3_N2_0	L1	NA	L1.24	N2	Whole_larva_1	Illumina HiSeq 2000
SRR941653	DH3_N2_1_5	L1	NA	L1.25	N2	Whole_larva_1	Illumina HiSeq 2000
SRR941654	DH3_N2_3	L1	NA	L1.26	N2	Whole_larva_1	Illumina HiSeq 2000
SRR941655	DH3_N2_4_5	L1	NA	L1.27	N2	Whole_larva_1	Illumina HiSeq 2000
SRR941656	DH3_N2_6	L1	NA	L1.28	N2	Whole_larva_1	Illumina HiSeq 2000
SRR941657	DH3_N2_7_5	L1	NA	L1.29	N2	Whole_larva_1	Illumina HiSeq 2000
SRR941658	DH3_N2_9	L1	NA	L1.30	N2	Whole_larva_1	Illumina HiSeq 2000
SRR941659	DH3_N2_10_5	L1	NA	L1.31	N2	Whole_larva_1	Illumina HiSeq 2000
SRR941660	DH3_N2_12	L1	NA	L1.32	N2	Whole_larva_1	Illumina HiSeq 2000
SRR941661	DH3_N2_13_5	L1	NA	L1.33	N2	Whole_larva_1	Illumina HiSeq 2000
SRR941662	DH3_N2_15	L1	NA	L1.34	N2	Whole_larva_1	Illumina HiSeq 2000
SRR941663	DH3_N2_16_5	L1	NA	L1.35	N2	Whole_larva_1	Illumina HiSeq 2000
SRR941664	DH3_N2_18	L1	NA	L1.36	N2	Whole_larva_1	Illumina HiSeq 2000
SRR941665	DH3_N2_19_5	L1	NA	L1.37	N2	Whole_larva_1	Illumina HiSeq 2000
SRR941666	DH3_N2_21	L2	NA	L2.14	N2	Whole_larva_2	Illumina HiSeq 2000
SRR941667	DH3_N2_22_5	L2	NA	L2.15	N2	Whole_larva_2	Illumina HiSeq 2000
SRR941668	DH3_N2_24	L2	NA	L2.16	N2	Whole_larva_2	Illumina HiSeq 2000
SRR941669	DH3_N2_25_5	L2	NA	L2.17	N2	Whole_larva_2	Illumina HiSeq 2000
SRR941670	DH3_N2_27	L2	NA	L2.18	N2	Whole_larva_2	Illumina HiSeq 2000
SRR941671	DH3_N2_28_5	L2	NA	L2.19	N2	Whole_larva_2	Illumina HiSeq 2000
SRR941672	DH4_lin4_0	L1	NA	L1.38	lin-4(e912)	Whole_larva_1	Illumina HiSeq 2000
SRR941673	DH4_lin4_2	L1	NA	L1.39	lin-4(e912)	Whole_larva_1	Illumina HiSeq 2000
SRR941674	DH4_lin4_4	L1	NA	L1.40	lin-4(e912)	Whole_larva_1	Illumina HiSeq 2000
SRR941675	DH4_lin4_6	L1	NA	L1.41	lin-4(e912)	Whole_larva_1	Illumina HiSeq 2000
SRR941676	DH4_lin4_8	L1	NA	L1.42	lin-4(e912)	Whole_larva_1	Illumina HiSeq 2000
SRR941677	DH4_lin4_10	L1	NA	L1.43	lin-4(e912)	Whole_larva_1	Illumina HiSeq 2000
SRR941678	DH4_lin4_12	L1	NA	L1.44	lin-4(e912)	Whole_larva_1	Illumina HiSeq 2000
SRR941679	DH4_lin4_14	L1	NA	L1.45	lin-4(e912)	Whole_larva_1	Illumina HiSeq 2000
SRR941680	DH4_lin4_16	L1	NA	L1.46	lin-4(e912)	Whole_larva_1	Illumina HiSeq 2000
SRR941681	DH4_lin4_18	L1	NA	L1.47	lin-4(e912)	Whole_larva_1	Illumina HiSeq 2000
SRR941682	DH4_lin4_20	L1	NA	L1.48	lin-4(e912)	Whole_larva_1	Illumina HiSeq 2000
SRR941683	DH4_lin4_22	L2	NA	L2.20	lin-4(e912)	Whole_larva_2	Illumina HiSeq 2000
SRR941684	DH4_lin4_24	L2	NA	L2.21	lin-4(e912)	Whole_larva_2	Illumina HiSeq 2000
SRR941685	DH4_lin4_26	L2	NA	L2.22	lin-4(e912)	Whole_larva_2	Illumina HiSeq 2000
SRR941686	DH4_lin4_28	L2	NA	L2.23	lin-4(e912)	Whole_larva_2	Illumina HiSeq 2000
SRR941687	DH4_lin4_30	L2	NA	L2.24	lin-4(e912)	Whole_larva_2	Illumina HiSeq 2000
SRR941688	DH4_lin4_32	L3	NA	L3.4	lin-4(e912)	Whole_larva_3	Illumina HiSeq 2000
SRR941689	DH4_lin4_34	L3	NA	L3.5	lin-4(e912)	Whole_larva_3	Illumina HiSeq 2000
SRR941690	DH4_lin4_36	L3	NA	L3.6	lin-4(e912)	Whole_larva_3	Illumina HiSeq 2000
SRR941691	DH4_lin4_38	L3	NA	L3.7	lin-4(e912)	Whole_larva_3	Illumina HiSeq 2000
SRR941692	DH4_lin4_40	L4	NA	L4.4	lin-4(e912)	Whole_larva_4	Illumina HiSeq 2000
SRR941693	DH4_lin4_42	L4	NA	L4.5	lin-4(e912)	Whole_larva_4	Illumina HiSeq 2000
SRR941694	DH4_lin4_44	L4	NA	L4.6	lin-4(e912)	Whole_larva_4	Illumina HiSeq 2000
SRR941695	DH4_lin4_46	L4	NA	L4.7	lin-4(e912)	Whole_larva_4	Illumina HiSeq 2000
SRR941696	DH4_lin4_48	L4	NA	L4.8	lin-4(e912)	Whole_larva_4	Illumina HiSeq 2000
SRR941697	DH5_N2_38	L3	NA	L3.8	N2	Whole_larva_3	Illumina HiSeq 2000
SRR941698	DH5_N2_40	L4	NA	L4.9	N2	Whole_larva_4	Illumina HiSeq 2000
SRR941699	DH5_N2_42	L4	NA	L4.10	N2	Whole_larva_4	Illumina HiSeq 2000
SRR941700	DH5_N2_44	L4	NA	L4.11	N2	Whole_larva_4	Illumina HiSeq 2000
SRR941701	DH5_N2_46	L4	NA	L4.12	N2	Whole_larva_4	Illumina HiSeq 2000
SRR941702	DH5_N2_48	L4	NA	L4.13	N2	Whole_larva_4	Illumina HiSeq 2000
SRR360133	N2_Yad-1RR	young_adult	NA	young_adult.5	N2	Whole_young_adult	Illumina Genome Analyzer II
SRR360134	N2_Yad-1RR	young_adult	NA	young_adult.5	N2	Whole_young_adult	Illumina Genome Analyzer II
