# Supplementary material for: Identification of functional long non-coding RNAs in C. elegans
Source: BMC Biol. 2019 Feb 18;17:14. doi: 10.1186/s12915-019-0635-7 (PMC6378714; doi:10.1186/s12915-019-0635-7)
Supplement: Supplementary file 2 — Annotation of the novel lncRNAs in C. elegans (GTF 878 kb) [file 12915_2019_635_MOESM2_ESM.gtf]

chrI	Cufflinks	exon	2446	2712	.	-	.	gene_id "linc-201"; transcript_id "TCONS_00000036"; exon_number "1"; class_code "u"; oId "TCONS_00000004"; tss_id "TSS2347"
chrI	Cufflinks	exon	3203	3309	.	-	.	gene_id "linc-201"; transcript_id "TCONS_00000036"; exon_number "2"; class_code "u"; oId "TCONS_00000004"; tss_id "TSS2347"
chrI	Cufflinks	exon	2639913	2640322	.	-	.	gene_id "linc-202"; transcript_id "TCONS_00000045"; exon_number "1"; class_code "u"; oId "TCONS_00000003"; tss_id "TSS2575"
chrI	Cufflinks	exon	2640229	2640322	.	-	.	gene_id "linc-202"; transcript_id "TCONS_00000046"; exon_number "1"; class_code "u"; oId "TCONS_00000083"; tss_id "TSS2576"
chrI	Cufflinks	exon	2640374	2640544	.	-	.	gene_id "linc-202"; transcript_id "TCONS_00000045"; exon_number "2"; class_code "u"; oId "TCONS_00000003"; tss_id "TSS2575"
chrI	Cufflinks	exon	2640374	2640766	.	-	.	gene_id "linc-202"; transcript_id "TCONS_00000046"; exon_number "2"; class_code "u"; oId "TCONS_00000083"; tss_id "TSS2576"
chrI	Cufflinks	exon	2640595	2640766	.	-	.	gene_id "linc-202"; transcript_id "TCONS_00000045"; exon_number "3"; class_code "u"; oId "TCONS_00000003"; tss_id "TSS2575"
chrI	Cufflinks	exon	2642166	2642438	.	+	.	gene_id "linc-202"; transcript_id "TCONS_00000356"; exon_number "1"; class_code "u"; oId "TCONS_00002332"; tss_id "TSS4822"
chrI	Cufflinks	exon	2642260	2642442	.	-	.	gene_id "linc-202"; transcript_id "TCONS_00000046"; exon_number "3"; class_code "u"; oId "TCONS_00000083"; tss_id "TSS2576"
chrI	Cufflinks	exon	2642260	2642594	.	-	.	gene_id "linc-202"; transcript_id "TCONS_00000045"; exon_number "4"; class_code "u"; oId "TCONS_00000003"; tss_id "TSS2575"
chrI	Cufflinks	exon	3513787	3514792	.	+	.	gene_id "linc-203"; transcript_id "TCONS_00000013"; exon_number "1"; class_code "u"; oId "TCONS_00000082"; tss_id "TSS422"
chrI	Cufflinks	exon	3513861	3514800	.	+	.	gene_id "linc-203"; transcript_id "TCONS_00000101"; exon_number "1"; class_code "u"; oId "TCONS_00000938"; tss_id "TSS422"
chrI	Cufflinks	exon	3514709	3514883	.	+	.	gene_id "linc-203"; transcript_id "TCONS_00000102"; exon_number "1"; class_code "u"; oId "TCONS_00002181"; tss_id "TSS423"
chrI	Cufflinks	exon	3515364	3516007	.	+	.	gene_id "linc-203"; transcript_id "TCONS_00000013"; exon_number "2"; class_code "u"; oId "TCONS_00000082"; tss_id "TSS422"
chrI	Cufflinks	exon	3515491	3516369	.	+	.	gene_id "linc-203"; transcript_id "TCONS_00000103"; exon_number "1"; class_code "u"; oId "TCONS_00000119"; tss_id "TSS424"
chrI	Cufflinks	exon	3761676	3761898	.	-	.	gene_id "linc-204"; transcript_id "TCONS_00000050"; exon_number "1"; class_code "u"; oId "TCONS_00000020"; tss_id "TSS2721"
chrI	Cufflinks	exon	3762136	3762182	.	-	.	gene_id "linc-204"; transcript_id "TCONS_00000050"; exon_number "2"; class_code "u"; oId "TCONS_00000020"; tss_id "TSS2721"
chrI	Cufflinks	exon	4031954	4032538	.	+	.	gene_id "linc-205"; transcript_id "TCONS_00000106"; exon_number "1"; class_code "u"; oId "TCONS_00000951"; tss_id "TSS487"
chrI	Cufflinks	exon	4032472	4032832	.	+	.	gene_id "linc-205"; transcript_id "TCONS_00000015"; exon_number "1"; class_code "u"; oId "TCONS_00000016"; tss_id "TSS488"
chrI	Cufflinks	exon	4032704	4032832	.	+	.	gene_id "linc-205"; transcript_id "TCONS_00000016"; exon_number "1"; class_code "u"; oId "TCONS_00000040"; tss_id "TSS489"
chrI	Cufflinks	exon	4032704	4032832	.	+	.	gene_id "linc-205"; transcript_id "TCONS_00000017"; exon_number "1"; class_code "u"; oId "TCONS_00000041"; tss_id "TSS489"
chrI	Cufflinks	exon	4032780	4033469	.	+	.	gene_id "linc-205"; transcript_id "TCONS_00000107"; exon_number "1"; class_code "u"; oId "TCONS_00001176"; tss_id "TSS489"
chrI	Cufflinks	exon	4033309	4033731	.	+	.	gene_id "linc-205"; transcript_id "TCONS_00000018"; exon_number "1"; class_code "u"; oId "TCONS_00000011"; tss_id "TSS490"
chrI	Cufflinks	exon	4033508	4033731	.	+	.	gene_id "linc-205"; transcript_id "TCONS_00000015"; exon_number "2"; class_code "u"; oId "TCONS_00000016"; tss_id "TSS488"
chrI	Cufflinks	exon	4033525	4033731	.	+	.	gene_id "linc-205"; transcript_id "TCONS_00000017"; exon_number "2"; class_code "u"; oId "TCONS_00000041"; tss_id "TSS489"
chrI	Cufflinks	exon	4033835	4034423	.	+	.	gene_id "linc-205"; transcript_id "TCONS_00000108"; exon_number "1"; class_code "u"; oId "TCONS_00000072"; tss_id "TSS491"
chrI	Cufflinks	exon	4033962	4034364	.	+	.	gene_id "linc-205"; transcript_id "TCONS_00000018"; exon_number "2"; class_code "u"; oId "TCONS_00000011"; tss_id "TSS490"
chrI	Cufflinks	exon	4033962	4034382	.	+	.	gene_id "linc-205"; transcript_id "TCONS_00000016"; exon_number "2"; class_code "u"; oId "TCONS_00000040"; tss_id "TSS489"
chrI	Cufflinks	exon	4033962	4034382	.	+	.	gene_id "linc-205"; transcript_id "TCONS_00000017"; exon_number "3"; class_code "u"; oId "TCONS_00000041"; tss_id "TSS489"
chrI	Cufflinks	exon	4033962	4034403	.	+	.	gene_id "linc-205"; transcript_id "TCONS_00000015"; exon_number "3"; class_code "u"; oId "TCONS_00000016"; tss_id "TSS488"
chrI	Cufflinks	exon	5838122	5838301	.	+	.	gene_id "linc-206"; transcript_id "TCONS_00000019"; exon_number "1"; class_code "u"; oId "TCONS_00000010"; tss_id "TSS755"
chrI	Cufflinks	exon	5838507	5838870	.	+	.	gene_id "linc-206"; transcript_id "TCONS_00000109"; exon_number "1"; class_code "u"; oId "TCONS_00002345"; tss_id "TSS756"
chrI	Cufflinks	exon	5838585	5839198	.	+	.	gene_id "linc-206"; transcript_id "TCONS_00000019"; exon_number "2"; class_code "u"; oId "TCONS_00000010"; tss_id "TSS755"
chrI	Cufflinks	exon	6258681	6258753	.	+	.	gene_id "linc-207"; transcript_id "TCONS_00000020"; exon_number "1"; class_code "u"; oId "TCONS_00000055"; tss_id "TSS848"
chrI	Cufflinks	exon	6258805	6259813	.	+	.	gene_id "linc-207"; transcript_id "TCONS_00000020"; exon_number "2"; class_code "u"; oId "TCONS_00000055"; tss_id "TSS848"
chrI	Cufflinks	exon	6712544	6712618	.	-	.	gene_id "linc-208"; transcript_id "TCONS_00000056"; exon_number "1"; class_code "u"; oId "TCONS_00000063"; tss_id "TSS3214"
chrI	Cufflinks	exon	6712881	6714319	.	-	.	gene_id "linc-208"; transcript_id "TCONS_00000056"; exon_number "2"; class_code "u"; oId "TCONS_00000063"; tss_id "TSS3214"
chrI	Cufflinks	exon	6768713	6769365	.	+	.	gene_id "linc-209"; transcript_id "TCONS_00000663"; exon_number "1"; class_code "u"; oId "TCONS_00000772"; tss_id "TSS5119"
chrI	Cufflinks	exon	6769261	6770465	.	+	.	gene_id "linc-209"; transcript_id "TCONS_00000664"; exon_number "1"; class_code "u"; oId "TCONS_00000988"; tss_id "TSS5120"
chrI	Cufflinks	exon	6769306	6770469	.	-	.	gene_id "linc-209"; transcript_id "TCONS_00000057"; exon_number "1"; class_code "u"; oId "TCONS_00000078"; tss_id "TSS3227"
chrI	Cufflinks	exon	6769446	6770252	.	-	.	gene_id "linc-209"; transcript_id "TCONS_00000058"; exon_number "1"; class_code "u"; oId "TCONS_00000068"; tss_id "TSS3228"
chrI	Cufflinks	exon	6770851	6771701	.	-	.	gene_id "linc-209"; transcript_id "TCONS_00000058"; exon_number "2"; class_code "u"; oId "TCONS_00000068"; tss_id "TSS3228"
chrI	Cufflinks	exon	6770887	6771332	.	+	.	gene_id "linc-209"; transcript_id "TCONS_00000665"; exon_number "1"; class_code "u"; oId "TCONS_00002349"; tss_id "TSS5121"
chrI	Cufflinks	exon	6771179	6771753	.	+	.	gene_id "linc-209"; transcript_id "TCONS_00000666"; exon_number "1"; class_code "u"; oId "TCONS_00000989"; tss_id "TSS5122"
chrI	Cufflinks	exon	7176852	7177061	.	+	.	gene_id "linc-210"; transcript_id "TCONS_00000022"; exon_number "1"; class_code "u"; oId "TCONS_00000026"; tss_id "TSS1013"
chrI	Cufflinks	exon	7177123	7177694	.	+	.	gene_id "linc-210"; transcript_id "TCONS_00000022"; exon_number "2"; class_code "u"; oId "TCONS_00000026"; tss_id "TSS1013"
chrI	Cufflinks	exon	7738829	7740390	.	-	.	gene_id "linc-211"; transcript_id "TCONS_00000060"; exon_number "1"; class_code "u"; oId "TCONS_00000051"; tss_id "TSS3399"
chrI	Cufflinks	exon	7738988	7741098	.	-	.	gene_id "linc-211"; transcript_id "TCONS_00000061"; exon_number "1"; class_code "u"; oId "TCONS_00000050"; tss_id "TSS3400"
chrI	Cufflinks	exon	7742493	7744468	.	-	.	gene_id "linc-211"; transcript_id "TCONS_00000062"; exon_number "1"; class_code "u"; oId "TCONS_00000052"; tss_id "TSS3399"
chrI	Cufflinks	exon	7743890	7744468	.	-	.	gene_id "linc-211"; transcript_id "TCONS_00000060"; exon_number "2"; class_code "u"; oId "TCONS_00000051"; tss_id "TSS3399"
chrI	Cufflinks	exon	8411051	8411300	.	+	.	gene_id "linc-212"; transcript_id "TCONS_00000826"; exon_number "1"; class_code "u"; oId "TCONS_00002456"; tss_id "TSS5280"
chrI	Cufflinks	exon	8411300	8412311	.	+	.	gene_id "linc-212"; transcript_id "TCONS_00000827"; exon_number "1"; class_code "u"; oId "TCONS_00000194"; tss_id "TSS5281"
chrI	Cufflinks	exon	8412267	8412781	.	+	.	gene_id "linc-212"; transcript_id "TCONS_00000828"; exon_number "1"; class_code "u"; oId "TCONS_00001569"; tss_id "TSS5282"
chrI	Cufflinks	exon	9690751	9690994	.	+	.	gene_id "linc-213"; transcript_id "TCONS_00000023"; exon_number "1"; class_code "u"; oId "TCONS_00000065"; tss_id "TSS1428"
chrI	Cufflinks	exon	9691629	9692311	.	+	.	gene_id "linc-213"; transcript_id "TCONS_00000023"; exon_number "2"; class_code "u"; oId "TCONS_00000065"; tss_id "TSS1428"
chrI	Cufflinks	exon	10137077	10141347	.	+	.	gene_id "linc-214"; transcript_id "TCONS_00000024"; exon_number "1"; class_code "u"; oId "TCONS_00000066"; tss_id "TSS1520"
chrI	Cufflinks	exon	10141563	10141732	.	+	.	gene_id "linc-214"; transcript_id "TCONS_00000024"; exon_number "2"; class_code "u"; oId "TCONS_00000066"; tss_id "TSS1520"
chrI	Cufflinks	exon	10361424	10361971	.	+	.	gene_id "linc-215"; transcript_id "TCONS_00000025"; exon_number "1"; class_code "u"; oId "TCONS_00000012"; tss_id "TSS1551"
chrI	Cufflinks	exon	10361968	10362229	.	+	.	gene_id "linc-215"; transcript_id "TCONS_00000026"; exon_number "1"; class_code "u"; oId "TCONS_00000013"; tss_id "TSS1552"
chrI	Cufflinks	exon	10361988	10362144	.	+	.	gene_id "linc-215"; transcript_id "TCONS_00000027"; exon_number "1"; class_code "u"; oId "TCONS_00000018"; tss_id "TSS1552"
chrI	Cufflinks	exon	10362572	10362986	.	+	.	gene_id "linc-215"; transcript_id "TCONS_00000027"; exon_number "2"; class_code "u"; oId "TCONS_00000018"; tss_id "TSS1552"
chrI	Cufflinks	exon	10362572	10363319	.	+	.	gene_id "linc-215"; transcript_id "TCONS_00000025"; exon_number "2"; class_code "u"; oId "TCONS_00000012"; tss_id "TSS1551"
chrI	Cufflinks	exon	10362572	10363319	.	+	.	gene_id "linc-215"; transcript_id "TCONS_00000026"; exon_number "2"; class_code "u"; oId "TCONS_00000013"; tss_id "TSS1552"
chrI	Cufflinks	exon	10778732	10778942	.	+	.	gene_id "linc-216"; transcript_id "TCONS_00000974"; exon_number "1"; class_code "u"; oId "TCONS_00002692"; tss_id "TSS5428"
chrI	Cufflinks	exon	10778790	10779176	.	+	.	gene_id "linc-216"; transcript_id "TCONS_00000975"; exon_number "1"; class_code "u"; oId "TCONS_00003039"; tss_id "TSS5428"
chrI	Cufflinks	exon	10779051	10779445	.	-	.	gene_id "linc-216"; transcript_id "TCONS_00000066"; exon_number "1"; class_code "u"; oId "TCONS_00000088"; tss_id "TSS3967"
chrI	Cufflinks	exon	10779051	10780046	.	-	.	gene_id "linc-216"; transcript_id "TCONS_00000065"; exon_number "1"; gene_name "F55A3.8"; nearest_ref "F55A3.8"; class_code "p"
chrI	Cufflinks	exon	10779076	10779266	.	+	.	gene_id "linc-216"; transcript_id "TCONS_00000976"; exon_number "1"; class_code "u"; oId "TCONS_00002741"; tss_id "TSS5429"
chrI	Cufflinks	exon	10779891	10780344	.	+	.	gene_id "linc-216"; transcript_id "TCONS_00000028"; exon_number "1"; class_code "u"; oId "TCONS_00000086"; tss_id "TSS1644"
chrI	Cufflinks	exon	10780213	10780448	.	-	.	gene_id "linc-216"; transcript_id "TCONS_00000066"; exon_number "2"; class_code "u"; oId "TCONS_00000088"; tss_id "TSS3967"
chrI	Cufflinks	exon	10781147	10781230	.	+	.	gene_id "linc-216"; transcript_id "TCONS_00000028"; exon_number "2"; class_code "u"; oId "TCONS_00000086"; tss_id "TSS1644"
chrI	Cufflinks	exon	10864983	10865617	.	-	.	gene_id "linc-217"; transcript_id "TCONS_00000068"; exon_number "1"; class_code "u"; oId "TCONS_00000053"; tss_id "TSS3978"
chrI	Cufflinks	exon	10866429	10866494	.	-	.	gene_id "linc-217"; transcript_id "TCONS_00000068"; exon_number "2"; class_code "u"; oId "TCONS_00000053"; tss_id "TSS3978"
chrI	Cufflinks	exon	11359994	11360117	.	+	.	gene_id "linc-218"; transcript_id "TCONS_00000031"; exon_number "1"; class_code "u"; oId "TCONS_00000019"; tss_id "TSS1738"
chrI	Cufflinks	exon	11360879	11361012	.	+	.	gene_id "linc-218"; transcript_id "TCONS_00000031"; exon_number "2"; class_code "u"; oId "TCONS_00000019"; tss_id "TSS1738"
chrI	Cufflinks	exon	11808422	11808826	.	-	.	gene_id "linc-219"; transcript_id "TCONS_00000070"; exon_number "1"; class_code "u"; oId "TCONS_00000027"; tss_id "TSS4139"
chrI	Cufflinks	exon	11808881	11808983	.	-	.	gene_id "linc-219"; transcript_id "TCONS_00000070"; exon_number "2"; class_code "u"; oId "TCONS_00000027"; tss_id "TSS4139"
chrI	Cufflinks	exon	11812174	11812424	.	-	.	gene_id "linc-220"; transcript_id "TCONS_00000071"; exon_number "1"; class_code "u"; oId "TCONS_00000005"; tss_id "TSS4141"
chrI	Cufflinks	exon	11813004	11813206	.	-	.	gene_id "linc-220"; transcript_id "TCONS_00000071"; exon_number "2"; class_code "u"; oId "TCONS_00000005"; tss_id "TSS4141"
chrI	Cufflinks	exon	13358689	13359022	.	-	.	gene_id "linc-221"; transcript_id "TCONS_00000072"; exon_number "1"; class_code "u"; oId "TCONS_00000008"; tss_id "TSS4368"
chrI	Cufflinks	exon	13359131	13359644	.	-	.	gene_id "linc-221"; transcript_id "TCONS_00000073"; exon_number "1"; gene_name "sptf-3"; nearest_ref "Y40B1A.4"; class_code "p"
chrI	Cufflinks	exon	13359194	13359647	.	-	.	gene_id "linc-221"; transcript_id "TCONS_00000072"; exon_number "2"; class_code "u"; oId "TCONS_00000008"; tss_id "TSS4368"
chrI	Cufflinks	exon	13532791	13533069	.	-	.	gene_id "linc-222"; transcript_id "TCONS_00000078"; exon_number "1"; class_code "u"; oId "TCONS_00000038"; tss_id "TSS4392"
chrI	Cufflinks	exon	13532799	13533069	.	-	.	gene_id "linc-222"; transcript_id "TCONS_00000079"; exon_number "1"; class_code "u"; oId "TCONS_00000030"; tss_id "TSS4393"
chrI	Cufflinks	exon	13533463	13533517	.	-	.	gene_id "linc-222"; transcript_id "TCONS_00000079"; exon_number "2"; class_code "u"; oId "TCONS_00000030"; tss_id "TSS4393"
chrI	Cufflinks	exon	13533463	13533959	.	-	.	gene_id "linc-222"; transcript_id "TCONS_00000078"; exon_number "2"; class_code "u"; oId "TCONS_00000038"; tss_id "TSS4392"
chrI	Cufflinks	exon	13533707	13533983	.	+	.	gene_id "linc-222"; transcript_id "TCONS_00001123"; exon_number "1"; class_code "u"; oId "TCONS_00000084"; tss_id "TSS5573"
chrI	Cufflinks	exon	13533764	13533764	.	-	.	gene_id "linc-222"; transcript_id "TCONS_00000079"; exon_number "3"; class_code "u"; oId "TCONS_00000030"; tss_id "TSS4393"
chrI	Cufflinks	exon	13677892	13678613	.	+	.	gene_id "linc-223"; transcript_id "TCONS_00000034"; exon_number "1"; class_code "u"; oId "TCONS_00000037"; tss_id "TSS2166"
chrI	Cufflinks	exon	13678887	13679082	.	+	.	gene_id "linc-223"; transcript_id "TCONS_00000035"; exon_number "1"; class_code "u"; oId "TCONS_00000091"; tss_id "TSS2167"
chrI	Cufflinks	exon	13679133	13679435	.	+	.	gene_id "linc-223"; transcript_id "TCONS_00000035"; exon_number "2"; class_code "u"; oId "TCONS_00000091"; tss_id "TSS2167"
chrI	Cufflinks	exon	13679133	13679623	.	+	.	gene_id "linc-223"; transcript_id "TCONS_00000034"; exon_number "2"; class_code "u"; oId "TCONS_00000037"; tss_id "TSS2166"
chrI	Cufflinks	exon	14452167	14455368	.	+	.	gene_id "linc-224"; transcript_id "TCONS_00001159"; exon_number "1"; class_code "u"; oId "TCONS_00000208"; tss_id "TSS5608"
chrI	Cufflinks	exon	14453067	14455442	.	-	.	gene_id "linc-224"; transcript_id "TCONS_00000086"; exon_number "1"; class_code "u"; oId "TCONS_00000069"; tss_id "TSS4520"
chrI	Cufflinks	exon	14456791	14458319	.	+	.	gene_id "linc-224"; transcript_id "TCONS_00001160"; exon_number "1"; class_code "u"; oId "TCONS_00000393"; tss_id "TSS5609"
chrI	Cufflinks	exon	14456910	14456992	.	-	.	gene_id "linc-224"; transcript_id "TCONS_00000086"; exon_number "2"; class_code "u"; oId "TCONS_00000069"; tss_id "TSS4520"
chrII	Cufflinks	exon	499875	500013	.	-	.	gene_id "linc-225"; transcript_id "TCONS_00006464"; exon_number "1"; class_code "u"; oId "TCONS_00000185"; tss_id "TSS8574"
chrII	Cufflinks	exon	500517	503036	.	-	.	gene_id "linc-225"; transcript_id "TCONS_00006464"; exon_number "2"; class_code "u"; oId "TCONS_00000185"; tss_id "TSS8574"
chrII	Cufflinks	exon	861848	861943	.	+	.	gene_id "linc-226"; transcript_id "TCONS_00006421"; exon_number "1"; class_code "u"; oId "TCONS_00000136"; tss_id "TSS5799"
chrII	Cufflinks	exon	862003	862384	.	+	.	gene_id "linc-226"; transcript_id "TCONS_00006421"; exon_number "2"; class_code "u"; oId "TCONS_00000136"; tss_id "TSS5799"
chrII	Cufflinks	exon	906648	906938	.	-	.	gene_id "linc-227"; transcript_id "TCONS_00006465"; exon_number "1"; class_code "u"; oId "TCONS_00000112"; tss_id "TSS8637"
chrII	Cufflinks	exon	907280	907427	.	-	.	gene_id "linc-227"; transcript_id "TCONS_00006465"; exon_number "2"; class_code "u"; oId "TCONS_00000112"; tss_id "TSS8637"
chrII	Cufflinks	exon	943428	943578	.	+	.	gene_id "linc-228"; transcript_id "TCONS_00006422"; exon_number "1"; class_code "u"; oId "TCONS_00000181"; tss_id "TSS5821"
chrII	Cufflinks	exon	943635	943730	.	+	.	gene_id "linc-228"; transcript_id "TCONS_00006422"; exon_number "2"; class_code "u"; oId "TCONS_00000181"; tss_id "TSS5821"
chrII	Cufflinks	exon	1153284	1153632	.	-	.	gene_id "linc-229"; transcript_id "TCONS_00006468"; exon_number "1"; class_code "u"; oId "TCONS_00000173"; tss_id "TSS8677"
chrII	Cufflinks	exon	1156024	1157772	.	+	.	gene_id "linc-229"; transcript_id "TCONS_00006630"; exon_number "1"; class_code "u"; oId "TCONS_00003382"; tss_id "TSS11346"
chrII	Cufflinks	exon	1157725	1157809	.	-	.	gene_id "linc-229"; transcript_id "TCONS_00006468"; exon_number "2"; class_code "u"; oId "TCONS_00000173"; tss_id "TSS8677"
chrII	Cufflinks	exon	1294259	1294889	.	+	.	gene_id "linc-230"; transcript_id "TCONS_00006423"; exon_number "1"; class_code "u"; oId "TCONS_00000098"; tss_id "TSS5876"
chrII	Cufflinks	exon	1295222	1295709	.	+	.	gene_id "linc-230"; transcript_id "TCONS_00006423"; exon_number "2"; class_code "u"; oId "TCONS_00000098"; tss_id "TSS5876"
chrII	Cufflinks	exon	1811777	1812437	.	+	.	gene_id "linc-231"; transcript_id "TCONS_00006527"; exon_number "1"; class_code "u"; oId "TCONS_00003838"; tss_id "TSS5988"
chrII	Cufflinks	exon	1811999	1812713	.	+	.	gene_id "linc-231"; transcript_id "TCONS_00006424"; exon_number "1"; class_code "u"; oId "TCONS_00000114"; tss_id "TSS5989"
chrII	Cufflinks	exon	1812000	1812782	.	-	.	gene_id "linc-231"; transcript_id "TCONS_00006469"; exon_number "1"; class_code "u"; oId "TCONS_00000117"; tss_id "TSS8806"
chrII	Cufflinks	exon	1812003	1812729	.	+	.	gene_id "linc-231"; transcript_id "TCONS_00006528"; exon_number "1"; class_code "u"; oId "TCONS_00003780"; tss_id "TSS5989"
chrII	Cufflinks	exon	1812248	1812556	.	-	.	gene_id "linc-231"; transcript_id "TCONS_00006470"; exon_number "1"; class_code "u"; oId "TCONS_00000118"; tss_id "TSS8806"
chrII	Cufflinks	exon	1812616	1812708	.	-	.	gene_id "linc-231"; transcript_id "TCONS_00006470"; exon_number "2"; class_code "u"; oId "TCONS_00000118"; tss_id "TSS8806"
chrII	Cufflinks	exon	1813671	1815013	.	+	.	gene_id "linc-231"; transcript_id "TCONS_00006646"; exon_number "1"; class_code "u"; oId "TCONS_00003220"; tss_id "TSS11362"
chrII	Cufflinks	exon	1815877	1816252	.	+	.	gene_id "linc-231"; transcript_id "TCONS_00006425"; exon_number "1"; class_code "u"; oId "TCONS_00000119"; tss_id "TSS5990"
chrII	Cufflinks	exon	1815945	1816246	.	+	.	gene_id "linc-231"; transcript_id "TCONS_00006424"; exon_number "2"; class_code "u"; oId "TCONS_00000114"; tss_id "TSS5989"
chrII	Cufflinks	exon	1892105	1892351	.	-	.	gene_id "linc-232"; transcript_id "TCONS_00006471"; exon_number "1"; class_code "u"; oId "TCONS_00000103"; tss_id "TSS8823"
chrII	Cufflinks	exon	1892467	1892581	.	-	.	gene_id "linc-232"; transcript_id "TCONS_00006471"; exon_number "2"; class_code "u"; oId "TCONS_00000103"; tss_id "TSS8823"
chrII	Cufflinks	exon	1992100	1992164	.	+	.	gene_id "linc-233"; transcript_id "TCONS_00006429"; exon_number "1"; class_code "u"; oId "TCONS_00000162"; tss_id "TSS6026"
chrII	Cufflinks	exon	1992367	1992921	.	+	.	gene_id "linc-233"; transcript_id "TCONS_00006430"; exon_number "1"; gene_name "math-44"; nearest_ref "Y16E11A.1"; class_code "p"
chrII	Cufflinks	exon	1992376	1992600	.	+	.	gene_id "linc-233"; transcript_id "TCONS_00006431"; exon_number "1"; class_code "u"; oId "TCONS_00000149"; tss_id "TSS6027"
chrII	Cufflinks	exon	1992485	1992600	.	+	.	gene_id "linc-233"; transcript_id "TCONS_00006429"; exon_number "2"; class_code "u"; oId "TCONS_00000162"; tss_id "TSS6026"
chrII	Cufflinks	exon	1992655	1992920	.	+	.	gene_id "linc-233"; transcript_id "TCONS_00006431"; exon_number "2"; class_code "u"; oId "TCONS_00000149"; tss_id "TSS6027"
chrII	Cufflinks	exon	1992655	1992921	.	+	.	gene_id "linc-233"; transcript_id "TCONS_00006429"; exon_number "3"; class_code "u"; oId "TCONS_00000162"; tss_id "TSS6026"
chrII	Cufflinks	exon	2213448	2213670	.	-	.	gene_id "linc-234"; transcript_id "TCONS_00006473"; exon_number "1"; class_code "u"; oId "TCONS_00000177"; tss_id "TSS8891"
chrII	Cufflinks	exon	2214094	2214120	.	-	.	gene_id "linc-234"; transcript_id "TCONS_00006473"; exon_number "2"; class_code "u"; oId "TCONS_00000177"; tss_id "TSS8891"
chrII	Cufflinks	exon	2335215	2335528	.	+	.	gene_id "linc-235"; transcript_id "TCONS_00006432"; exon_number "1"; class_code "u"; oId "TCONS_00000109"; tss_id "TSS6074"
chrII	Cufflinks	exon	2335591	2335768	.	+	.	gene_id "linc-235"; transcript_id "TCONS_00006432"; exon_number "2"; class_code "u"; oId "TCONS_00000109"; tss_id "TSS6074"
chrII	Cufflinks	exon	3809135	3810021	.	+	.	gene_id "linc-236"; transcript_id "TCONS_00006723"; exon_number "1"; class_code "u"; oId "TCONS_00003102"; tss_id "TSS11438"
chrII	Cufflinks	exon	3809176	3809594	.	-	.	gene_id "linc-236"; transcript_id "TCONS_00006487"; exon_number "1"; class_code "u"; oId "TCONS_00000140"; tss_id "TSS9228"
chrII	Cufflinks	exon	3809176	3809652	.	-	.	gene_id "linc-236"; transcript_id "TCONS_00006486"; exon_number "1"; class_code "u"; oId "TCONS_00000139"; tss_id "TSS9227"
chrII	Cufflinks	exon	3809611	3810130	.	+	.	gene_id "linc-236"; transcript_id "TCONS_00006724"; exon_number "1"; class_code "u"; oId "TCONS_00004222"; tss_id "TSS11439"
chrII	Cufflinks	exon	3810563	3810606	.	-	.	gene_id "linc-236"; transcript_id "TCONS_00006487"; exon_number "2"; class_code "u"; oId "TCONS_00000140"; tss_id "TSS9228"
chrII	Cufflinks	exon	3994982	3995336	.	-	.	gene_id "linc-237"; transcript_id "TCONS_00006488"; exon_number "1"; class_code "u"; oId "TCONS_00000133"; tss_id "TSS9249"
chrII	Cufflinks	exon	3995667	3995758	.	-	.	gene_id "linc-237"; transcript_id "TCONS_00006488"; exon_number "2"; class_code "u"; oId "TCONS_00000133"; tss_id "TSS9249"
chrII	Cufflinks	exon	3995852	3996114	.	+	.	gene_id "linc-237"; transcript_id "TCONS_00006746"; exon_number "1"; class_code "u"; oId "TCONS_00004987"; tss_id "TSS11461"
chrII	Cufflinks	exon	3995855	3996299	.	-	.	gene_id "linc-237"; transcript_id "TCONS_00006488"; exon_number "3"; class_code "u"; oId "TCONS_00000133"; tss_id "TSS9249"
chrII	Cufflinks	exon	4874518	4874732	.	+	.	gene_id "linc-239"; transcript_id "TCONS_00006437"; exon_number "1"; class_code "u"; oId "TCONS_00000137"; tss_id "TSS6543"
chrII	Cufflinks	exon	4874783	4875017	.	+	.	gene_id "linc-239"; transcript_id "TCONS_00006437"; exon_number "2"; class_code "u"; oId "TCONS_00000137"; tss_id "TSS6543"
chrII	Cufflinks	exon	5963704	5964425	.	-	.	gene_id "linc-240"; transcript_id "TCONS_00006495"; exon_number "1"; class_code "u"; oId "TCONS_00000106"; tss_id "TSS9603"
chrII	Cufflinks	exon	5964805	5964850	.	-	.	gene_id "linc-240"; transcript_id "TCONS_00006495"; exon_number "2"; class_code "u"; oId "TCONS_00000106"; tss_id "TSS9603"
chrII	Cufflinks	exon	6310285	6310655	.	+	.	gene_id "linc-241"; transcript_id "TCONS_00006912"; exon_number "1"; class_code "u"; oId "TCONS_00005634"; tss_id "TSS11625"
chrII	Cufflinks	exon	6310569	6315162	.	+	.	gene_id "linc-241"; transcript_id "TCONS_00006913"; exon_number "1"; class_code "u"; oId "TCONS_00003639"; tss_id "TSS11626"
chrII	Cufflinks	exon	6314724	6315235	.	-	.	gene_id "linc-241"; transcript_id "TCONS_00006496"; exon_number "1"; class_code "u"; oId "TCONS_00000164"; tss_id "TSS9679"
chrII	Cufflinks	exon	6315287	6316040	.	-	.	gene_id "linc-241"; transcript_id "TCONS_00006496"; exon_number "2"; class_code "u"; oId "TCONS_00000164"; tss_id "TSS9679"
chrII	Cufflinks	exon	6820398	6820758	.	+	.	gene_id "linc-242"; transcript_id "TCONS_00006438"; exon_number "1"; class_code "u"; oId "TCONS_00000132"; tss_id "TSS7001"
chrII	Cufflinks	exon	6821016	6821562	.	+	.	gene_id "linc-242"; transcript_id "TCONS_00006438"; exon_number "2"; class_code "u"; oId "TCONS_00000132"; tss_id "TSS7001"
chrII	Cufflinks	exon	7032884	7033099	.	-	.	gene_id "linc-243"; transcript_id "TCONS_00006500"; exon_number "1"; class_code "u"; oId "TCONS_00000097"; tss_id "TSS9851"
chrII	Cufflinks	exon	7033151	7033337	.	-	.	gene_id "linc-243"; transcript_id "TCONS_00006500"; exon_number "2"; class_code "u"; oId "TCONS_00000097"; tss_id "TSS9851"
chrII	Cufflinks	exon	7471165	7471734	.	+	.	gene_id "linc-244"; transcript_id "TCONS_00006439"; exon_number "1"; class_code "u"; oId "TCONS_00000146"; tss_id "TSS7122"
chrII	Cufflinks	exon	7472150	7472295	.	+	.	gene_id "linc-244"; transcript_id "TCONS_00006439"; exon_number "2"; class_code "u"; oId "TCONS_00000146"; tss_id "TSS7122"
chrII	Cufflinks	exon	7472428	7472584	.	+	.	gene_id "linc-244"; transcript_id "TCONS_00006439"; exon_number "3"; class_code "u"; oId "TCONS_00000146"; tss_id "TSS7122"
chrII	Cufflinks	exon	7828224	7828297	.	+	.	gene_id "linc-245"; transcript_id "TCONS_00006440"; exon_number "1"; class_code "u"; oId "TCONS_00000116"; tss_id "TSS7213"
chrII	Cufflinks	exon	7828497	7828826	.	+	.	gene_id "linc-245"; transcript_id "TCONS_00006440"; exon_number "2"; class_code "u"; oId "TCONS_00000116"; tss_id "TSS7213"
chrII	Cufflinks	exon	7885237	7886700	.	+	.	gene_id "linc-246"; transcript_id "TCONS_00006441"; exon_number "1"; class_code "u"; oId "TCONS_00000166"; tss_id "TSS7229"
chrII	Cufflinks	exon	7886765	7887308	.	+	.	gene_id "linc-246"; transcript_id "TCONS_00006441"; exon_number "2"; class_code "u"; oId "TCONS_00000166"; tss_id "TSS7229"
chrII	Cufflinks	exon	8006736	8007412	.	-	.	gene_id "linc-247"; transcript_id "TCONS_00006502"; exon_number "1"; class_code "u"; oId "TCONS_00000157"; tss_id "TSS10035"
chrII	Cufflinks	exon	8006736	8007766	.	-	.	gene_id "linc-247"; transcript_id "TCONS_00006501"; exon_number "1"; class_code "u"; oId "TCONS_00000156"; tss_id "TSS10034"
chrII	Cufflinks	exon	8006772	8007561	.	+	.	gene_id "linc-247"; transcript_id "TCONS_00006997"; exon_number "1"; class_code "u"; oId "TCONS_00003270"; tss_id "TSS11709"
chrII	Cufflinks	exon	8008045	8008233	.	-	.	gene_id "linc-247"; transcript_id "TCONS_00006502"; exon_number "2"; class_code "u"; oId "TCONS_00000157"; tss_id "TSS10035"
chrII	Cufflinks	exon	8760752	8761623	.	+	.	gene_id "linc-248"; transcript_id "TCONS_00006448"; exon_number "1"; class_code "u"; oId "TCONS_00000200"; tss_id "TSS7420"
chrII	Cufflinks	exon	8760752	8761767	.	+	.	gene_id "linc-248"; transcript_id "TCONS_00006447"; exon_number "1"; class_code "u"; oId "TCONS_00000199"; tss_id "TSS7420"
chrII	Cufflinks	exon	8761787	8761828	.	+	.	gene_id "linc-248"; transcript_id "TCONS_00006448"; exon_number "2"; class_code "u"; oId "TCONS_00000200"; tss_id "TSS7420"
chrII	Cufflinks	exon	10373376	10373789	.	-	.	gene_id "linc-249"; transcript_id "TCONS_00006505"; exon_number "1"; class_code "u"; oId "TCONS_00000161"; tss_id "TSS10523"
chrII	Cufflinks	exon	10373421	10374167	.	+	.	gene_id "linc-249"; transcript_id "TCONS_00007185"; exon_number "1"; class_code "u"; oId "TCONS_00003226"; tss_id "TSS11894"
chrII	Cufflinks	exon	10374741	10374822	.	-	.	gene_id "linc-249"; transcript_id "TCONS_00006505"; exon_number "2"; class_code "u"; oId "TCONS_00000161"; tss_id "TSS10523"
chrII	Cufflinks	exon	11817811	11817860	.	+	.	gene_id "linc-250"; transcript_id "TCONS_00006451"; exon_number "1"; class_code "u"; oId "TCONS_00000122"; tss_id "TSS7977"
chrII	Cufflinks	exon	11817913	11818128	.	+	.	gene_id "linc-250"; transcript_id "TCONS_00006451"; exon_number "2"; class_code "u"; oId "TCONS_00000122"; tss_id "TSS7977"
chrII	Cufflinks	exon	12686907	12687409	.	-	.	gene_id "linc-251"; transcript_id "TCONS_00006515"; exon_number "1"; class_code "u"; oId "TCONS_00000176"; tss_id "TSS10940"
chrII	Cufflinks	exon	12688464	12688617	.	-	.	gene_id "linc-251"; transcript_id "TCONS_00006515"; exon_number "2"; class_code "u"; oId "TCONS_00000176"; tss_id "TSS10940"
chrII	Cufflinks	exon	12688472	12688659	.	-	.	gene_id "linc-251"; transcript_id "TCONS_00006516"; exon_number "1"; class_code "u"; oId "TCONS_00000179"; tss_id "TSS10941"
chrII	Cufflinks	exon	12689826	12690725	.	+	.	gene_id "linc-251"; transcript_id "TCONS_00007349"; exon_number "1"; class_code "u"; oId "TCONS_00003558"; tss_id "TSS12056"
chrII	Cufflinks	exon	12690227	12691097	.	+	.	gene_id "linc-251"; transcript_id "TCONS_00007350"; exon_number "1"; class_code "u"; oId "TCONS_00004189"; tss_id "TSS12057"
chrII	Cufflinks	exon	12691348	12693186	.	+	.	gene_id "linc-251"; transcript_id "TCONS_00007351"; exon_number "1"; class_code "u"; oId "TCONS_00003675"; tss_id "TSS12058"
chrII	Cufflinks	exon	12691490	12691839	.	-	.	gene_id "linc-251"; transcript_id "TCONS_00006516"; exon_number "2"; class_code "u"; oId "TCONS_00000179"; tss_id "TSS10941"
chrII	Cufflinks	exon	12692678	12693375	.	+	.	gene_id "linc-251"; transcript_id "TCONS_00007352"; exon_number "1"; class_code "u"; oId "TCONS_00004375"; tss_id "TSS12059"
chrII	Cufflinks	exon	13947609	13947666	.	+	.	gene_id "linc-252"; transcript_id "TCONS_00006460"; exon_number "1"; class_code "u"; oId "TCONS_00000095"; tss_id "TSS8299"
chrII	Cufflinks	exon	13947725	13948109	.	+	.	gene_id "linc-252"; transcript_id "TCONS_00006460"; exon_number "2"; class_code "u"; oId "TCONS_00000095"; tss_id "TSS8299"
chrII	Cufflinks	exon	14089479	14089513	.	-	.	gene_id "linc-253"; transcript_id "TCONS_00006518"; exon_number "1"; class_code "u"; oId "TCONS_00000202"; tss_id "TSS11138"
chrII	Cufflinks	exon	14089527	14089834	.	-	.	gene_id "linc-253"; transcript_id "TCONS_00006519"; exon_number "1"; gene_name "col-87"; nearest_ref "Y39G8C.4"; class_code "p"
chrII	Cufflinks	exon	14089598	14089834	.	-	.	gene_id "linc-253"; transcript_id "TCONS_00006518"; exon_number "2"; class_code "u"; oId "TCONS_00000202"; tss_id "TSS11138"
chrII	Cufflinks	exon	14312225	14312717	.	+	.	gene_id "linc-254"; transcript_id "TCONS_00006563"; exon_number "1"; class_code "u"; oId "TCONS_00004194"; tss_id "TSS8347"
chrII	Cufflinks	exon	14312514	14312615	.	+	.	gene_id "linc-254"; transcript_id "TCONS_00006463"; exon_number "1"; class_code "u"; oId "TCONS_00000178"; tss_id "TSS8348"
chrII	Cufflinks	exon	14312739	14313208	.	+	.	gene_id "linc-254"; transcript_id "TCONS_00006463"; exon_number "2"; class_code "u"; oId "TCONS_00000178"; tss_id "TSS8348"
chrIII	Cufflinks	exon	483642	484032	.	+	.	gene_id "linc-255"; transcript_id "TCONS_00013764"; exon_number "1"; class_code "u"; oId "TCONS_00000206"; tss_id "TSS12336"
chrIII	Cufflinks	exon	483642	484032	.	+	.	gene_id "linc-255"; transcript_id "TCONS_00013765"; exon_number "1"; class_code "u"; oId "TCONS_00000213"; tss_id "TSS12336"
chrIII	Cufflinks	exon	483812	484032	.	+	.	gene_id "linc-255"; transcript_id "TCONS_00013766"; exon_number "1"; class_code "u"; oId "TCONS_00000207"; tss_id "TSS12337"
chrIII	Cufflinks	exon	484598	484718	.	+	.	gene_id "linc-255"; transcript_id "TCONS_00013767"; exon_number "1"; class_code "u"; oId "TCONS_00000209"; tss_id "TSS12338"
chrIII	Cufflinks	exon	484599	484718	.	+	.	gene_id "linc-255"; transcript_id "TCONS_00013765"; exon_number "2"; class_code "u"; oId "TCONS_00000213"; tss_id "TSS12336"
chrIII	Cufflinks	exon	484599	485895	.	+	.	gene_id "linc-255"; transcript_id "TCONS_00013764"; exon_number "2"; class_code "u"; oId "TCONS_00000206"; tss_id "TSS12336"
chrIII	Cufflinks	exon	484603	485928	.	+	.	gene_id "linc-255"; transcript_id "TCONS_00013768"; exon_number "1"; class_code "u"; oId "TCONS_00000269"; tss_id "TSS12338"
chrIII	Cufflinks	exon	485224	485873	.	+	.	gene_id "linc-255"; transcript_id "TCONS_00013766"; exon_number "2"; class_code "u"; oId "TCONS_00000207"; tss_id "TSS12337"
chrIII	Cufflinks	exon	485224	485895	.	+	.	gene_id "linc-255"; transcript_id "TCONS_00013765"; exon_number "3"; class_code "u"; oId "TCONS_00000213"; tss_id "TSS12336"
chrIII	Cufflinks	exon	485224	485926	.	+	.	gene_id "linc-255"; transcript_id "TCONS_00013767"; exon_number "2"; class_code "u"; oId "TCONS_00000209"; tss_id "TSS12338"
chrIII	Cufflinks	exon	555950	556034	.	+	.	gene_id "linc-256"; transcript_id "TCONS_00013931"; exon_number "1"; class_code "u"; oId "TCONS_00008443"; tss_id "TSS16574"
chrIII	Cufflinks	exon	556034	556499	.	+	.	gene_id "linc-256"; transcript_id "TCONS_00013932"; exon_number "1"; class_code "u"; oId "TCONS_00006731"; tss_id "TSS16574"
chrIII	Cufflinks	exon	964221	964418	.	-	.	gene_id "linc-257"; transcript_id "TCONS_00013809"; exon_number "1"; class_code "u"; oId "TCONS_00000210"; tss_id "TSS14571"
chrIII	Cufflinks	exon	964378	964418	.	-	.	gene_id "linc-257"; transcript_id "TCONS_00013810"; exon_number "1"; class_code "u"; oId "TCONS_00000212"; tss_id "TSS14572"
chrIII	Cufflinks	exon	964714	965330	.	-	.	gene_id "linc-257"; transcript_id "TCONS_00013811"; exon_number "1"; class_code "u"; oId "TCONS_00000247"; tss_id "TSS14573"
chrIII	Cufflinks	exon	964716	964881	.	-	.	gene_id "linc-257"; transcript_id "TCONS_00013809"; exon_number "2"; class_code "u"; oId "TCONS_00000210"; tss_id "TSS14571"
chrIII	Cufflinks	exon	964716	965316	.	-	.	gene_id "linc-257"; transcript_id "TCONS_00013810"; exon_number "2"; class_code "u"; oId "TCONS_00000212"; tss_id "TSS14572"
chrIII	Cufflinks	exon	965102	965330	.	-	.	gene_id "linc-257"; transcript_id "TCONS_00013809"; exon_number "3"; class_code "u"; oId "TCONS_00000210"; tss_id "TSS14571"
chrIII	Cufflinks	exon	965666	965849	.	-	.	gene_id "linc-257"; transcript_id "TCONS_00013811"; exon_number "2"; class_code "u"; oId "TCONS_00000247"; tss_id "TSS14573"
chrIII	Cufflinks	exon	965666	965959	.	-	.	gene_id "linc-257"; transcript_id "TCONS_00013809"; exon_number "4"; class_code "u"; oId "TCONS_00000210"; tss_id "TSS14571"
chrIII	Cufflinks	exon	1455892	1456964	.	+	.	gene_id "linc-258"; transcript_id "TCONS_00013966"; exon_number "1"; class_code "u"; oId "TCONS_00006835"; tss_id "TSS16606"
chrIII	Cufflinks	exon	1456638	1457321	.	-	.	gene_id "linc-258"; transcript_id "TCONS_00013813"; exon_number "1"; class_code "u"; oId "TCONS_00000220"; tss_id "TSS14659"
chrIII	Cufflinks	exon	1456638	1457698	.	-	.	gene_id "linc-258"; transcript_id "TCONS_00013812"; exon_number "1"; class_code "u"; oId "TCONS_00000219"; tss_id "TSS14658"
chrIII	Cufflinks	exon	1457034	1457514	.	+	.	gene_id "linc-258"; transcript_id "TCONS_00013967"; exon_number "1"; class_code "u"; oId "TCONS_00006041"; tss_id "TSS16607"
chrIII	Cufflinks	exon	1458184	1458280	.	-	.	gene_id "linc-258"; transcript_id "TCONS_00013813"; exon_number "2"; class_code "u"; oId "TCONS_00000220"; tss_id "TSS14659"
chrIII	Cufflinks	exon	1755639	1756055	.	-	.	gene_id "linc-259"; transcript_id "TCONS_00013817"; exon_number "1"; class_code "u"; oId "TCONS_00000241"; tss_id "TSS14709"
chrIII	Cufflinks	exon	1755669	1756164	.	-	.	gene_id "linc-259"; transcript_id "TCONS_00013818"; exon_number "1"; gene_name "Y46E12A.5"; nearest_ref "Y46E12A.5"; class_code "p"
chrIII	Cufflinks	exon	1756468	1756670	.	-	.	gene_id "linc-259"; transcript_id "TCONS_00013817"; exon_number "2"; class_code "u"; oId "TCONS_00000241"; tss_id "TSS14709"
chrIII	Cufflinks	exon	1987918	1988082	.	+	.	gene_id "linc-260"; transcript_id "TCONS_00013771"; exon_number "1"; class_code "u"; oId "TCONS_00000234"; tss_id "TSS12535"
chrIII	Cufflinks	exon	1988255	1988464	.	+	.	gene_id "linc-260"; transcript_id "TCONS_00013771"; exon_number "2"; class_code "u"; oId "TCONS_00000234"; tss_id "TSS12535"
chrIII	Cufflinks	exon	2088812	2088859	.	+	.	gene_id "linc-261"; transcript_id "TCONS_00013772"; exon_number "1"; class_code "u"; oId "TCONS_00000261"; tss_id "TSS12544"
chrIII	Cufflinks	exon	2089231	2089254	.	-	.	gene_id "linc-261"; transcript_id "TCONS_00013819"; exon_number "1"; class_code "u"; oId "TCONS_00000264"; tss_id "TSS14755"
chrIII	Cufflinks	exon	2090202	2090792	.	-	.	gene_id "linc-261"; transcript_id "TCONS_00013819"; exon_number "2"; class_code "u"; oId "TCONS_00000264"; tss_id "TSS14755"
chrIII	Cufflinks	exon	2090298	2090792	.	+	.	gene_id "linc-261"; transcript_id "TCONS_00013772"; exon_number "2"; class_code "u"; oId "TCONS_00000261"; tss_id "TSS12544"
chrIII	Cufflinks	exon	2090476	2092454	.	+	.	gene_id "linc-261"; transcript_id "TCONS_00013839"; exon_number "1"; class_code "u"; oId "TCONS_00006840"; tss_id "TSS12545"
chrIII	Cufflinks	exon	2092110	2092600	.	+	.	gene_id "linc-261"; transcript_id "TCONS_00013840"; exon_number "1"; class_code "u"; oId "TCONS_00008066"; tss_id "TSS12546"
chrIII	Cufflinks	exon	2294919	2295142	.	+	.	gene_id "linc-262"; transcript_id "TCONS_00013773"; exon_number "1"; class_code "u"; oId "TCONS_00000237"; tss_id "TSS12578"
chrIII	Cufflinks	exon	2295198	2295320	.	+	.	gene_id "linc-262"; transcript_id "TCONS_00013773"; exon_number "2"; class_code "u"; oId "TCONS_00000237"; tss_id "TSS12578"
chrIII	Cufflinks	exon	2429677	2429772	.	+	.	gene_id "linc-263"; transcript_id "TCONS_00013774"; exon_number "1"; class_code "u"; oId "TCONS_00000225"; tss_id "TSS12596"
chrIII	Cufflinks	exon	2429741	2429772	.	+	.	gene_id "linc-263"; transcript_id "TCONS_00013775"; exon_number "1"; class_code "u"; oId "TCONS_00000226"; tss_id "TSS12596"
chrIII	Cufflinks	exon	2429824	2431212	.	+	.	gene_id "linc-263"; transcript_id "TCONS_00013774"; exon_number "2"; class_code "u"; oId "TCONS_00000225"; tss_id "TSS12596"
chrIII	Cufflinks	exon	2429909	2431212	.	+	.	gene_id "linc-263"; transcript_id "TCONS_00013775"; exon_number "2"; class_code "u"; oId "TCONS_00000226"; tss_id "TSS12596"
chrIII	Cufflinks	exon	3153777	3154228	.	+	.	gene_id "linc-265"; transcript_id "TCONS_00013782"; exon_number "1"; class_code "u"; oId "TCONS_00000238"; tss_id "TSS12695"
chrIII	Cufflinks	exon	3154401	3154840	.	+	.	gene_id "linc-265"; transcript_id "TCONS_00013782"; exon_number "2"; class_code "u"; oId "TCONS_00000238"; tss_id "TSS12695"
chrIII	Cufflinks	exon	3936123	3937070	.	-	.	gene_id "linc-266"; transcript_id "TCONS_00013822"; exon_number "1"; class_code "u"; oId "TCONS_00000260"; tss_id "TSS14961"
chrIII	Cufflinks	exon	3936155	3936910	.	+	.	gene_id "linc-266"; transcript_id "TCONS_00014155"; exon_number "1"; class_code "u"; oId "TCONS_00007358"; tss_id "TSS16790"
chrIII	Cufflinks	exon	3937147	3939726	.	+	.	gene_id "linc-266"; transcript_id "TCONS_00014156"; exon_number "1"; class_code "u"; oId "TCONS_00006271"; tss_id "TSS16791"
chrIII	Cufflinks	exon	3938143	3943657	.	+	.	gene_id "linc-266"; transcript_id "TCONS_00014157"; exon_number "1"; class_code "u"; oId "TCONS_00006564"; tss_id "TSS16792"
chrIII	Cufflinks	exon	3943817	3943847	.	-	.	gene_id "linc-266"; transcript_id "TCONS_00013822"; exon_number "2"; class_code "u"; oId "TCONS_00000260"; tss_id "TSS14961"
chrIII	Cufflinks	exon	4238130	4238700	.	+	.	gene_id "linc-267"; transcript_id "TCONS_00013844"; exon_number "1"; class_code "u"; oId "TCONS_00006685"; tss_id "TSS12846"
chrIII	Cufflinks	exon	4238385	4239144	.	+	.	gene_id "linc-267"; transcript_id "TCONS_00013783"; exon_number "1"; class_code "u"; oId "TCONS_00000218"; tss_id "TSS12847"
chrIII	Cufflinks	exon	4239210	4239235	.	+	.	gene_id "linc-267"; transcript_id "TCONS_00013783"; exon_number "2"; class_code "u"; oId "TCONS_00000218"; tss_id "TSS12847"
chrIII	Cufflinks	exon	6630885	6630955	.	+	.	gene_id "linc-268"; transcript_id "TCONS_00013790"; exon_number "1"; class_code "u"; oId "TCONS_00000229"; tss_id "TSS13310"
chrIII	Cufflinks	exon	6631007	6631109	.	+	.	gene_id "linc-268"; transcript_id "TCONS_00013790"; exon_number "2"; class_code "u"; oId "TCONS_00000229"; tss_id "TSS13310"
chrIII	Cufflinks	exon	6631196	6631445	.	+	.	gene_id "linc-268"; transcript_id "TCONS_00013790"; exon_number "3"; class_code "u"; oId "TCONS_00000229"; tss_id "TSS13310"
chrIII	Cufflinks	exon	7548607	7550010	.	+	.	gene_id "linc-269"; transcript_id "TCONS_00014454"; exon_number "1"; class_code "u"; oId "TCONS_00006822"; tss_id "TSS17087"
chrIII	Cufflinks	exon	7550008	7550354	.	-	.	gene_id "linc-269"; transcript_id "TCONS_00013823"; exon_number "1"; class_code "u"; oId "TCONS_00000208"; tss_id "TSS15572"
chrIII	Cufflinks	exon	7550019	7550575	.	-	.	gene_id "linc-269"; transcript_id "TCONS_00013824"; exon_number "1"; class_code "u"; oId "TCONS_00000224"; tss_id "TSS15572"
chrIII	Cufflinks	exon	7550206	7550354	.	-	.	gene_id "linc-269"; transcript_id "TCONS_00013825"; exon_number "1"; class_code "u"; oId "TCONS_00000222"; tss_id "TSS15573"
chrIII	Cufflinks	exon	7550592	7550646	.	-	.	gene_id "linc-269"; transcript_id "TCONS_00013825"; exon_number "2"; class_code "u"; oId "TCONS_00000222"; tss_id "TSS15573"
chrIII	Cufflinks	exon	7550592	7550648	.	-	.	gene_id "linc-269"; transcript_id "TCONS_00013823"; exon_number "2"; class_code "u"; oId "TCONS_00000208"; tss_id "TSS15572"
chrIII	Cufflinks	exon	7550735	7551258	.	+	.	gene_id "linc-269"; transcript_id "TCONS_00014455"; exon_number "1"; class_code "u"; oId "TCONS_00008445"; tss_id "TSS17088"
chrIII	Cufflinks	exon	7551067	7551112	.	-	.	gene_id "linc-269"; transcript_id "TCONS_00013825"; exon_number "3"; class_code "u"; oId "TCONS_00000222"; tss_id "TSS15573"
chrIII	Cufflinks	exon	7677047	7677105	.	+	.	gene_id "linc-271"; transcript_id "TCONS_00013792"; exon_number "1"; class_code "u"; oId "TCONS_00000250"; tss_id "TSS13488"
chrIII	Cufflinks	exon	7677129	7677735	.	+	.	gene_id "linc-271"; transcript_id "TCONS_00013794"; exon_number "1"; class_code "u"; oId "TCONS_00000239"; tss_id "TSS13488"
chrIII	Cufflinks	exon	7677129	7678821	.	+	.	gene_id "linc-271"; transcript_id "TCONS_00013793"; exon_number "1"; class_code "u"; oId "TCONS_00000235"; tss_id "TSS13488"
chrIII	Cufflinks	exon	7677140	7678559	.	+	.	gene_id "linc-271"; transcript_id "TCONS_00013795"; exon_number "1"; class_code "u"; oId "TCONS_00000236"; tss_id "TSS13488"
chrIII	Cufflinks	exon	7677149	7677735	.	+	.	gene_id "linc-271"; transcript_id "TCONS_00013796"; exon_number "1"; class_code "u"; oId "TCONS_00000251"; tss_id "TSS13489"
chrIII	Cufflinks	exon	7677196	7677735	.	+	.	gene_id "linc-271"; transcript_id "TCONS_00013792"; exon_number "2"; class_code "u"; oId "TCONS_00000250"; tss_id "TSS13488"
chrIII	Cufflinks	exon	7678078	7678559	.	+	.	gene_id "linc-271"; transcript_id "TCONS_00013796"; exon_number "2"; class_code "u"; oId "TCONS_00000251"; tss_id "TSS13489"
chrIII	Cufflinks	exon	7678078	7678868	.	+	.	gene_id "linc-271"; transcript_id "TCONS_00013794"; exon_number "2"; class_code "u"; oId "TCONS_00000239"; tss_id "TSS13488"
chrIII	Cufflinks	exon	7678078	7678875	.	+	.	gene_id "linc-271"; transcript_id "TCONS_00013792"; exon_number "3"; class_code "u"; oId "TCONS_00000250"; tss_id "TSS13488"
chrIII	Cufflinks	exon	7678613	7678868	.	+	.	gene_id "linc-271"; transcript_id "TCONS_00013795"; exon_number "2"; class_code "u"; oId "TCONS_00000236"; tss_id "TSS13488"
chrIII	Cufflinks	exon	7678613	7678875	.	+	.	gene_id "linc-271"; transcript_id "TCONS_00013796"; exon_number "3"; class_code "u"; oId "TCONS_00000251"; tss_id "TSS13489"
chrIII	Cufflinks	exon	8921814	8921857	.	+	.	gene_id "linc-272"; transcript_id "TCONS_00013797"; exon_number "1"; class_code "u"; oId "TCONS_00000277"; tss_id "TSS13717"
chrIII	Cufflinks	exon	8922010	8922171	.	+	.	gene_id "linc-272"; transcript_id "TCONS_00013797"; exon_number "2"; class_code "u"; oId "TCONS_00000277"; tss_id "TSS13717"
chrIII	Cufflinks	exon	9414681	9415097	.	-	.	gene_id "linc-273"; transcript_id "TCONS_00013829"; exon_number "1"; class_code "u"; oId "TCONS_00000223"; tss_id "TSS15925"
chrIII	Cufflinks	exon	9414966	9415097	.	-	.	gene_id "linc-273"; transcript_id "TCONS_00013830"; exon_number "1"; class_code "u"; oId "TCONS_00000227"; tss_id "TSS15926"
chrIII	Cufflinks	exon	9415231	9415516	.	-	.	gene_id "linc-273"; transcript_id "TCONS_00013829"; exon_number "2"; class_code "u"; oId "TCONS_00000223"; tss_id "TSS15925"
chrIII	Cufflinks	exon	9415231	9415883	.	-	.	gene_id "linc-273"; transcript_id "TCONS_00013830"; exon_number "2"; class_code "u"; oId "TCONS_00000227"; tss_id "TSS15926"
chrIII	Cufflinks	exon	9417519	9417883	.	-	.	gene_id "linc-273"; transcript_id "TCONS_00013829"; exon_number "3"; class_code "u"; oId "TCONS_00000223"; tss_id "TSS15925"
chrIII	Cufflinks	exon	10375821	10376308	.	+	.	gene_id "linc-274"; transcript_id "TCONS_00014683"; exon_number "1"; class_code "u"; oId "TCONS_00007153"; tss_id "TSS17311"
chrIII	Cufflinks	exon	10376308	10377054	.	+	.	gene_id "linc-274"; transcript_id "TCONS_00014684"; exon_number "1"; class_code "u"; oId "TCONS_00006616"; tss_id "TSS17312"
chrIII	Cufflinks	exon	12972562	12972603	.	+	.	gene_id "linc-275"; transcript_id "TCONS_00013802"; exon_number "1"; class_code "u"; oId "TCONS_00000244"; tss_id "TSS14301"
chrIII	Cufflinks	exon	12972638	12973070	.	+	.	gene_id "linc-275"; transcript_id "TCONS_00013864"; exon_number "1"; class_code "u"; oId "TCONS_00006099"; tss_id "TSS14301"
chrIII	Cufflinks	exon	12972690	12973241	.	+	.	gene_id "linc-275"; transcript_id "TCONS_00013803"; exon_number "1"; class_code "u"; oId "TCONS_00000246"; tss_id "TSS14302"
chrIII	Cufflinks	exon	12972771	12973308	.	+	.	gene_id "linc-275"; transcript_id "TCONS_00013802"; exon_number "2"; class_code "u"; oId "TCONS_00000244"; tss_id "TSS14301"
chrIII	Cufflinks	exon	12973920	12974073	.	+	.	gene_id "linc-275"; transcript_id "TCONS_00013803"; exon_number "2"; class_code "u"; oId "TCONS_00000246"; tss_id "TSS14302"
chrIII	Cufflinks	exon	12974944	12974970	.	+	.	gene_id "linc-275"; transcript_id "TCONS_00013803"; exon_number "3"; class_code "u"; oId "TCONS_00000246"; tss_id "TSS14302"
chrIV	Cufflinks	exon	176131	176177	.	+	.	gene_id "linc-276"; transcript_id "TCONS_00019810"; exon_number "1"; class_code "u"; oId "TCONS_00000320"; tss_id "TSS17591"
chrIV	Cufflinks	exon	176805	177906	.	+	.	gene_id "linc-276"; transcript_id "TCONS_00019810"; exon_number "2"; class_code "u"; oId "TCONS_00000320"; tss_id "TSS17591"
chrIV	Cufflinks	exon	2915284	2915504	.	-	.	gene_id "linc-277"; transcript_id "TCONS_00019845"; exon_number "1"; class_code "u"; oId "TCONS_00000313"; tss_id "TSS26247"
chrIV	Cufflinks	exon	2915704	2915752	.	-	.	gene_id "linc-277"; transcript_id "TCONS_00019845"; exon_number "2"; class_code "u"; oId "TCONS_00000313"; tss_id "TSS26247"
chrIV	Cufflinks	exon	3183592	3183661	.	+	.	gene_id "linc-278"; transcript_id "TCONS_00019815"; exon_number "1"; class_code "u"; oId "TCONS_00000315"; tss_id "TSS17982"
chrIV	Cufflinks	exon	3183957	3184621	.	+	.	gene_id "linc-278"; transcript_id "TCONS_00019815"; exon_number "2"; class_code "u"; oId "TCONS_00000315"; tss_id "TSS17982"
chrIV	Cufflinks	exon	4278032	4278140	.	+	.	gene_id "linc-279"; transcript_id "TCONS_00019817"; exon_number "1"; class_code "u"; oId "TCONS_00000288"; tss_id "TSS18167"
chrIV	Cufflinks	exon	4278468	4278809	.	+	.	gene_id "linc-279"; transcript_id "TCONS_00019817"; exon_number "2"; class_code "u"; oId "TCONS_00000288"; tss_id "TSS18167"
chrIV	Cufflinks	exon	4728204	4728548	.	-	.	gene_id "linc-280"; transcript_id "TCONS_00019847"; exon_number "1"; class_code "u"; oId "TCONS_00000299"; tss_id "TSS26526"
chrIV	Cufflinks	exon	4728600	4728771	.	-	.	gene_id "linc-280"; transcript_id "TCONS_00019847"; exon_number "2"; class_code "u"; oId "TCONS_00000299"; tss_id "TSS26526"
chrIV	Cufflinks	exon	4728822	4729156	.	-	.	gene_id "linc-280"; transcript_id "TCONS_00019847"; exon_number "3"; class_code "u"; oId "TCONS_00000299"; tss_id "TSS26526"
chrIV	Cufflinks	exon	8484285	8485047	.	-	.	gene_id "linc-281"; transcript_id "TCONS_00019853"; exon_number "1"; class_code "u"; oId "TCONS_00000302"; tss_id "TSS28404"
chrIV	Cufflinks	exon	8485204	8485955	.	-	.	gene_id "linc-281"; transcript_id "TCONS_00019853"; exon_number "2"; class_code "u"; oId "TCONS_00000302"; tss_id "TSS28404"
chrIV	Cufflinks	exon	8485730	8486669	.	+	.	gene_id "linc-281"; transcript_id "TCONS_00020426"; exon_number "1"; class_code "u"; oId "TCONS_00008921"; tss_id "TSS34695"
chrIV	Cufflinks	exon	9197428	9197497	.	+	.	gene_id "linc-282"; transcript_id "TCONS_00019824"; exon_number "1"; class_code "u"; oId "TCONS_00000289"; tss_id "TSS20184"
chrIV	Cufflinks	exon	9197727	9198091	.	+	.	gene_id "linc-282"; transcript_id "TCONS_00019824"; exon_number "2"; class_code "u"; oId "TCONS_00000289"; tss_id "TSS20184"
chrIV	Cufflinks	exon	9223796	9223850	.	+	.	gene_id "linc-283"; transcript_id "TCONS_00019825"; exon_number "1"; class_code "u"; oId "TCONS_00000290"; tss_id "TSS20189"
chrIV	Cufflinks	exon	9224078	9224259	.	+	.	gene_id "linc-283"; transcript_id "TCONS_00019825"; exon_number "2"; class_code "u"; oId "TCONS_00000290"; tss_id "TSS20189"
chrIV	Cufflinks	exon	10516202	10517445	.	+	.	gene_id "linc-284"; transcript_id "TCONS_00019870"; exon_number "1"; class_code "u"; oId "TCONS_00009084"; tss_id "TSS20467"
chrIV	Cufflinks	exon	10517243	10517625	.	+	.	gene_id "linc-284"; transcript_id "TCONS_00019871"; exon_number "1"; class_code "u"; oId "TCONS_00010357"; tss_id "TSS20468"
chrIV	Cufflinks	exon	10517721	10518646	.	+	.	gene_id "linc-284"; transcript_id "TCONS_00019828"; exon_number "1"; class_code "u"; oId "TCONS_00000303"; tss_id "TSS20470"
chrIV	Cufflinks	exon	10517721	10519767	.	+	.	gene_id "linc-284"; transcript_id "TCONS_00019829"; exon_number "1"; class_code "u"; oId "TCONS_00000304"; tss_id "TSS20470"
chrIV	Cufflinks	exon	10518762	10519767	.	+	.	gene_id "linc-284"; transcript_id "TCONS_00019828"; exon_number "2"; class_code "u"; oId "TCONS_00000303"; tss_id "TSS20470"
chrIV	Cufflinks	exon	10519605	10521313	.	+	.	gene_id "linc-284"; transcript_id "TCONS_00019874"; exon_number "1"; class_code "u"; oId "TCONS_00008902"; tss_id "TSS20472"
chrIV	Cufflinks	exon	11165417	11165459	.	+	.	gene_id "linc-285"; transcript_id "TCONS_00019830"; exon_number "1"; class_code "u"; oId "TCONS_00000281"; tss_id "TSS20617"
chrIV	Cufflinks	exon	11165513	11165783	.	+	.	gene_id "linc-285"; transcript_id "TCONS_00019830"; exon_number "2"; class_code "u"; oId "TCONS_00000281"; tss_id "TSS20617"
chrIV	Cufflinks	exon	12801131	12803278	.	+	.	gene_id "linc-286"; transcript_id "TCONS_00020672"; exon_number "1"; class_code "u"; oId "TCONS_00009097"; tss_id "TSS34938"
chrIV	Cufflinks	exon	12803278	12804334	.	+	.	gene_id "linc-286"; transcript_id "TCONS_00020673"; exon_number "1"; class_code "u"; oId "TCONS_00009098"; tss_id "TSS34939"
chrIV	Cufflinks	exon	12803919	12804710	.	+	.	gene_id "linc-286"; transcript_id "TCONS_00020674"; exon_number "1"; class_code "u"; oId "TCONS_00010267"; tss_id "TSS34940"
chrIV	Cufflinks	exon	12998055	12998089	.	-	.	gene_id "linc-287"; transcript_id "TCONS_00019855"; exon_number "1"; class_code "u"; oId "TCONS_00000319"; tss_id "TSS29355"
chrIV	Cufflinks	exon	12998836	12999189	.	-	.	gene_id "linc-287"; transcript_id "TCONS_00019855"; exon_number "2"; class_code "u"; oId "TCONS_00000319"; tss_id "TSS29355"
chrIV	Cufflinks	exon	12998973	12999212	.	+	.	gene_id "linc-287"; transcript_id "TCONS_00020681"; exon_number "1"; class_code "u"; oId "TCONS_00009553"; tss_id "TSS34947"
chrIV	Cufflinks	exon	13007166	13007882	.	+	.	gene_id "linc-288"; transcript_id "TCONS_00019875"; exon_number "1"; class_code "u"; oId "TCONS_00009557"; tss_id "TSS20997"
chrIV	Cufflinks	exon	13007528	13007864	.	+	.	gene_id "linc-288"; transcript_id "TCONS_00019835"; exon_number "1"; class_code "u"; oId "TCONS_00000312"; tss_id "TSS20998"
chrIV	Cufflinks	exon	13007797	13007911	.	+	.	gene_id "linc-288"; transcript_id "TCONS_00019836"; exon_number "1"; class_code "u"; oId "TCONS_00000325"; tss_id "TSS20999"
chrIV	Cufflinks	exon	13007797	13007911	.	+	.	gene_id "linc-288"; transcript_id "TCONS_00019837"; exon_number "1"; class_code "u"; oId "TCONS_00000326"; tss_id "TSS20999"
chrIV	Cufflinks	exon	13007941	13009014	.	+	.	gene_id "linc-288"; transcript_id "TCONS_00019838"; exon_number "1"; class_code "u"; oId "TCONS_00000327"; tss_id "TSS21000"
chrIV	Cufflinks	exon	13008032	13009014	.	+	.	gene_id "linc-288"; transcript_id "TCONS_00019837"; exon_number "2"; class_code "u"; oId "TCONS_00000326"; tss_id "TSS20999"
chrIV	Cufflinks	exon	13008044	13009014	.	+	.	gene_id "linc-288"; transcript_id "TCONS_00019836"; exon_number "2"; class_code "u"; oId "TCONS_00000325"; tss_id "TSS20999"
chrIV	Cufflinks	exon	13008056	13008748	.	+	.	gene_id "linc-288"; transcript_id "TCONS_00019835"; exon_number "2"; class_code "u"; oId "TCONS_00000312"; tss_id "TSS20998"
chrIV	Cufflinks	exon	16495431	16496031	.	+	.	gene_id "linc-289"; transcript_id "TCONS_00019876"; exon_number "1"; class_code "u"; oId "TCONS_00009712"; tss_id "TSS25070"
chrIV	Cufflinks	exon	16495730	16496144	.	+	.	gene_id "linc-289"; transcript_id "TCONS_00019877"; exon_number "1"; class_code "u"; oId "TCONS_00009794"; tss_id "TSS25071"
chrIV	Cufflinks	exon	16495733	16495787	.	+	.	gene_id "linc-289"; transcript_id "TCONS_00019841"; exon_number "1"; class_code "u"; oId "TCONS_00000316"; tss_id "TSS25071"
chrIV	Cufflinks	exon	16496385	16501521	.	+	.	gene_id "linc-289"; transcript_id "TCONS_00019841"; exon_number "2"; class_code "u"; oId "TCONS_00000316"; tss_id "TSS25071"
chrV	Cufflinks	exon	311917	311939	.	+	.	gene_id "linc-290"; transcript_id "TCONS_00041611"; exon_number "1"; class_code "u"; oId "TCONS_00000384"; tss_id "TSS35068"
chrV	Cufflinks	exon	311917	311939	.	+	.	gene_id "linc-290"; transcript_id "TCONS_00041612"; exon_number "1"; class_code "u"; oId "TCONS_00000385"; tss_id "TSS35068"
chrV	Cufflinks	exon	311991	312034	.	+	.	gene_id "linc-290"; transcript_id "TCONS_00041613"; exon_number "1"; class_code "u"; oId "TCONS_00000410"; tss_id "TSS35068"
chrV	Cufflinks	exon	312727	312852	.	+	.	gene_id "linc-290"; transcript_id "TCONS_00041612"; exon_number "2"; class_code "u"; oId "TCONS_00000385"; tss_id "TSS35068"
chrV	Cufflinks	exon	312727	313325	.	+	.	gene_id "linc-290"; transcript_id "TCONS_00041611"; exon_number "2"; class_code "u"; oId "TCONS_00000384"; tss_id "TSS35068"
chrV	Cufflinks	exon	312727	313328	.	+	.	gene_id "linc-290"; transcript_id "TCONS_00041613"; exon_number "2"; class_code "u"; oId "TCONS_00000410"; tss_id "TSS35068"
chrV	Cufflinks	exon	312729	318626	.	+	.	gene_id "linc-290"; transcript_id "TCONS_00041687"; exon_number "1"; class_code "u"; oId "TCONS_00013755"; tss_id "TSS35069"
chrV	Cufflinks	exon	315761	316283	.	+	.	gene_id "linc-290"; transcript_id "TCONS_00041612"; exon_number "3"; class_code "u"; oId "TCONS_00000385"; tss_id "TSS35068"
chrV	Cufflinks	exon	714284	714835	.	-	.	gene_id "linc-291"; transcript_id "TCONS_00041656"; exon_number "1"; class_code "u"; oId "TCONS_00000330"; tss_id "TSS39225"
chrV	Cufflinks	exon	714894	714951	.	-	.	gene_id "linc-291"; transcript_id "TCONS_00041656"; exon_number "2"; class_code "u"; oId "TCONS_00000330"; tss_id "TSS39225"
chrV	Cufflinks	exon	996427	997174	.	-	.	gene_id "linc-292"; transcript_id "TCONS_00041660"; exon_number "1"; class_code "u"; oId "TCONS_00000361"; tss_id "TSS39260"
chrV	Cufflinks	exon	996427	997330	.	-	.	gene_id "linc-292"; transcript_id "TCONS_00041659"; exon_number "1"; gene_name "Y50D4C.5"; nearest_ref "Y50D4C.5"; class_code "p"
chrV	Cufflinks	exon	997484	997643	.	-	.	gene_id "linc-292"; transcript_id "TCONS_00041660"; exon_number "2"; class_code "u"; oId "TCONS_00000361"; tss_id "TSS39260"
chrV	Cufflinks	exon	2297187	2297314	.	-	.	gene_id "linc-293"; transcript_id "TCONS_00041664"; exon_number "1"; class_code "u"; oId "TCONS_00000362"; tss_id "TSS39424"
chrV	Cufflinks	exon	2298121	2298706	.	-	.	gene_id "linc-293"; transcript_id "TCONS_00041665"; exon_number "1"; gene_name "irld-54"; nearest_ref "Y19D10B.2"; class_code "p"
chrV	Cufflinks	exon	2298289	2298706	.	-	.	gene_id "linc-293"; transcript_id "TCONS_00041664"; exon_number "2"; class_code "u"; oId "TCONS_00000362"; tss_id "TSS39424"
chrV	Cufflinks	exon	4481758	4482137	.	-	.	gene_id "linc-294"; transcript_id "TCONS_00041666"; exon_number "1"; class_code "u"; oId "TCONS_00000352"; tss_id "TSS39841"
chrV	Cufflinks	exon	4482189	4482257	.	-	.	gene_id "linc-294"; transcript_id "TCONS_00041666"; exon_number "2"; class_code "u"; oId "TCONS_00000352"; tss_id "TSS39841"
chrV	Cufflinks	exon	5038720	5039072	.	+	.	gene_id "linc-295"; transcript_id "TCONS_00041625"; exon_number "1"; class_code "u"; oId "TCONS_00000335"; tss_id "TSS35813"
chrV	Cufflinks	exon	5039127	5039329	.	+	.	gene_id "linc-295"; transcript_id "TCONS_00041625"; exon_number "2"; class_code "u"; oId "TCONS_00000335"; tss_id "TSS35813"
chrV	Cufflinks	exon	5252542	5253196	.	-	.	gene_id "linc-296"; transcript_id "TCONS_00041667"; exon_number "1"; class_code "u"; oId "TCONS_00000343"; tss_id "TSS39956"
chrV	Cufflinks	exon	5253922	5254181	.	-	.	gene_id "linc-296"; transcript_id "TCONS_00041667"; exon_number "2"; class_code "u"; oId "TCONS_00000343"; tss_id "TSS39956"
chrV	Cufflinks	exon	8714090	8714192	.	+	.	gene_id "linc-297"; transcript_id "TCONS_00041634"; exon_number "1"; class_code "u"; oId "TCONS_00000398"; tss_id "TSS36521"
chrV	Cufflinks	exon	8714427	8714582	.	+	.	gene_id "linc-297"; transcript_id "TCONS_00041634"; exon_number "2"; class_code "u"; oId "TCONS_00000398"; tss_id "TSS36521"
chrV	Cufflinks	exon	8714661	8714924	.	+	.	gene_id "linc-297"; transcript_id "TCONS_00041634"; exon_number "3"; class_code "u"; oId "TCONS_00000398"; tss_id "TSS36521"
chrV	Cufflinks	exon	12815924	12816037	.	+	.	gene_id "linc-298"; transcript_id "TCONS_00041644"; exon_number "1"; class_code "u"; oId "TCONS_00000396"; tss_id "TSS37512"
chrV	Cufflinks	exon	12816135	12816666	.	+	.	gene_id "linc-298"; transcript_id "TCONS_00041644"; exon_number "2"; class_code "u"; oId "TCONS_00000396"; tss_id "TSS37512"
chrV	Cufflinks	exon	13215453	13215696	.	+	.	gene_id "linc-299"; transcript_id "TCONS_00041647"; exon_number "1"; class_code "u"; oId "TCONS_00000365"; tss_id "TSS37592"
chrV	Cufflinks	exon	13216002	13216096	.	+	.	gene_id "linc-299"; transcript_id "TCONS_00041647"; exon_number "2"; class_code "u"; oId "TCONS_00000365"; tss_id "TSS37592"
chrV	Cufflinks	exon	13216147	13217152	.	+	.	gene_id "linc-299"; transcript_id "TCONS_00041647"; exon_number "3"; class_code "u"; oId "TCONS_00000365"; tss_id "TSS37592"
chrV	Cufflinks	exon	17311842	17312622	.	-	.	gene_id "linc-300"; transcript_id "TCONS_00041681"; exon_number "1"; class_code "u"; oId "TCONS_00000333"; tss_id "TSS42698"
chrV	Cufflinks	exon	17311884	17312740	.	-	.	gene_id "linc-300"; transcript_id "TCONS_00041682"; exon_number "1"; gene_name "F31E9.6"; nearest_ref "F31E9.6"; class_code "p"
chrV	Cufflinks	exon	17311885	17312486	.	-	.	gene_id "linc-300"; transcript_id "TCONS_00041683"; exon_number "1"; class_code "u"; oId "TCONS_00000358"; tss_id "TSS42698"
chrV	Cufflinks	exon	17312878	17313194	.	-	.	gene_id "linc-300"; transcript_id "TCONS_00041684"; exon_number "1"; gene_name "F31E9.6"; nearest_ref "F31E9.6"; class_code "p"
chrV	Cufflinks	exon	17313067	17313181	.	-	.	gene_id "linc-300"; transcript_id "TCONS_00041683"; exon_number "2"; class_code "u"; oId "TCONS_00000358"; tss_id "TSS42698"
chrV	Cufflinks	exon	17313067	17313194	.	-	.	gene_id "linc-300"; transcript_id "TCONS_00041681"; exon_number "2"; class_code "u"; oId "TCONS_00000333"; tss_id "TSS42698"
chrV	Cufflinks	exon	20432466	20432563	.	+	.	gene_id "linc-301"; transcript_id "TCONS_00041654"; exon_number "1"; class_code "u"; oId "TCONS_00000405"; tss_id "TSS39051"
chrV	Cufflinks	exon	20432797	20433378	.	+	.	gene_id "linc-301"; transcript_id "TCONS_00041654"; exon_number "2"; class_code "u"; oId "TCONS_00000405"; tss_id "TSS39051"
chrX	Cufflinks	exon	121974	122147	.	-	.	gene_id "linc-302"; transcript_id "TCONS_00051890"; exon_number "1"; class_code "u"; oId "TCONS_00000505"; tss_id "TSS47695"
chrX	Cufflinks	exon	122199	122534	.	-	.	gene_id "linc-302"; transcript_id "TCONS_00051890"; exon_number "2"; class_code "u"; oId "TCONS_00000505"; tss_id "TSS47695"
chrX	Cufflinks	exon	311874	315799	.	+	.	gene_id "linc-303"; transcript_id "TCONS_00051842"; exon_number "1"; class_code "u"; oId "TCONS_00000484"; tss_id "TSS44423"
chrX	Cufflinks	exon	312979	313346	.	+	.	gene_id "linc-303"; transcript_id "TCONS_00051843"; exon_number "1"; class_code "u"; oId "TCONS_00000466"; tss_id "TSS44426"
chrX	Cufflinks	exon	313452	313527	.	+	.	gene_id "linc-303"; transcript_id "TCONS_00051843"; exon_number "2"; class_code "u"; oId "TCONS_00000466"; tss_id "TSS44426"
chrX	Cufflinks	exon	314421	315260	.	+	.	gene_id "linc-303"; transcript_id "TCONS_00051843"; exon_number "3"; class_code "u"; oId "TCONS_00000466"; tss_id "TSS44426"
chrX	Cufflinks	exon	315976	317396	.	+	.	gene_id "linc-303"; transcript_id "TCONS_00051953"; exon_number "1"; class_code "u"; oId "TCONS_00013906"; tss_id "TSS44429"
chrX	Cufflinks	exon	316525	318419	.	+	.	gene_id "linc-303"; transcript_id "TCONS_00051954"; exon_number "1"; class_code "u"; oId "TCONS_00013907"; tss_id "TSS44430"
chrX	Cufflinks	exon	347704	348502	.	+	.	gene_id "linc-304"; transcript_id "TCONS_00052004"; exon_number "1"; class_code "u"; oId "TCONS_00013985"; tss_id "TSS50823"
chrX	Cufflinks	exon	348179	348644	.	+	.	gene_id "linc-304"; transcript_id "TCONS_00052005"; exon_number "1"; class_code "u"; oId "TCONS_00015397"; tss_id "TSS50824"
chrX	Cufflinks	exon	348180	348413	.	-	.	gene_id "linc-304"; transcript_id "TCONS_00051892"; exon_number "1"; class_code "u"; oId "TCONS_00000438"; tss_id "TSS47721"
chrX	Cufflinks	exon	348517	348895	.	+	.	gene_id "linc-304"; transcript_id "TCONS_00052006"; exon_number "1"; class_code "u"; oId "TCONS_00015138"; tss_id "TSS50825"
chrX	Cufflinks	exon	349155	349805	.	+	.	gene_id "linc-304"; transcript_id "TCONS_00052007"; exon_number "1"; class_code "u"; oId "TCONS_00015398"; tss_id "TSS50826"
chrX	Cufflinks	exon	350091	350548	.	+	.	gene_id "linc-304"; transcript_id "TCONS_00052008"; exon_number "1"; class_code "u"; oId "TCONS_00015139"; tss_id "TSS50827"
chrX	Cufflinks	exon	351123	351148	.	-	.	gene_id "linc-304"; transcript_id "TCONS_00051892"; exon_number "2"; class_code "u"; oId "TCONS_00000438"; tss_id "TSS47721"
chrX	Cufflinks	exon	1046694	1046756	.	+	.	gene_id "linc-305"; transcript_id "TCONS_00051844"; exon_number "1"; class_code "u"; oId "TCONS_00000432"; tss_id "TSS44510"
chrX	Cufflinks	exon	1046774	1048785	.	-	.	gene_id "linc-305"; transcript_id "TCONS_00051893"; exon_number "1"; class_code "u"; oId "TCONS_00000414"; tss_id "TSS47820"
chrX	Cufflinks	exon	1046774	1048785	.	-	.	gene_id "linc-305"; transcript_id "TCONS_00051894"; exon_number "1"; class_code "u"; oId "TCONS_00000476"; tss_id "TSS47820"
chrX	Cufflinks	exon	1046871	1049985	.	-	.	gene_id "linc-305"; transcript_id "TCONS_00051895"; exon_number "1"; class_code "u"; oId "TCONS_00000475"; tss_id "TSS47820"
chrX	Cufflinks	exon	1046881	1048754	.	+	.	gene_id "linc-305"; transcript_id "TCONS_00051955"; exon_number "1"; class_code "u"; oId "TCONS_00013889"; tss_id "TSS44511"
chrX	Cufflinks	exon	1046967	1047593	.	+	.	gene_id "linc-305"; transcript_id "TCONS_00051844"; exon_number "2"; class_code "u"; oId "TCONS_00000432"; tss_id "TSS44510"
chrX	Cufflinks	exon	1048649	1049987	.	+	.	gene_id "linc-305"; transcript_id "TCONS_00051956"; exon_number "1"; class_code "u"; oId "TCONS_00014056"; tss_id "TSS44512"
chrX	Cufflinks	exon	1048838	1049037	.	-	.	gene_id "linc-305"; transcript_id "TCONS_00051894"; exon_number "2"; class_code "u"; oId "TCONS_00000476"; tss_id "TSS47820"
chrX	Cufflinks	exon	1048838	1049983	.	-	.	gene_id "linc-305"; transcript_id "TCONS_00051893"; exon_number "2"; class_code "u"; oId "TCONS_00000414"; tss_id "TSS47820"
chrX	Cufflinks	exon	1049257	1049983	.	-	.	gene_id "linc-305"; transcript_id "TCONS_00051894"; exon_number "3"; class_code "u"; oId "TCONS_00000476"; tss_id "TSS47820"
chrX	Cufflinks	exon	1049910	1051236	.	+	.	gene_id "linc-305"; transcript_id "TCONS_00051957"; exon_number "1"; class_code "u"; oId "TCONS_00014209"; tss_id "TSS44513"
chrX	Cufflinks	exon	1050578	1051752	.	+	.	gene_id "linc-305"; transcript_id "TCONS_00051958"; exon_number "1"; class_code "u"; oId "TCONS_00015414"; tss_id "TSS44514"
chrX	Cufflinks	exon	1051501	1053505	.	+	.	gene_id "linc-305"; transcript_id "TCONS_00051959"; exon_number "1"; class_code "u"; oId "TCONS_00014093"; tss_id "TSS44515"
chrX	Cufflinks	exon	1499403	1499546	.	-	.	gene_id "linc-306"; transcript_id "TCONS_00051896"; exon_number "1"; class_code "u"; oId "TCONS_00000519"; tss_id "TSS47881"
chrX	Cufflinks	exon	1499630	1500049	.	-	.	gene_id "linc-306"; transcript_id "TCONS_00051896"; exon_number "2"; class_code "u"; oId "TCONS_00000519"; tss_id "TSS47881"
chrX	Cufflinks	exon	1687393	1687458	.	+	.	gene_id "linc-307"; transcript_id "TCONS_00051851"; exon_number "1"; class_code "u"; oId "TCONS_00000431"; tss_id "TSS44600"
chrX	Cufflinks	exon	1687511	1687578	.	+	.	gene_id "linc-307"; transcript_id "TCONS_00051851"; exon_number "2"; class_code "u"; oId "TCONS_00000431"; tss_id "TSS44600"
chrX	Cufflinks	exon	1687630	1687682	.	+	.	gene_id "linc-307"; transcript_id "TCONS_00051851"; exon_number "3"; class_code "u"; oId "TCONS_00000431"; tss_id "TSS44600"
chrX	Cufflinks	exon	1688021	1688329	.	+	.	gene_id "linc-307"; transcript_id "TCONS_00051851"; exon_number "4"; class_code "u"; oId "TCONS_00000431"; tss_id "TSS44600"
chrX	Cufflinks	exon	1898769	1899137	.	-	.	gene_id "linc-308"; transcript_id "TCONS_00051900"; exon_number "1"; class_code "u"; oId "TCONS_00000430"; tss_id "TSS47933"
chrX	Cufflinks	exon	1898811	1900216	.	-	.	gene_id "linc-308"; transcript_id "TCONS_00051901"; exon_number "1"; class_code "u"; oId "TCONS_00000461"; tss_id "TSS47934"
chrX	Cufflinks	exon	1898811	1900695	.	+	.	gene_id "linc-308"; transcript_id "TCONS_00052144"; exon_number "1"; class_code "u"; oId "TCONS_00013945"; tss_id "TSS50960"
chrX	Cufflinks	exon	1902052	1902498	.	-	.	gene_id "linc-308"; transcript_id "TCONS_00051902"; exon_number "1"; class_code "u"; oId "TCONS_00000459"; tss_id "TSS47933"
chrX	Cufflinks	exon	1902215	1903319	.	+	.	gene_id "linc-308"; transcript_id "TCONS_00052145"; exon_number "1"; class_code "u"; oId "TCONS_00014083"; tss_id "TSS50961"
chrX	Cufflinks	exon	1906088	1906490	.	-	.	gene_id "linc-308"; transcript_id "TCONS_00051903"; exon_number "1"; class_code "u"; oId "TCONS_00000452"; tss_id "TSS47935"
chrX	Cufflinks	exon	1906101	1906490	.	-	.	gene_id "linc-308"; transcript_id "TCONS_00051904"; exon_number "1"; class_code "u"; oId "TCONS_00000462"; tss_id "TSS47933"
chrX	Cufflinks	exon	1908837	1908918	.	-	.	gene_id "linc-308"; transcript_id "TCONS_00051903"; exon_number "2"; class_code "u"; oId "TCONS_00000452"; tss_id "TSS47935"
chrX	Cufflinks	exon	1909446	1909482	.	-	.	gene_id "linc-308"; transcript_id "TCONS_00051904"; exon_number "2"; class_code "u"; oId "TCONS_00000462"; tss_id "TSS47933"
chrX	Cufflinks	exon	1909446	1909500	.	-	.	gene_id "linc-308"; transcript_id "TCONS_00051900"; exon_number "2"; class_code "u"; oId "TCONS_00000430"; tss_id "TSS47933"
chrX	Cufflinks	exon	1909446	1909576	.	-	.	gene_id "linc-308"; transcript_id "TCONS_00051902"; exon_number "2"; class_code "u"; oId "TCONS_00000459"; tss_id "TSS47933"
chrX	Cufflinks	exon	1921689	1922055	.	-	.	gene_id "linc-309"; transcript_id "TCONS_00051905"; exon_number "1"; class_code "u"; oId "TCONS_00000501"; tss_id "TSS47937"
chrX	Cufflinks	exon	1922226	1922384	.	-	.	gene_id "linc-309"; transcript_id "TCONS_00051905"; exon_number "2"; class_code "u"; oId "TCONS_00000501"; tss_id "TSS47937"
chrX	Cufflinks	exon	1958698	1958948	.	-	.	gene_id "linc-310"; transcript_id "TCONS_00051906"; exon_number "1"; class_code "u"; oId "TCONS_00000483"; tss_id "TSS47950"
chrX	Cufflinks	exon	1959224	1959331	.	-	.	gene_id "linc-310"; transcript_id "TCONS_00051906"; exon_number "2"; class_code "u"; oId "TCONS_00000483"; tss_id "TSS47950"
chrX	Cufflinks	exon	2970349	2971401	.	+	.	gene_id "linc-311"; transcript_id "TCONS_00051963"; exon_number "1"; class_code "u"; oId "TCONS_00016222"; tss_id "TSS44844"
chrX	Cufflinks	exon	2970786	2972909	.	+	.	gene_id "linc-311"; transcript_id "TCONS_00051964"; exon_number "1"; class_code "u"; oId "TCONS_00014933"; tss_id "TSS44845"
chrX	Cufflinks	exon	2971572	2972975	.	+	.	gene_id "linc-311"; transcript_id "TCONS_00051857"; exon_number "1"; class_code "u"; oId "TCONS_00000485"; tss_id "TSS44846"
chrX	Cufflinks	exon	2973326	2974803	.	+	.	gene_id "linc-311"; transcript_id "TCONS_00051858"; exon_number "1"; class_code "u"; oId "TCONS_00000491"; tss_id "TSS44847"
chrX	Cufflinks	exon	2973596	2974170	.	+	.	gene_id "linc-311"; transcript_id "TCONS_00051857"; exon_number "2"; class_code "u"; oId "TCONS_00000485"; tss_id "TSS44846"
chrX	Cufflinks	exon	3010470	3010995	.	+	.	gene_id "linc-312"; transcript_id "TCONS_00051859"; exon_number "1"; class_code "u"; oId "TCONS_00000417"; tss_id "TSS44857"
chrX	Cufflinks	exon	3011146	3011224	.	+	.	gene_id "linc-312"; transcript_id "TCONS_00051859"; exon_number "2"; class_code "u"; oId "TCONS_00000417"; tss_id "TSS44857"
chrX	Cufflinks	exon	3011282	3011532	.	+	.	gene_id "linc-312"; transcript_id "TCONS_00051859"; exon_number "3"; class_code "u"; oId "TCONS_00000417"; tss_id "TSS44857"
chrX	Cufflinks	exon	3134871	3135216	.	-	.	gene_id "linc-313"; transcript_id "TCONS_00051907"; exon_number "1"; class_code "u"; oId "TCONS_00000439"; tss_id "TSS48163"
chrX	Cufflinks	exon	3134891	3135208	.	+	.	gene_id "linc-313"; transcript_id "TCONS_00052249"; exon_number "1"; class_code "u"; oId "TCONS_00016591"; tss_id "TSS51064"
chrX	Cufflinks	exon	3135267	3135341	.	-	.	gene_id "linc-313"; transcript_id "TCONS_00051907"; exon_number "2"; class_code "u"; oId "TCONS_00000439"; tss_id "TSS48163"
chrX	Cufflinks	exon	3265528	3266111	.	+	.	gene_id "linc-314"; transcript_id "TCONS_00051860"; exon_number "1"; class_code "u"; oId "TCONS_00000451"; tss_id "TSS44899"
chrX	Cufflinks	exon	3266162	3267220	.	+	.	gene_id "linc-314"; transcript_id "TCONS_00051860"; exon_number "2"; class_code "u"; oId "TCONS_00000451"; tss_id "TSS44899"
chrX	Cufflinks	exon	3266572	3266861	.	+	.	gene_id "linc-314"; transcript_id "TCONS_00051861"; exon_number "1"; class_code "u"; oId "TCONS_00000480"; tss_id "TSS44900"
chrX	Cufflinks	exon	3266912	3267211	.	+	.	gene_id "linc-314"; transcript_id "TCONS_00051861"; exon_number "2"; class_code "u"; oId "TCONS_00000480"; tss_id "TSS44900"
chrX	Cufflinks	exon	3401616	3402070	.	+	.	gene_id "linc-315"; transcript_id "TCONS_00051862"; exon_number "1"; class_code "u"; oId "TCONS_00000411"; tss_id "TSS44935"
chrX	Cufflinks	exon	3401991	3402070	.	+	.	gene_id "linc-315"; transcript_id "TCONS_00051863"; exon_number "1"; class_code "u"; oId "TCONS_00000502"; tss_id "TSS44936"
chrX	Cufflinks	exon	3402308	3402379	.	+	.	gene_id "linc-315"; transcript_id "TCONS_00051862"; exon_number "2"; class_code "u"; oId "TCONS_00000411"; tss_id "TSS44935"
chrX	Cufflinks	exon	3402308	3402685	.	+	.	gene_id "linc-315"; transcript_id "TCONS_00051863"; exon_number "2"; class_code "u"; oId "TCONS_00000502"; tss_id "TSS44936"
chrX	Cufflinks	exon	3402545	3402792	.	+	.	gene_id "linc-315"; transcript_id "TCONS_00051862"; exon_number "3"; class_code "u"; oId "TCONS_00000411"; tss_id "TSS44935"
chrX	Cufflinks	exon	3582969	3584245	.	+	.	gene_id "linc-316"; transcript_id "TCONS_00052286"; exon_number "1"; class_code "u"; oId "TCONS_00014247"; tss_id "TSS51101"
chrX	Cufflinks	exon	3583783	3584291	.	-	.	gene_id "linc-316"; transcript_id "TCONS_00051910"; exon_number "1"; class_code "u"; oId "TCONS_00000512"; tss_id "TSS48246"
chrX	Cufflinks	exon	3584371	3584437	.	-	.	gene_id "linc-316"; transcript_id "TCONS_00051910"; exon_number "2"; class_code "u"; oId "TCONS_00000512"; tss_id "TSS48246"
chrX	Cufflinks	exon	4157015	4157257	.	-	.	gene_id "linc-317"; transcript_id "TCONS_00051911"; exon_number "1"; class_code "u"; oId "TCONS_00000440"; tss_id "TSS48364"
chrX	Cufflinks	exon	4157838	4157990	.	-	.	gene_id "linc-317"; transcript_id "TCONS_00051911"; exon_number "2"; class_code "u"; oId "TCONS_00000440"; tss_id "TSS48364"
chrX	Cufflinks	exon	4172731	4172795	.	+	.	gene_id "linc-318"; transcript_id "TCONS_00051865"; exon_number "1"; class_code "u"; oId "TCONS_00000471"; tss_id "TSS45091"
chrX	Cufflinks	exon	4173281	4173657	.	+	.	gene_id "linc-318"; transcript_id "TCONS_00051865"; exon_number "2"; class_code "u"; oId "TCONS_00000471"; tss_id "TSS45091"
chrX	Cufflinks	exon	4239752	4239918	.	-	.	gene_id "linc-319"; transcript_id "TCONS_00051912"; exon_number "1"; class_code "u"; oId "TCONS_00000513"; tss_id "TSS48384"
chrX	Cufflinks	exon	4240000	4240104	.	-	.	gene_id "linc-319"; transcript_id "TCONS_00051912"; exon_number "2"; class_code "u"; oId "TCONS_00000513"; tss_id "TSS48384"
chrX	Cufflinks	exon	4664052	4664556	.	+	.	gene_id "linc-320"; transcript_id "TCONS_00051866"; exon_number "1"; class_code "u"; oId "TCONS_00000463"; tss_id "TSS45189"
chrX	Cufflinks	exon	4664989	4665792	.	+	.	gene_id "linc-320"; transcript_id "TCONS_00052374"; exon_number "1"; class_code "u"; oId "TCONS_00015470"; tss_id "TSS51187"
chrX	Cufflinks	exon	4666512	4666712	.	+	.	gene_id "linc-320"; transcript_id "TCONS_00051867"; exon_number "1"; class_code "u"; oId "TCONS_00000486"; tss_id "TSS45190"
chrX	Cufflinks	exon	4666592	4667753	.	+	.	gene_id "linc-320"; transcript_id "TCONS_00051969"; exon_number "1"; class_code "u"; oId "TCONS_00013935"; tss_id "TSS45190"
chrX	Cufflinks	exon	4667050	4667670	.	+	.	gene_id "linc-320"; transcript_id "TCONS_00051866"; exon_number "2"; class_code "u"; oId "TCONS_00000463"; tss_id "TSS45189"
chrX	Cufflinks	exon	4667050	4667801	.	+	.	gene_id "linc-320"; transcript_id "TCONS_00051867"; exon_number "2"; class_code "u"; oId "TCONS_00000486"; tss_id "TSS45190"
chrX	Cufflinks	exon	6262108	6262267	.	-	.	gene_id "linc-321"; transcript_id "TCONS_00051914"; exon_number "1"; class_code "u"; oId "TCONS_00000467"; tss_id "TSS48775"
chrX	Cufflinks	exon	6262807	6263306	.	+	.	gene_id "linc-321"; transcript_id "TCONS_00052482"; exon_number "1"; class_code "u"; oId "TCONS_00014925"; tss_id "TSS51293"
chrX	Cufflinks	exon	6262897	6263036	.	-	.	gene_id "linc-321"; transcript_id "TCONS_00051914"; exon_number "2"; class_code "u"; oId "TCONS_00000467"; tss_id "TSS48775"
chrX	Cufflinks	exon	6263163	6263301	.	-	.	gene_id "linc-321"; transcript_id "TCONS_00051914"; exon_number "3"; class_code "u"; oId "TCONS_00000467"; tss_id "TSS48775"
chrX	Cufflinks	exon	7026973	7027382	.	+	.	gene_id "linc-322"; transcript_id "TCONS_00052536"; exon_number "1"; class_code "u"; oId "TCONS_00014503"; tss_id "TSS51347"
chrX	Cufflinks	exon	7027382	7027814	.	+	.	gene_id "linc-322"; transcript_id "TCONS_00052537"; exon_number "1"; class_code "u"; oId "TCONS_00015492"; tss_id "TSS51348"
chrX	Cufflinks	exon	7027630	7028053	.	+	.	gene_id "linc-322"; transcript_id "TCONS_00052538"; exon_number "1"; class_code "u"; oId "TCONS_00016792"; tss_id "TSS51349"
chrX	Cufflinks	exon	7286020	7287115	.	+	.	gene_id "linc-323"; transcript_id "TCONS_00051973"; exon_number "1"; class_code "u"; oId "TCONS_00013990"; tss_id "TSS45758"
chrX	Cufflinks	exon	7286756	7287434	.	+	.	gene_id "linc-323"; transcript_id "TCONS_00051974"; exon_number "1"; class_code "u"; oId "TCONS_00014020"; tss_id "TSS45759"
chrX	Cufflinks	exon	7287189	7287744	.	+	.	gene_id "linc-323"; transcript_id "TCONS_00051975"; exon_number "1"; class_code "u"; oId "TCONS_00013955"; tss_id "TSS45760"
chrX	Cufflinks	exon	7287192	7287742	.	-	.	gene_id "linc-323"; transcript_id "TCONS_00051915"; exon_number "1"; class_code "u"; oId "TCONS_00000453"; tss_id "TSS48979"
chrX	Cufflinks	exon	7287192	7287742	.	-	.	gene_id "linc-323"; transcript_id "TCONS_00051916"; exon_number "1"; class_code "u"; oId "TCONS_00000454"; tss_id "TSS48979"
chrX	Cufflinks	exon	7287288	7287306	.	+	.	gene_id "linc-323"; transcript_id "TCONS_00051869"; exon_number "1"; class_code "u"; oId "TCONS_00000487"; tss_id "TSS45760"
chrX	Cufflinks	exon	7288784	7289437	.	+	.	gene_id "linc-323"; transcript_id "TCONS_00051976"; exon_number "1"; class_code "u"; oId "TCONS_00015217"; tss_id "TSS45761"
chrX	Cufflinks	exon	7289151	7289834	.	+	.	gene_id "linc-323"; transcript_id "TCONS_00051977"; exon_number "1"; class_code "u"; oId "TCONS_00015496"; tss_id "TSS45762"
chrX	Cufflinks	exon	7289340	7290536	.	-	.	gene_id "linc-323"; transcript_id "TCONS_00051917"; exon_number "1"; class_code "u"; oId "TCONS_00000455"; tss_id "TSS48979"
chrX	Cufflinks	exon	7289559	7290536	.	-	.	gene_id "linc-323"; transcript_id "TCONS_00051916"; exon_number "2"; class_code "u"; oId "TCONS_00000454"; tss_id "TSS48979"
chrX	Cufflinks	exon	7289578	7290316	.	+	.	gene_id "linc-323"; transcript_id "TCONS_00051869"; exon_number "2"; class_code "u"; oId "TCONS_00000487"; tss_id "TSS45760"
chrX	Cufflinks	exon	7289652	7290536	.	-	.	gene_id "linc-323"; transcript_id "TCONS_00051915"; exon_number "2"; class_code "u"; oId "TCONS_00000453"; tss_id "TSS48979"
chrX	Cufflinks	exon	7289791	7290866	.	+	.	gene_id "linc-323"; transcript_id "TCONS_00051978"; exon_number "1"; class_code "u"; oId "TCONS_00015012"; tss_id "TSS45763"
chrX	Cufflinks	exon	7306619	7306723	.	+	.	gene_id "linc-324"; transcript_id "TCONS_00051870"; exon_number "1"; class_code "u"; oId "TCONS_00000492"; tss_id "TSS45766"
chrX	Cufflinks	exon	7308062	7308611	.	+	.	gene_id "linc-324"; transcript_id "TCONS_00051870"; exon_number "2"; class_code "u"; oId "TCONS_00000492"; tss_id "TSS45766"
chrX	Cufflinks	exon	7914844	7915056	.	-	.	gene_id "linc-325"; transcript_id "TCONS_00051919"; exon_number "1"; class_code "u"; oId "TCONS_00000441"; tss_id "TSS49117"
chrX	Cufflinks	exon	7916217	7916290	.	-	.	gene_id "linc-325"; transcript_id "TCONS_00051919"; exon_number "2"; class_code "u"; oId "TCONS_00000441"; tss_id "TSS49117"
chrX	Cufflinks	exon	8863491	8863615	.	-	.	gene_id "linc-326"; transcript_id "TCONS_00051922"; exon_number "1"; class_code "u"; oId "TCONS_00000460"; tss_id "TSS49322"
chrX	Cufflinks	exon	8863747	8864300	.	-	.	gene_id "linc-326"; transcript_id "TCONS_00051922"; exon_number "2"; class_code "u"; oId "TCONS_00000460"; tss_id "TSS49322"
chrX	Cufflinks	exon	8863973	8864082	.	+	.	gene_id "linc-326"; transcript_id "TCONS_00051873"; exon_number "1"; class_code "u"; oId "TCONS_00000434"; tss_id "TSS46105"
chrX	Cufflinks	exon	8864394	8864539	.	+	.	gene_id "linc-326"; transcript_id "TCONS_00051873"; exon_number "2"; class_code "u"; oId "TCONS_00000434"; tss_id "TSS46105"
chrX	Cufflinks	exon	8914515	8914603	.	+	.	gene_id "linc-327"; transcript_id "TCONS_00051874"; exon_number "1"; class_code "u"; oId "TCONS_00000435"; tss_id "TSS46117"
chrX	Cufflinks	exon	8914527	8914603	.	+	.	gene_id "linc-327"; transcript_id "TCONS_00051875"; exon_number "1"; class_code "u"; oId "TCONS_00000436"; tss_id "TSS46117"
chrX	Cufflinks	exon	8914554	8914603	.	+	.	gene_id "linc-327"; transcript_id "TCONS_00051876"; exon_number "1"; class_code "u"; oId "TCONS_00000499"; tss_id "TSS46117"
chrX	Cufflinks	exon	8914654	8914715	.	+	.	gene_id "linc-327"; transcript_id "TCONS_00051874"; exon_number "2"; class_code "u"; oId "TCONS_00000435"; tss_id "TSS46117"
chrX	Cufflinks	exon	8914654	8914715	.	+	.	gene_id "linc-327"; transcript_id "TCONS_00051875"; exon_number "2"; class_code "u"; oId "TCONS_00000436"; tss_id "TSS46117"
chrX	Cufflinks	exon	8914654	8914715	.	+	.	gene_id "linc-327"; transcript_id "TCONS_00051876"; exon_number "2"; class_code "u"; oId "TCONS_00000499"; tss_id "TSS46117"
chrX	Cufflinks	exon	8914809	8914919	.	+	.	gene_id "linc-327"; transcript_id "TCONS_00051877"; exon_number "1"; class_code "u"; oId "TCONS_00000446"; tss_id "TSS46118"
chrX	Cufflinks	exon	8914812	8914919	.	+	.	gene_id "linc-327"; transcript_id "TCONS_00051875"; exon_number "3"; class_code "u"; oId "TCONS_00000436"; tss_id "TSS46117"
chrX	Cufflinks	exon	8914812	8914938	.	+	.	gene_id "linc-327"; transcript_id "TCONS_00051874"; exon_number "3"; class_code "u"; oId "TCONS_00000435"; tss_id "TSS46117"
chrX	Cufflinks	exon	8915274	8915698	.	+	.	gene_id "linc-327"; transcript_id "TCONS_00051876"; exon_number "3"; class_code "u"; oId "TCONS_00000499"; tss_id "TSS46117"
chrX	Cufflinks	exon	8915274	8915722	.	+	.	gene_id "linc-327"; transcript_id "TCONS_00051877"; exon_number "2"; class_code "u"; oId "TCONS_00000446"; tss_id "TSS46118"
chrX	Cufflinks	exon	8915274	8915726	.	+	.	gene_id "linc-327"; transcript_id "TCONS_00051875"; exon_number "4"; class_code "u"; oId "TCONS_00000436"; tss_id "TSS46117"
chrX	Cufflinks	exon	10163022	10163124	.	+	.	gene_id "linc-328"; transcript_id "TCONS_00051878"; exon_number "1"; class_code "u"; oId "TCONS_00000517"; tss_id "TSS46350"
chrX	Cufflinks	exon	10163185	10163404	.	+	.	gene_id "linc-328"; transcript_id "TCONS_00051878"; exon_number "2"; class_code "u"; oId "TCONS_00000517"; tss_id "TSS46350"
chrX	Cufflinks	exon	10989196	10989379	.	+	.	gene_id "linc-329"; transcript_id "TCONS_00051879"; exon_number "1"; class_code "u"; oId "TCONS_00000458"; tss_id "TSS46499"
chrX	Cufflinks	exon	10989450	10990204	.	+	.	gene_id "linc-329"; transcript_id "TCONS_00051879"; exon_number "2"; class_code "u"; oId "TCONS_00000458"; tss_id "TSS46499"
chrX	Cufflinks	exon	11305956	11306418	.	+	.	gene_id "linc-330"; transcript_id "TCONS_00052818"; exon_number "1"; class_code "u"; oId "TCONS_00017049"; tss_id "TSS51626"
chrX	Cufflinks	exon	11306122	11306337	.	-	.	gene_id "linc-330"; transcript_id "TCONS_00051923"; exon_number "1"; class_code "u"; oId "TCONS_00000423"; tss_id "TSS49732"
chrX	Cufflinks	exon	11306430	11306682	.	+	.	gene_id "linc-330"; transcript_id "TCONS_00052819"; exon_number "1"; class_code "u"; oId "TCONS_00017135"; tss_id "TSS51627"
chrX	Cufflinks	exon	11306518	11307199	.	-	.	gene_id "linc-330"; transcript_id "TCONS_00051923"; exon_number "2"; class_code "u"; oId "TCONS_00000423"; tss_id "TSS49732"
chrX	Cufflinks	exon	11306532	11306885	.	+	.	gene_id "linc-330"; transcript_id "TCONS_00052820"; exon_number "1"; class_code "u"; oId "TCONS_00016286"; tss_id "TSS51628"
chrX	Cufflinks	exon	11607586	11607707	.	+	.	gene_id "linc-331"; transcript_id "TCONS_00051880"; exon_number "1"; class_code "u"; oId "TCONS_00000428"; tss_id "TSS46613"
chrX	Cufflinks	exon	11608025	11609111	.	+	.	gene_id "linc-331"; transcript_id "TCONS_00051981"; exon_number "1"; class_code "u"; oId "TCONS_00015060"; tss_id "TSS46614"
chrX	Cufflinks	exon	11608615	11608696	.	+	.	gene_id "linc-331"; transcript_id "TCONS_00051881"; exon_number "1"; class_code "u"; oId "TCONS_00000437"; tss_id "TSS46615"
chrX	Cufflinks	exon	11608962	11609288	.	+	.	gene_id "linc-331"; transcript_id "TCONS_00051880"; exon_number "2"; class_code "u"; oId "TCONS_00000428"; tss_id "TSS46613"
chrX	Cufflinks	exon	11608962	11609301	.	+	.	gene_id "linc-331"; transcript_id "TCONS_00051881"; exon_number "2"; class_code "u"; oId "TCONS_00000437"; tss_id "TSS46615"
chrX	Cufflinks	exon	11939242	11939431	.	-	.	gene_id "linc-332"; transcript_id "TCONS_00051926"; exon_number "1"; class_code "u"; oId "TCONS_00000514"; tss_id "TSS49853"
chrX	Cufflinks	exon	11939602	11939937	.	-	.	gene_id "linc-332"; transcript_id "TCONS_00051926"; exon_number "2"; class_code "u"; oId "TCONS_00000514"; tss_id "TSS49853"
chrX	Cufflinks	exon	12185110	12187141	.	+	.	gene_id "linc-333"; transcript_id "TCONS_00052876"; exon_number "1"; class_code "u"; oId "TCONS_00014351"; tss_id "TSS51684"
chrX	Cufflinks	exon	12186765	12187197	.	-	.	gene_id "linc-333"; transcript_id "TCONS_00051927"; exon_number "1"; class_code "u"; oId "TCONS_00000494"; tss_id "TSS49907"
chrX	Cufflinks	exon	12187256	12192426	.	+	.	gene_id "linc-333"; transcript_id "TCONS_00052877"; exon_number "1"; class_code "u"; oId "TCONS_00015550"; tss_id "TSS51685"
chrX	Cufflinks	exon	12187435	12189942	.	-	.	gene_id "linc-333"; transcript_id "TCONS_00051927"; exon_number "2"; class_code "u"; oId "TCONS_00000494"; tss_id "TSS49907"
chrX	Cufflinks	exon	13622149	13622218	.	-	.	gene_id "linc-334"; transcript_id "TCONS_00051929"; exon_number "1"; class_code "u"; oId "TCONS_00000522"; tss_id "TSS50147"
chrX	Cufflinks	exon	13623459	13623918	.	-	.	gene_id "linc-334"; transcript_id "TCONS_00051929"; exon_number "2"; class_code "u"; oId "TCONS_00000522"; tss_id "TSS50147"
chrX	Cufflinks	exon	14431813	14432017	.	+	.	gene_id "linc-335"; transcript_id "TCONS_00053033"; exon_number "1"; class_code "u"; oId "TCONS_00016532"; tss_id "TSS51838"
chrX	Cufflinks	exon	14431911	14432025	.	-	.	gene_id "linc-335"; transcript_id "TCONS_00051930"; exon_number "1"; class_code "u"; oId "TCONS_00000419"; tss_id "TSS50282"
chrX	Cufflinks	exon	14432213	14432520	.	+	.	gene_id "linc-335"; transcript_id "TCONS_00053034"; exon_number "1"; class_code "u"; oId "TCONS_00013923"; tss_id "TSS51839"
chrX	Cufflinks	exon	14432213	14432811	.	-	.	gene_id "linc-335"; transcript_id "TCONS_00051930"; exon_number "2"; class_code "u"; oId "TCONS_00000419"; tss_id "TSS50282"
chrX	Cufflinks	exon	14432389	14432604	.	+	.	gene_id "linc-335"; transcript_id "TCONS_00053035"; exon_number "1"; class_code "u"; oId "TCONS_00016950"; tss_id "TSS51840"
chrX	Cufflinks	exon	14432460	14432703	.	+	.	gene_id "linc-335"; transcript_id "TCONS_00053036"; exon_number "1"; class_code "u"; oId "TCONS_00016988"; tss_id "TSS51840"
chrX	Cufflinks	exon	15775377	15775846	.	+	.	gene_id "linc-336"; transcript_id "TCONS_00051882"; exon_number "1"; class_code "u"; oId "TCONS_00000429"; tss_id "TSS47401"
chrX	Cufflinks	exon	15776592	15776709	.	+	.	gene_id "linc-336"; transcript_id "TCONS_00051882"; exon_number "2"; class_code "u"; oId "TCONS_00000429"; tss_id "TSS47401"
chrX	Cufflinks	exon	15785468	15785519	.	-	.	gene_id "linc-337"; transcript_id "TCONS_00051935"; exon_number "1"; class_code "u"; oId "TCONS_00000496"; tss_id "TSS50550"
chrX	Cufflinks	exon	15785571	15786399	.	-	.	gene_id "linc-337"; transcript_id "TCONS_00051935"; exon_number "2"; class_code "u"; oId "TCONS_00000496"; tss_id "TSS50550"
chrX	Cufflinks	exon	16693147	16693912	.	+	.	gene_id "linc-338"; transcript_id "TCONS_00053260"; exon_number "1"; class_code "u"; oId "TCONS_00014130"; tss_id "TSS52060"
chrX	Cufflinks	exon	16693912	16694993	.	+	.	gene_id "linc-338"; transcript_id "TCONS_00053261"; exon_number "1"; class_code "u"; oId "TCONS_00014446"; tss_id "TSS52061"
chrX	Cufflinks	exon	16780125	16780412	.	-	.	gene_id "linc-339"; transcript_id "TCONS_00051938"; exon_number "1"; class_code "u"; oId "TCONS_00000500"; tss_id "TSS50683"
chrX	Cufflinks	exon	16780486	16780550	.	-	.	gene_id "linc-339"; transcript_id "TCONS_00051938"; exon_number "2"; class_code "u"; oId "TCONS_00000500"; tss_id "TSS50683"
chrX	Cufflinks	exon	16824030	16825873	.	+	.	gene_id "linc-340"; transcript_id "TCONS_00053272"; exon_number "1"; class_code "u"; oId "TCONS_00016921"; tss_id "TSS52072"
chrX	Cufflinks	exon	16824033	16824092	.	-	.	gene_id "linc-340"; transcript_id "TCONS_00051939"; exon_number "1"; class_code "u"; oId "TCONS_00000448"; tss_id "TSS50695"
chrX	Cufflinks	exon	16824728	16825459	.	-	.	gene_id "linc-340"; transcript_id "TCONS_00051939"; exon_number "2"; class_code "u"; oId "TCONS_00000448"; tss_id "TSS50695"
chrX	Cufflinks	exon	16824730	16825452	.	-	.	gene_id "linc-340"; transcript_id "TCONS_00051940"; exon_number "1"; class_code "u"; oId "TCONS_00000503"; tss_id "TSS50696"
chrX	Cufflinks	exon	16825543	16826149	.	+	.	gene_id "linc-340"; transcript_id "TCONS_00053273"; exon_number "1"; class_code "u"; oId "TCONS_00015612"; tss_id "TSS52073"
chrX	Cufflinks	exon	16826300	16826992	.	+	.	gene_id "linc-340"; transcript_id "TCONS_00053274"; exon_number "1"; class_code "u"; oId "TCONS_00016469"; tss_id "TSS52074"
chrX	Cufflinks	exon	16826578	16826621	.	-	.	gene_id "linc-340"; transcript_id "TCONS_00051940"; exon_number "2"; class_code "u"; oId "TCONS_00000503"; tss_id "TSS50696"
chrX	Cufflinks	exon	16826589	16827163	.	+	.	gene_id "linc-340"; transcript_id "TCONS_00053275"; exon_number "1"; class_code "u"; oId "TCONS_00016697"; tss_id "TSS52075"
chrX	Cufflinks	exon	16826861	16827566	.	+	.	gene_id "linc-340"; transcript_id "TCONS_00053276"; exon_number "1"; class_code "u"; oId "TCONS_00016993"; tss_id "TSS52076"
chrX	Cufflinks	exon	16827165	16827916	.	+	.	gene_id "linc-340"; transcript_id "TCONS_00053277"; exon_number "1"; class_code "u"; oId "TCONS_00016709"; tss_id "TSS52077"
chrX	Cufflinks	exon	16904367	16904766	.	+	.	gene_id "linc-341"; transcript_id "TCONS_00051884"; exon_number "1"; class_code "u"; oId "TCONS_00000474"; tss_id "TSS47574"
chrX	Cufflinks	exon	16904868	16905019	.	+	.	gene_id "linc-341"; transcript_id "TCONS_00051884"; exon_number "2"; class_code "u"; oId "TCONS_00000474"; tss_id "TSS47574"
chrX	Cufflinks	exon	16907949	16908075	.	-	.	gene_id "linc-342"; transcript_id "TCONS_00051941"; exon_number "1"; class_code "u"; oId "TCONS_00000507"; tss_id "TSS50708"
chrX	Cufflinks	exon	16908938	16909053	.	-	.	gene_id "linc-342"; transcript_id "TCONS_00051941"; exon_number "2"; class_code "u"; oId "TCONS_00000507"; tss_id "TSS50708"
chrX	Cufflinks	exon	17211562	17212467	.	-	.	gene_id "linc-343"; transcript_id "TCONS_00051944"; exon_number "1"; class_code "u"; oId "TCONS_00000473"; tss_id "TSS50751"
chrX	Cufflinks	exon	17212522	17212587	.	-	.	gene_id "linc-343"; transcript_id "TCONS_00051944"; exon_number "2"; class_code "u"; oId "TCONS_00000473"; tss_id "TSS50751"
chrX	Cufflinks	exon	17245422	17245780	.	+	.	gene_id "linc-344"; transcript_id "TCONS_00051886"; exon_number "1"; class_code "u"; oId "TCONS_00000412"; tss_id "TSS47610"
chrX	Cufflinks	exon	17245872	17246149	.	+	.	gene_id "linc-344"; transcript_id "TCONS_00051886"; exon_number "2"; class_code "u"; oId "TCONS_00000412"; tss_id "TSS47610"
chrX	Cufflinks	exon	17253117	17253314	.	+	.	gene_id "linc-345"; transcript_id "TCONS_00051887"; exon_number "1"; class_code "u"; oId "TCONS_00000418"; tss_id "TSS47613"
chrX	Cufflinks	exon	17253201	17253651	.	+	.	gene_id "linc-345"; transcript_id "TCONS_00051888"; exon_number "1"; class_code "u"; oId "TCONS_00000413"; tss_id "TSS47613"
chrX	Cufflinks	exon	17253534	17253651	.	+	.	gene_id "linc-345"; transcript_id "TCONS_00051887"; exon_number "2"; class_code "u"; oId "TCONS_00000418"; tss_id "TSS47613"
chrX	Cufflinks	exon	17253800	17254331	.	+	.	gene_id "linc-345"; transcript_id "TCONS_00051888"; exon_number "2"; class_code "u"; oId "TCONS_00000413"; tss_id "TSS47613"
chrX	Cufflinks	exon	17253800	17254364	.	+	.	gene_id "linc-345"; transcript_id "TCONS_00051887"; exon_number "3"; class_code "u"; oId "TCONS_00000418"; tss_id "TSS47613"
chrX	Cufflinks	exon	17424932	17426494	.	+	.	gene_id "linc-346"; transcript_id "TCONS_00053359"; exon_number "1"; class_code "u"; oId "TCONS_00014046"; tss_id "TSS52159"
chrX	Cufflinks	exon	17426229	17426554	.	-	.	gene_id "linc-346"; transcript_id "TCONS_00051946"; exon_number "1"; class_code "u"; oId "TCONS_00000490"; tss_id "TSS50779"
chrX	Cufflinks	exon	17426741	17427236	.	-	.	gene_id "linc-346"; transcript_id "TCONS_00051946"; exon_number "2"; class_code "u"; oId "TCONS_00000490"; tss_id "TSS50779"
chrI	Cufflinks	exon	34842	36999	.	.	.	gene_id "linc-347"; transcript_id "TCONS_00000124"; exon_number "1"; class_code "u"; oId "TCONS_00000527"; tss_id "TSS4594"
chrI	Cufflinks	exon	37988	38233	.	-	.	gene_id "linc-348"; transcript_id "TCONS_00000125"; exon_number "1"; class_code "u"; oId "TCONS_00001315"; tss_id "TSS4595"
chrI	Cufflinks	exon	38091	38512	.	-	.	gene_id "linc-348"; transcript_id "TCONS_00000126"; exon_number "1"; class_code "u"; oId "TCONS_00001880"; tss_id "TSS4596"
chrI	Cufflinks	exon	38805	42626	.	.	.	gene_id "linc-349"; transcript_id "TCONS_00000127"; exon_number "1"; class_code "u"; oId "TCONS_00000528"; tss_id "TSS4597"
chrI	Cufflinks	exon	41621	43092	.	.	.	gene_id "linc-349"; transcript_id "TCONS_00000128"; exon_number "1"; class_code "u"; oId "TCONS_00000409"; tss_id "TSS4598"
chrI	Cufflinks	exon	42618	43314	.	.	.	gene_id "linc-349"; transcript_id "TCONS_00000129"; exon_number "1"; class_code "u"; oId "TCONS_00001659"; tss_id "TSS4599"
chrI	Cufflinks	exon	46771	47250	.	.	.	gene_id "linc-350"; transcript_id "TCONS_00000130"; exon_number "1"; class_code "u"; oId "TCONS_00000877"; tss_id "TSS4600"
chrI	Cufflinks	exon	65363	65968	.	+	.	gene_id "linc-351"; transcript_id "TCONS_00000131"; exon_number "1"; class_code "u"; oId "TCONS_00001100"; tss_id "TSS4601"
chrI	Cufflinks	exon	66473	67540	.	.	.	gene_id "linc-352"; transcript_id "TCONS_00000132"; exon_number "1"; class_code "u"; oId "TCONS_00000253"; tss_id "TSS4602"
chrI	Cufflinks	exon	123152	123894	.	.	.	gene_id "linc-353"; transcript_id "TCONS_00000135"; exon_number "1"; class_code "u"; oId "TCONS_00000254"; tss_id "TSS4605"
chrI	Cufflinks	exon	125285	126307	.	.	.	gene_id "linc-354"; transcript_id "TCONS_00000136"; exon_number "1"; class_code "u"; oId "TCONS_00000529"; tss_id "TSS4606"
chrI	Cufflinks	exon	156006	158025	.	-	.	gene_id "linc-355"; transcript_id "TCONS_00000137"; exon_number "1"; class_code "u"; oId "TCONS_00000256"; tss_id "TSS4607"
chrI	Cufflinks	exon	167112	168668	.	.	.	gene_id "linc-356"; transcript_id "TCONS_00000138"; exon_number "1"; class_code "u"; oId "TCONS_00000531"; tss_id "TSS4608"
chrI	Cufflinks	exon	168590	169434	.	.	.	gene_id "linc-356"; transcript_id "TCONS_00000139"; exon_number "1"; class_code "u"; oId "TCONS_00002002"; tss_id "TSS4609"
chrI	Cufflinks	exon	260483	261460	.	+	.	gene_id "linc-357"; transcript_id "TCONS_00000142"; exon_number "1"; class_code "u"; oId "TCONS_00002121"; tss_id "TSS4612"
chrI	Cufflinks	exon	266140	267089	.	.	.	gene_id "linc-358"; transcript_id "TCONS_00000143"; exon_number "1"; class_code "u"; oId "TCONS_00000257"; tss_id "TSS4613"
chrI	Cufflinks	exon	268880	269479	.	.	.	gene_id "linc-359"; transcript_id "TCONS_00000144"; exon_number "1"; class_code "u"; oId "TCONS_00000258"; tss_id "TSS4614"
chrI	Cufflinks	exon	273094	273614	.	.	.	gene_id "linc-360"; transcript_id "TCONS_00000145"; exon_number "1"; class_code "u"; oId "TCONS_00001660"; tss_id "TSS4615"
chrI	Cufflinks	exon	273249	274149	.	.	.	gene_id "linc-360"; transcript_id "TCONS_00000146"; exon_number "1"; class_code "u"; oId "TCONS_00002003"; tss_id "TSS4616"
chrI	Cufflinks	exon	273692	274400	.	.	.	gene_id "linc-360"; transcript_id "TCONS_00000147"; exon_number "1"; class_code "u"; oId "TCONS_00001104"; tss_id "TSS4617"
chrI	Cufflinks	exon	274720	275731	.	.	.	gene_id "linc-361"; transcript_id "TCONS_00000148"; exon_number "1"; class_code "u"; oId "TCONS_00000742"; tss_id "TSS4618"
chrI	Cufflinks	exon	276127	277467	.	.	.	gene_id "linc-362"; transcript_id "TCONS_00000149"; exon_number "1"; class_code "u"; oId "TCONS_00000743"; tss_id "TSS4619"
chrI	Cufflinks	exon	277195	277958	.	.	.	gene_id "linc-362"; transcript_id "TCONS_00000150"; exon_number "1"; class_code "u"; oId "TCONS_00000881"; tss_id "TSS4620"
chrI	Cufflinks	exon	278190	279996	.	+	.	gene_id "linc-363"; transcript_id "TCONS_00000151"; exon_number "1"; class_code "u"; oId "TCONS_00000173"; tss_id "TSS4621"
chrI	Cufflinks	exon	282673	283365	.	.	.	gene_id "linc-364"; transcript_id "TCONS_00000152"; exon_number "1"; class_code "u"; oId "TCONS_00002830"; tss_id "TSS4622"
chrI	Cufflinks	exon	289780	290175	.	.	.	gene_id "linc-365"; transcript_id "TCONS_00000153"; exon_number "1"; class_code "u"; oId "TCONS_00000410"; tss_id "TSS4623"
chrI	Cufflinks	exon	289878	290469	.	.	.	gene_id "linc-365"; transcript_id "TCONS_00000154"; exon_number "1"; class_code "u"; oId "TCONS_00001429"; tss_id "TSS4623"
chrI	Cufflinks	exon	395003	396071	.	.	.	gene_id "linc-366"; transcript_id "TCONS_00000155"; exon_number "1"; class_code "u"; oId "TCONS_00000259"; tss_id "TSS4624"
chrI	Cufflinks	exon	396487	396838	.	.	.	gene_id "linc-367"; transcript_id "TCONS_00000156"; exon_number "1"; class_code "u"; oId "TCONS_00001105"; tss_id "TSS4625"
chrI	Cufflinks	exon	397390	397770	.	-	.	gene_id "linc-368"; transcript_id "TCONS_00000157"; exon_number "1"; class_code "u"; oId "TCONS_00000818"; tss_id "TSS4626"
chrI	Cufflinks	exon	398118	398670	.	+	.	gene_id "linc-369"; transcript_id "TCONS_00000158"; exon_number "1"; class_code "u"; oId "TCONS_00002160"; tss_id "TSS4627"
chrI	Cufflinks	exon	426166	431433	.	.	.	gene_id "linc-370"; transcript_id "TCONS_00000159"; exon_number "1"; class_code "u"; oId "TCONS_00000260"; tss_id "TSS4628"
chrI	Cufflinks	exon	432549	441232	.	.	.	gene_id "linc-371"; transcript_id "TCONS_00000160"; exon_number "1"; class_code "u"; oId "TCONS_00000261"; tss_id "TSS4629"
chrI	Cufflinks	exon	441360	443855	.	.	.	gene_id "linc-372"; transcript_id "TCONS_00000161"; exon_number "1"; class_code "u"; oId "TCONS_00000262"; tss_id "TSS4630"
chrI	Cufflinks	exon	467292	467670	.	.	.	gene_id "linc-373"; transcript_id "TCONS_00000162"; exon_number "1"; class_code "u"; oId "TCONS_00001108"; tss_id "TSS4631"
chrI	Cufflinks	exon	467929	468288	.	.	.	gene_id "linc-374"; transcript_id "TCONS_00000163"; exon_number "1"; class_code "u"; oId "TCONS_00000891"; tss_id "TSS4632"
chrI	Cufflinks	exon	475147	476385	.	.	.	gene_id "linc-375"; transcript_id "TCONS_00000164"; exon_number "1"; class_code "u"; oId "TCONS_00000265"; tss_id "TSS4633"
chrI	Cufflinks	exon	526490	527909	.	.	.	gene_id "linc-376"; transcript_id "TCONS_00000167"; exon_number "1"; class_code "u"; oId "TCONS_00000266"; tss_id "TSS4636"
chrI	Cufflinks	exon	544431	545588	.	+	.	gene_id "linc-377"; transcript_id "TCONS_00000168"; exon_number "1"; class_code "u"; oId "TCONS_00000750"; tss_id "TSS4637"
chrI	Cufflinks	exon	546139	548192	.	.	.	gene_id "linc-378"; transcript_id "TCONS_00000169"; exon_number "1"; class_code "u"; oId "TCONS_00000751"; tss_id "TSS4638"
chrI	Cufflinks	exon	608695	609958	.	.	.	gene_id "linc-379"; transcript_id "TCONS_00000173"; exon_number "1"; class_code "u"; oId "TCONS_00000535"; tss_id "TSS4642"
chrI	Cufflinks	exon	687012	687458	.	.	.	gene_id "linc-380"; transcript_id "TCONS_00000174"; exon_number "1"; class_code "u"; oId "TCONS_00000415"; tss_id "TSS4643"
chrI	Cufflinks	exon	738960	739449	.	.	.	gene_id "linc-381"; transcript_id "TCONS_00000175"; exon_number "1"; class_code "u"; oId "TCONS_00000267"; tss_id "TSS4644"
chrI	Cufflinks	exon	757108	757527	.	+	.	gene_id "linc-382"; transcript_id "TCONS_00000176"; exon_number "1"; class_code "u"; oId "TCONS_00002600"; tss_id "TSS4645"
chrI	Cufflinks	exon	762566	763186	.	.	.	gene_id "linc-383"; transcript_id "TCONS_00000177"; exon_number "1"; class_code "u"; oId "TCONS_00002612"; tss_id "TSS4646"
chrI	Cufflinks	exon	762694	763318	.	.	.	gene_id "linc-383"; transcript_id "TCONS_00000178"; exon_number "1"; class_code "u"; oId "TCONS_00003081"; tss_id "TSS4647"
chrI	Cufflinks	exon	763247	763497	.	.	.	gene_id "linc-383"; transcript_id "TCONS_00000179"; exon_number "1"; class_code "u"; oId "TCONS_00002721"; tss_id "TSS4648"
chrI	Cufflinks	exon	779506	781145	.	.	.	gene_id "linc-384"; transcript_id "TCONS_00000180"; exon_number "1"; class_code "u"; oId "TCONS_00000652"; tss_id "TSS4649"
chrI	Cufflinks	exon	781589	783969	.	.	.	gene_id "linc-385"; transcript_id "TCONS_00000181"; exon_number "1"; class_code "u"; oId "TCONS_00000268"; tss_id "TSS4650"
chrI	Cufflinks	exon	784611	787982	.	.	.	gene_id "linc-386"; transcript_id "TCONS_00000182"; exon_number "1"; class_code "u"; oId "TCONS_00000269"; tss_id "TSS4651"
chrI	Cufflinks	exon	791628	794206	.	.	.	gene_id "linc-387"; transcript_id "TCONS_00000185"; exon_number "1"; class_code "u"; oId "TCONS_00000538"; tss_id "TSS4654"
chrI	Cufflinks	exon	849463	851681	.	.	.	gene_id "linc-388"; transcript_id "TCONS_00000094"; exon_number "1"; class_code "u"; oId "TCONS_00000274"; tss_id "TSS104"
chrI	Cufflinks	exon	850558	851104	.	.	.	gene_id "linc-388"; transcript_id "TCONS_00000007"; exon_number "1"; class_code "u"; oId "TCONS_00000089"; tss_id "TSS105"
chrI	Cufflinks	exon	851188	851211	.	.	.	gene_id "linc-388"; transcript_id "TCONS_00000007"; exon_number "2"; class_code "u"; oId "TCONS_00000089"; tss_id "TSS105"
chrI	Cufflinks	exon	895418	896024	.	.	.	gene_id "linc-389"; transcript_id "TCONS_00000190"; exon_number "1"; class_code "u"; oId "TCONS_00002689"; tss_id "TSS4659"
chrI	Cufflinks	exon	927501	929034	.	.	.	gene_id "linc-390"; transcript_id "TCONS_00000191"; exon_number "1"; class_code "u"; oId "TCONS_00000174"; tss_id "TSS4660"
chrI	Cufflinks	exon	929307	929649	.	.	.	gene_id "linc-391"; transcript_id "TCONS_00000192"; exon_number "1"; class_code "u"; oId "TCONS_00001680"; tss_id "TSS4661"
chrI	Cufflinks	exon	929826	930159	.	.	.	gene_id "linc-392"; transcript_id "TCONS_00000193"; exon_number "1"; class_code "u"; oId "TCONS_00001681"; tss_id "TSS4662"
chrI	Cufflinks	exon	931111	931353	.	.	.	gene_id "linc-393"; transcript_id "TCONS_00000194"; exon_number "1"; class_code "u"; oId "TCONS_00001682"; tss_id "TSS4663"
chrI	Cufflinks	exon	934881	935848	.	.	.	gene_id "linc-394"; transcript_id "TCONS_00000195"; exon_number "1"; class_code "u"; oId "TCONS_00000275"; tss_id "TSS4664"
chrI	Cufflinks	exon	957613	958257	.	.	.	gene_id "linc-395"; transcript_id "TCONS_00000196"; exon_number "1"; class_code "u"; oId "TCONS_00001450"; tss_id "TSS4665"
chrI	Cufflinks	exon	986969	987169	.	.	.	gene_id "linc-396"; transcript_id "TCONS_00000201"; exon_number "1"; class_code "u"; oId "TCONS_00001685"; tss_id "TSS4670"
chrI	Cufflinks	exon	1033920	1034263	.	-	.	gene_id "linc-397"; transcript_id "TCONS_00000210"; exon_number "1"; class_code "u"; oId "TCONS_00001116"; tss_id "TSS4678"
chrI	Cufflinks	exon	1067591	1067887	.	.	.	gene_id "linc-398"; transcript_id "TCONS_00000211"; exon_number "1"; class_code "u"; oId "TCONS_00002894"; tss_id "TSS4679"
chrI	Cufflinks	exon	1079674	1081007	.	.	.	gene_id "linc-399"; transcript_id "TCONS_00000009"; exon_number "1"; class_code "u"; oId "TCONS_00000075"; tss_id "TSS132"
chrI	Cufflinks	exon	1079674	1081121	.	.	.	gene_id "linc-399"; transcript_id "TCONS_00000037"; exon_number "1"; class_code "u"; oId "TCONS_00000076"; tss_id "TSS2450"
chrI	Cufflinks	exon	1079674	1082560	.	.	.	gene_id "linc-399"; transcript_id "TCONS_00000008"; exon_number "1"; class_code "u"; oId "TCONS_00000074"; tss_id "TSS132"
chrI	Cufflinks	exon	1081218	1082524	.	.	.	gene_id "linc-399"; transcript_id "TCONS_00000037"; exon_number "2"; class_code "u"; oId "TCONS_00000076"; tss_id "TSS2450"
chrI	Cufflinks	exon	1081363	1082560	.	.	.	gene_id "linc-399"; transcript_id "TCONS_00000009"; exon_number "2"; class_code "u"; oId "TCONS_00000075"; tss_id "TSS132"
chrI	Cufflinks	exon	1082694	1083211	.	+	.	gene_id "linc-400"; transcript_id "TCONS_00000212"; exon_number "1"; class_code "u"; oId "TCONS_00001118"; tss_id "TSS4680"
chrI	Cufflinks	exon	1096281	1097910	.	-	.	gene_id "linc-401"; transcript_id "TCONS_00000215"; exon_number "1"; class_code "u"; oId "TCONS_00001329"; tss_id "TSS4683"
chrI	Cufflinks	exon	1098014	1099170	.	.	.	gene_id "linc-402"; transcript_id "TCONS_00000216"; exon_number "1"; class_code "u"; oId "TCONS_00001330"; tss_id "TSS4684"
chrI	Cufflinks	exon	1101720	1102199	.	.	.	gene_id "linc-403"; transcript_id "TCONS_00000217"; exon_number "1"; class_code "u"; oId "TCONS_00001121"; tss_id "TSS4685"
chrI	Cufflinks	exon	1105708	1107379	.	.	.	gene_id "linc-404"; transcript_id "TCONS_00000218"; exon_number "1"; class_code "u"; oId "TCONS_00000539"; tss_id "TSS4686"
chrI	Cufflinks	exon	1122430	1124585	.	.	.	gene_id "linc-405"; transcript_id "TCONS_00000219"; exon_number "1"; class_code "u"; oId "TCONS_00000279"; tss_id "TSS4687"
chrI	Cufflinks	exon	1176005	1176355	.	+	.	gene_id "linc-406"; transcript_id "TCONS_00000220"; exon_number "1"; class_code "u"; oId "TCONS_00001122"; tss_id "TSS4688"
chrI	Cufflinks	exon	1268403	1269092	.	.	.	gene_id "linc-407"; transcript_id "TCONS_00000221"; exon_number "1"; class_code "u"; oId "TCONS_00001453"; tss_id "TSS4689"
chrI	Cufflinks	exon	1268904	1269594	.	.	.	gene_id "linc-407"; transcript_id "TCONS_00000222"; exon_number "1"; class_code "u"; oId "TCONS_00002602"; tss_id "TSS4690"
chrI	Cufflinks	exon	1269304	1270729	.	.	.	gene_id "linc-407"; transcript_id "TCONS_00000223"; exon_number "1"; class_code "u"; oId "TCONS_00000905"; tss_id "TSS4691"
chrI	Cufflinks	exon	1269695	1271031	.	.	.	gene_id "linc-407"; transcript_id "TCONS_00000224"; exon_number "1"; class_code "u"; oId "TCONS_00000177"; tss_id "TSS4692"
chrI	Cufflinks	exon	1270626	1272999	.	.	.	gene_id "linc-407"; transcript_id "TCONS_00000225"; exon_number "1"; class_code "u"; oId "TCONS_00000164"; tss_id "TSS4693"
chrI	Cufflinks	exon	1271285	1273801	.	.	.	gene_id "linc-407"; transcript_id "TCONS_00000226"; exon_number "1"; class_code "u"; oId "TCONS_00000023"; tss_id "TSS4694"
chrI	Cufflinks	exon	1274649	1275578	.	.	.	gene_id "linc-408"; transcript_id "TCONS_00000227"; exon_number "1"; class_code "u"; oId "TCONS_00000280"; tss_id "TSS4695"
chrI	Cufflinks	exon	1281563	1281988	.	.	.	gene_id "linc-409"; transcript_id "TCONS_00000228"; exon_number "1"; class_code "u"; oId "TCONS_00002410"; tss_id "TSS4696"
chrI	Cufflinks	exon	1297961	1302569	.	.	.	gene_id "linc-410"; transcript_id "TCONS_00000234"; exon_number "1"; class_code "u"; oId "TCONS_00000543"; tss_id "TSS4702"
chrI	Cufflinks	exon	1302245	1302651	.	.	.	gene_id "linc-410"; transcript_id "TCONS_00000235"; exon_number "1"; class_code "u"; oId "TCONS_00000852"; tss_id "TSS4703"
chrI	Cufflinks	exon	1346007	1347091	.	.	.	gene_id "linc-411"; transcript_id "TCONS_00000236"; exon_number "1"; class_code "u"; oId "TCONS_00002012"; tss_id "TSS4704"
chrI	Cufflinks	exon	1346272	1347563	.	.	.	gene_id "linc-411"; transcript_id "TCONS_00000237"; exon_number "1"; class_code "u"; oId "TCONS_00000098"; tss_id "TSS4705"
chrI	Cufflinks	exon	1362577	1363040	.	+	.	gene_id "linc-412"; transcript_id "TCONS_00000238"; exon_number "1"; class_code "u"; oId "TCONS_00001127"; tss_id "TSS4706"
chrI	Cufflinks	exon	1363264	1363651	.	.	.	gene_id "linc-413"; transcript_id "TCONS_00000239"; exon_number "1"; class_code "u"; oId "TCONS_00001128"; tss_id "TSS4707"
chrI	Cufflinks	exon	1363366	1363800	.	.	.	gene_id "linc-413"; transcript_id "TCONS_00000240"; exon_number "1"; class_code "u"; oId "TCONS_00000911"; tss_id "TSS4708"
chrI	Cufflinks	exon	1392838	1393893	.	.	.	gene_id "linc-414"; transcript_id "TCONS_00000241"; exon_number "1"; class_code "u"; oId "TCONS_00001129"; tss_id "TSS4709"
chrI	Cufflinks	exon	1404981	1405531	.	.	.	gene_id "linc-415"; transcript_id "TCONS_00000242"; exon_number "1"; class_code "u"; oId "TCONS_00000031"; tss_id "TSS4710"
chrI	Cufflinks	exon	1434022	1434696	.	.	.	gene_id "linc-416"; transcript_id "TCONS_00000250"; exon_number "1"; class_code "u"; oId "TCONS_00002503"; tss_id "TSS4718"
chrI	Cufflinks	exon	1434412	1434819	.	.	.	gene_id "linc-416"; transcript_id "TCONS_00000251"; exon_number "1"; class_code "u"; oId "TCONS_00002323"; tss_id "TSS4719"
chrI	Cufflinks	exon	1434778	1435564	.	.	.	gene_id "linc-416"; transcript_id "TCONS_00000252"; exon_number "1"; class_code "u"; oId "TCONS_00000821"; tss_id "TSS4720"
chrI	Cufflinks	exon	1435167	1435731	.	.	.	gene_id "linc-416"; transcript_id "TCONS_00000253"; exon_number "1"; class_code "u"; oId "TCONS_00000912"; tss_id "TSS4721"
chrI	Cufflinks	exon	1481964	1482281	.	.	.	gene_id "linc-417"; transcript_id "TCONS_00000254"; exon_number "1"; class_code "u"; oId "TCONS_00001130"; tss_id "TSS4722"
chrI	Cufflinks	exon	1482062	1482402	.	.	.	gene_id "linc-417"; transcript_id "TCONS_00000255"; exon_number "1"; class_code "u"; oId "TCONS_00002956"; tss_id "TSS4722"
chrI	Cufflinks	exon	1482435	1482945	.	.	.	gene_id "linc-418"; transcript_id "TCONS_00000256"; exon_number "1"; class_code "u"; oId "TCONS_00001131"; tss_id "TSS4723"
chrI	Cufflinks	exon	1541227	1541872	.	.	.	gene_id "linc-419"; transcript_id "TCONS_00000262"; exon_number "1"; class_code "u"; oId "TCONS_00001335"; tss_id "TSS4729"
chrI	Cufflinks	exon	1541451	1542125	.	.	.	gene_id "linc-419"; transcript_id "TCONS_00000263"; exon_number "1"; class_code "u"; oId "TCONS_00000913"; tss_id "TSS4730"
chrI	Cufflinks	exon	1558246	1558596	.	+	.	gene_id "linc-420"; transcript_id "TCONS_00000264"; exon_number "1"; class_code "u"; oId "TCONS_00000914"; tss_id "TSS4731"
chrI	Cufflinks	exon	1559020	1559766	.	.	.	gene_id "linc-421"; transcript_id "TCONS_00000265"; exon_number "1"; class_code "u"; oId "TCONS_00000822"; tss_id "TSS4732"
chrI	Cufflinks	exon	1560110	1560786	.	.	.	gene_id "linc-422"; transcript_id "TCONS_00000266"; exon_number "1"; class_code "u"; oId "TCONS_00001133"; tss_id "TSS4733"
chrI	Cufflinks	exon	1561348	1565748	.	+	.	gene_id "linc-423"; transcript_id "TCONS_00000267"; exon_number "1"; class_code "u"; oId "TCONS_00000286"; tss_id "TSS4734"
chrI	Cufflinks	exon	1596325	1596894	.	+	.	gene_id "linc-424"; transcript_id "TCONS_00000269"; exon_number "1"; class_code "u"; oId "TCONS_00002620"; tss_id "TSS4736"
chrI	Cufflinks	exon	1597286	1597601	.	-	.	gene_id "linc-425"; transcript_id "TCONS_00000270"; exon_number "1"; class_code "u"; oId "TCONS_00001136"; tss_id "TSS4737"
chrI	Cufflinks	exon	1597432	1598432	.	-	.	gene_id "linc-425"; transcript_id "TCONS_00000271"; exon_number "1"; class_code "u"; oId "TCONS_00002957"; tss_id "TSS4738"
chrI	Cufflinks	exon	1651571	1652091	.	.	.	gene_id "linc-426"; transcript_id "TCONS_00000273"; exon_number "1"; class_code "u"; oId "TCONS_00000916"; tss_id "TSS4740"
chrI	Cufflinks	exon	1679155	1680195	.	+	.	gene_id "linc-427"; transcript_id "TCONS_00000276"; exon_number "1"; class_code "u"; oId "TCONS_00000288"; tss_id "TSS4743"
chrI	Cufflinks	exon	1717836	1718159	.	.	.	gene_id "linc-428"; transcript_id "TCONS_00000277"; exon_number "1"; class_code "u"; oId "TCONS_00000918"; tss_id "TSS4744"
chrI	Cufflinks	exon	1718501	1720607	.	.	.	gene_id "linc-429"; transcript_id "TCONS_00000278"; exon_number "1"; class_code "u"; oId "TCONS_00000289"; tss_id "TSS4745"
chrI	Cufflinks	exon	1873134	1873641	.	-	.	gene_id "linc-430"; transcript_id "TCONS_00000279"; exon_number "1"; class_code "u"; oId "TCONS_00001139"; tss_id "TSS4746"
chrI	Cufflinks	exon	1873356	1873743	.	-	.	gene_id "linc-430"; transcript_id "TCONS_00000280"; exon_number "1"; class_code "u"; oId "TCONS_00001461"; tss_id "TSS4747"
chrI	Cufflinks	exon	1966983	1967509	.	.	.	gene_id "linc-431"; transcript_id "TCONS_00000281"; exon_number "1"; class_code "u"; oId "TCONS_00002172"; tss_id "TSS4748"
chrI	Cufflinks	exon	2010657	2010943	.	.	.	gene_id "linc-432"; transcript_id "TCONS_00000282"; exon_number "1"; class_code "u"; oId "TCONS_00001140"; tss_id "TSS4749"
chrI	Cufflinks	exon	2014356	2015495	.	.	.	gene_id "linc-433"; transcript_id "TCONS_00000283"; exon_number "1"; class_code "u"; oId "TCONS_00000290"; tss_id "TSS4750"
chrI	Cufflinks	exon	2015676	2017628	.	.	.	gene_id "linc-434"; transcript_id "TCONS_00000284"; exon_number "1"; class_code "u"; oId "TCONS_00000545"; tss_id "TSS4751"
chrI	Cufflinks	exon	2021907	2022366	.	.	.	gene_id "linc-435"; transcript_id "TCONS_00000285"; exon_number "1"; class_code "u"; oId "TCONS_00000546"; tss_id "TSS4752"
chrI	Cufflinks	exon	2022149	2022437	.	.	.	gene_id "linc-435"; transcript_id "TCONS_00000286"; exon_number "1"; class_code "u"; oId "TCONS_00002478"; tss_id "TSS4753"
chrI	Cufflinks	exon	2022790	2023131	.	-	.	gene_id "linc-436"; transcript_id "TCONS_00000287"; exon_number "1"; class_code "u"; oId "TCONS_00001897"; tss_id "TSS4754"
chrI	Cufflinks	exon	2023054	2023528	.	-	.	gene_id "linc-436"; transcript_id "TCONS_00000288"; exon_number "1"; class_code "u"; oId "TCONS_00001701"; tss_id "TSS4755"
chrI	Cufflinks	exon	2023403	2023741	.	-	.	gene_id "linc-436"; transcript_id "TCONS_00000289"; exon_number "1"; class_code "u"; oId "TCONS_00002479"; tss_id "TSS4756"
chrI	Cufflinks	exon	2024232	2024702	.	.	.	gene_id "linc-437"; transcript_id "TCONS_00000290"; exon_number "1"; class_code "u"; oId "TCONS_00001898"; tss_id "TSS4757"
chrI	Cufflinks	exon	2024876	2025287	.	+	.	gene_id "linc-438"; transcript_id "TCONS_00000291"; exon_number "1"; class_code "u"; oId "TCONS_00001464"; tss_id "TSS4758"
chrI	Cufflinks	exon	2024984	2026172	.	+	.	gene_id "linc-438"; transcript_id "TCONS_00000292"; exon_number "1"; class_code "u"; oId "TCONS_00001141"; tss_id "TSS4759"
chrI	Cufflinks	exon	2043906	2044131	.	.	.	gene_id "linc-439"; transcript_id "TCONS_00000293"; exon_number "1"; class_code "u"; oId "TCONS_00000665"; tss_id "TSS4760"
chrI	Cufflinks	exon	2044788	2046389	.	+	.	gene_id "linc-440"; transcript_id "TCONS_00000295"; exon_number "1"; class_code "u"; oId "TCONS_00000292"; tss_id "TSS4762"
chrI	Cufflinks	exon	2054200	2054967	.	-	.	gene_id "linc-441"; transcript_id "TCONS_00000296"; exon_number "1"; class_code "u"; oId "TCONS_00002567"; tss_id "TSS4763"
chrI	Cufflinks	exon	2093969	2094651	.	.	.	gene_id "linc-442"; transcript_id "TCONS_00000312"; exon_number "1"; class_code "u"; oId "TCONS_00000423"; tss_id "TSS4778"
chrI	Cufflinks	exon	2126002	2126957	.	.	.	gene_id "linc-443"; transcript_id "TCONS_00000313"; exon_number "1"; class_code "u"; oId "TCONS_00000293"; tss_id "TSS4779"
chrI	Cufflinks	exon	2126432	2127512	.	.	.	gene_id "linc-443"; transcript_id "TCONS_00000314"; exon_number "1"; class_code "u"; oId "TCONS_00002014"; tss_id "TSS4780"
chrI	Cufflinks	exon	2212098	2212684	.	.	.	gene_id "linc-444"; transcript_id "TCONS_00000322"; exon_number "1"; class_code "u"; oId "TCONS_00002518"; tss_id "TSS4788"
chrI	Cufflinks	exon	2214150	2215180	.	.	.	gene_id "linc-445"; transcript_id "TCONS_00000323"; exon_number "1"; class_code "u"; oId "TCONS_00001142"; tss_id "TSS4789"
chrI	Cufflinks	exon	2274502	2275708	.	.	.	gene_id "linc-446"; transcript_id "TCONS_00000324"; exon_number "1"; class_code "u"; oId "TCONS_00000549"; tss_id "TSS4790"
chrI	Cufflinks	exon	2276032	2276980	.	.	.	gene_id "linc-447"; transcript_id "TCONS_00000325"; exon_number "1"; class_code "u"; oId "TCONS_00000296"; tss_id "TSS4791"
chrI	Cufflinks	exon	2276445	2277191	.	.	.	gene_id "linc-447"; transcript_id "TCONS_00000326"; exon_number "1"; class_code "u"; oId "TCONS_00002177"; tss_id "TSS4792"
chrI	Cufflinks	exon	2276970	2277972	.	.	.	gene_id "linc-447"; transcript_id "TCONS_00000327"; exon_number "1"; class_code "u"; oId "TCONS_00000182"; tss_id "TSS4793"
chrI	Cufflinks	exon	2291248	2291814	.	.	.	gene_id "linc-448"; transcript_id "TCONS_00000328"; exon_number "1"; class_code "u"; oId "TCONS_00000827"; tss_id "TSS4794"
chrI	Cufflinks	exon	2291860	2293032	.	.	.	gene_id "linc-449"; transcript_id "TCONS_00000329"; exon_number "1"; class_code "u"; oId "TCONS_00000828"; tss_id "TSS4795"
chrI	Cufflinks	exon	2332865	2333179	.	.	.	gene_id "linc-450"; transcript_id "TCONS_00000122"; exon_number "1"; class_code "u"; oId "TCONS_00000405"; tss_id "TSS2542"
chrI	Cufflinks	exon	2341936	2342211	.	.	.	gene_id "linc-451"; transcript_id "TCONS_00000330"; exon_number "1"; class_code "u"; oId "TCONS_00000425"; tss_id "TSS4796"
chrI	Cufflinks	exon	2412384	2412628	.	.	.	gene_id "linc-452"; transcript_id "TCONS_00000331"; exon_number "1"; class_code "u"; oId "TCONS_00001704"; tss_id "TSS4797"
chrI	Cufflinks	exon	2412585	2413601	.	.	.	gene_id "linc-452"; transcript_id "TCONS_00000332"; exon_number "1"; class_code "u"; oId "TCONS_00000550"; tss_id "TSS4798"
chrI	Cufflinks	exon	2414070	2414763	.	.	.	gene_id "linc-453"; transcript_id "TCONS_00000333"; exon_number "1"; class_code "u"; oId "TCONS_00000183"; tss_id "TSS4799"
chrI	Cufflinks	exon	2426599	2427452	.	.	.	gene_id "linc-454"; transcript_id "TCONS_00000337"; exon_number "1"; class_code "u"; oId "TCONS_00002570"; tss_id "TSS4803"
chrI	Cufflinks	exon	2464715	2465303	.	.	.	gene_id "linc-455"; transcript_id "TCONS_00000338"; exon_number "1"; class_code "u"; oId "TCONS_00001706"; tss_id "TSS4804"
chrI	Cufflinks	exon	2465017	2465532	.	.	.	gene_id "linc-455"; transcript_id "TCONS_00000339"; exon_number "1"; class_code "u"; oId "TCONS_00000926"; tss_id "TSS4805"
chrI	Cufflinks	exon	2517914	2518701	.	+	.	gene_id "linc-456"; transcript_id "TCONS_00000340"; exon_number "1"; class_code "u"; oId "TCONS_00000298"; tss_id "TSS4806"
chrI	Cufflinks	exon	2518639	2519396	.	+	.	gene_id "linc-456"; transcript_id "TCONS_00000341"; exon_number "1"; class_code "u"; oId "TCONS_00001468"; tss_id "TSS4807"
chrI	Cufflinks	exon	2518838	2520459	.	+	.	gene_id "linc-456"; transcript_id "TCONS_00000342"; exon_number "1"; class_code "u"; oId "TCONS_00000299"; tss_id "TSS4808"
chrI	Cufflinks	exon	2520647	2522319	.	.	.	gene_id "linc-457"; transcript_id "TCONS_00000343"; exon_number "1"; class_code "u"; oId "TCONS_00000300"; tss_id "TSS4809"
chrI	Cufflinks	exon	2522254	2522763	.	.	.	gene_id "linc-457"; transcript_id "TCONS_00000344"; exon_number "1"; class_code "u"; oId "TCONS_00000427"; tss_id "TSS4810"
chrI	Cufflinks	exon	2522617	2523570	.	.	.	gene_id "linc-457"; transcript_id "TCONS_00000345"; exon_number "1"; class_code "u"; oId "TCONS_00000553"; tss_id "TSS4811"
chrI	Cufflinks	exon	2526789	2531257	.	.	.	gene_id "linc-458"; transcript_id "TCONS_00000346"; exon_number "1"; class_code "u"; oId "TCONS_00000301"; tss_id "TSS4812"
chrI	Cufflinks	exon	2530578	2533028	.	.	.	gene_id "linc-458"; transcript_id "TCONS_00000347"; exon_number "1"; class_code "u"; oId "TCONS_00000221"; tss_id "TSS4813"
chrI	Cufflinks	exon	2576377	2578140	.	-	.	gene_id "linc-459"; transcript_id "TCONS_00000348"; exon_number "1"; class_code "u"; oId "TCONS_00000853"; tss_id "TSS4814"
chrI	Cufflinks	exon	2595479	2595815	.	.	.	gene_id "linc-460"; transcript_id "TCONS_00000349"; exon_number "1"; class_code "u"; oId "TCONS_00001475"; tss_id "TSS4815"
chrI	Cufflinks	exon	2744594	2744923	.	.	.	gene_id "linc-461"; transcript_id "TCONS_00000363"; exon_number "1"; class_code "u"; oId "TCONS_00001906"; tss_id "TSS4828"
chrI	Cufflinks	exon	2747181	2747447	.	.	.	gene_id "linc-462"; transcript_id "TCONS_00000364"; exon_number "1"; class_code "u"; oId "TCONS_00001714"; tss_id "TSS4829"
chrI	Cufflinks	exon	2751921	2752677	.	.	.	gene_id "linc-463"; transcript_id "TCONS_00000368"; exon_number "1"; class_code "u"; oId "TCONS_00001344"; tss_id "TSS4833"
chrI	Cufflinks	exon	2752380	2752888	.	.	.	gene_id "linc-463"; transcript_id "TCONS_00000369"; exon_number "1"; class_code "u"; oId "TCONS_00001908"; tss_id "TSS4834"
chrI	Cufflinks	exon	2861015	2861347	.	+	.	gene_id "linc-464"; transcript_id "TCONS_00000374"; exon_number "1"; class_code "u"; oId "TCONS_00001477"; tss_id "TSS4839"
chrI	Cufflinks	exon	2861105	2861512	.	+	.	gene_id "linc-464"; transcript_id "TCONS_00000375"; exon_number "1"; class_code "u"; oId "TCONS_00002023"; tss_id "TSS4839"
chrI	Cufflinks	exon	2861387	2861759	.	+	.	gene_id "linc-464"; transcript_id "TCONS_00000376"; exon_number "1"; class_code "u"; oId "TCONS_00001719"; tss_id "TSS4840"
chrI	Cufflinks	exon	2861499	2861967	.	+	.	gene_id "linc-464"; transcript_id "TCONS_00000377"; exon_number "1"; class_code "u"; oId "TCONS_00001151"; tss_id "TSS4841"
chrI	Cufflinks	exon	2957986	2959900	.	.	.	gene_id "linc-465"; transcript_id "TCONS_00000378"; exon_number "1"; class_code "u"; oId "TCONS_00000304"; tss_id "TSS4842"
chrI	Cufflinks	exon	2959837	2960789	.	.	.	gene_id "linc-465"; transcript_id "TCONS_00000379"; exon_number "1"; class_code "u"; oId "TCONS_00000043"; tss_id "TSS4843"
chrI	Cufflinks	exon	2960448	2961315	.	.	.	gene_id "linc-465"; transcript_id "TCONS_00000380"; exon_number "1"; class_code "u"; oId "TCONS_00002024"; tss_id "TSS4844"
chrI	Cufflinks	exon	2960760	2964154	.	.	.	gene_id "linc-465"; transcript_id "TCONS_00000381"; exon_number "1"; class_code "u"; oId "TCONS_00000305"; tss_id "TSS4845"
chrI	Cufflinks	exon	2977647	2978504	.	.	.	gene_id "linc-466"; transcript_id "TCONS_00000383"; exon_number "1"; class_code "u"; oId "TCONS_00001156"; tss_id "TSS4847"
chrI	Cufflinks	exon	2978743	2979055	.	.	.	gene_id "linc-467"; transcript_id "TCONS_00000384"; exon_number "1"; class_code "u"; oId "TCONS_00000930"; tss_id "TSS4848"
chrI	Cufflinks	exon	3014531	3014834	.	.	.	gene_id "linc-468"; transcript_id "TCONS_00000385"; exon_number "1"; class_code "u"; oId "TCONS_00000671"; tss_id "TSS4849"
chrI	Cufflinks	exon	3015035	3015439	.	-	.	gene_id "linc-469"; transcript_id "TCONS_00000386"; exon_number "1"; class_code "u"; oId "TCONS_00001346"; tss_id "TSS4850"
chrI	Cufflinks	exon	3048219	3049252	.	.	.	gene_id "linc-470"; transcript_id "TCONS_00000387"; exon_number "1"; class_code "u"; oId "TCONS_00001158"; tss_id "TSS4851"
chrI	Cufflinks	exon	3283692	3284894	.	.	.	gene_id "linc-471"; transcript_id "TCONS_00000391"; exon_number "1"; class_code "u"; oId "TCONS_00000118"; tss_id "TSS4855"
chrI	Cufflinks	exon	3330752	3331246	.	.	.	gene_id "linc-472"; transcript_id "TCONS_00000403"; exon_number "1"; class_code "u"; oId "TCONS_00000931"; tss_id "TSS4867"
chrI	Cufflinks	exon	3331090	3331432	.	.	.	gene_id "linc-472"; transcript_id "TCONS_00000404"; exon_number "1"; class_code "u"; oId "TCONS_00000439"; tss_id "TSS4868"
chrI	Cufflinks	exon	3332212	3332640	.	-	.	gene_id "linc-473"; transcript_id "TCONS_00000405"; exon_number "1"; class_code "u"; oId "TCONS_00000440"; tss_id "TSS4869"
chrI	Cufflinks	exon	3332396	3333321	.	-	.	gene_id "linc-473"; transcript_id "TCONS_00000406"; exon_number "1"; class_code "u"; oId "TCONS_00000932"; tss_id "TSS4870"
chrI	Cufflinks	exon	3333023	3333954	.	-	.	gene_id "linc-473"; transcript_id "TCONS_00000407"; exon_number "1"; class_code "u"; oId "TCONS_00000441"; tss_id "TSS4871"
chrI	Cufflinks	exon	3333658	3334451	.	-	.	gene_id "linc-473"; transcript_id "TCONS_00000408"; exon_number "1"; class_code "u"; oId "TCONS_00001349"; tss_id "TSS4872"
chrI	Cufflinks	exon	3334043	3335237	.	-	.	gene_id "linc-473"; transcript_id "TCONS_00000409"; exon_number "1"; class_code "u"; oId "TCONS_00000933"; tss_id "TSS4873"
chrI	Cufflinks	exon	3335222	3336313	.	-	.	gene_id "linc-473"; transcript_id "TCONS_00000410"; exon_number "1"; class_code "u"; oId "TCONS_00000307"; tss_id "TSS4874"
chrI	Cufflinks	exon	3426317	3426908	.	.	.	gene_id "linc-474"; transcript_id "TCONS_00000414"; exon_number "1"; class_code "u"; oId "TCONS_00000935"; tss_id "TSS4878"
chrI	Cufflinks	exon	3499833	3501110	.	.	.	gene_id "linc-475"; transcript_id "TCONS_00000415"; exon_number "1"; class_code "u"; oId "TCONS_00001731"; tss_id "TSS4879"
chrI	Cufflinks	exon	3501185	3502418	.	.	.	gene_id "linc-476"; transcript_id "TCONS_00000416"; exon_number "1"; class_code "u"; oId "TCONS_00000936"; tss_id "TSS4880"
chrI	Cufflinks	exon	3512796	3513612	.	.	.	gene_id "linc-477"; transcript_id "TCONS_00000417"; exon_number "1"; class_code "u"; oId "TCONS_00001164"; tss_id "TSS4881"
chrI	Cufflinks	exon	3530114	3531010	.	.	.	gene_id "linc-478"; transcript_id "TCONS_00000418"; exon_number "1"; class_code "u"; oId "TCONS_00000308"; tss_id "TSS4882"
chrI	Cufflinks	exon	3627270	3627538	.	+	.	gene_id "linc-479"; transcript_id "TCONS_00000419"; exon_number "1"; class_code "u"; oId "TCONS_00002421"; tss_id "TSS4883"
chrI	Cufflinks	exon	3627465	3627924	.	+	.	gene_id "linc-479"; transcript_id "TCONS_00000420"; exon_number "1"; class_code "u"; oId "TCONS_00001485"; tss_id "TSS4884"
chrI	Cufflinks	exon	3627657	3627996	.	+	.	gene_id "linc-479"; transcript_id "TCONS_00000421"; exon_number "1"; class_code "u"; oId "TCONS_00000673"; tss_id "TSS4885"
chrI	Cufflinks	exon	3628056	3628296	.	.	.	gene_id "linc-480"; transcript_id "TCONS_00000422"; exon_number "1"; class_code "u"; oId "TCONS_00002380"; tss_id "TSS4886"
chrI	Cufflinks	exon	3647218	3647883	.	.	.	gene_id "linc-481"; transcript_id "TCONS_00000423"; exon_number "1"; class_code "u"; oId "TCONS_00000674"; tss_id "TSS4887"
chrI	Cufflinks	exon	3647399	3648091	.	.	.	gene_id "linc-481"; transcript_id "TCONS_00000424"; exon_number "1"; class_code "u"; oId "TCONS_00002336"; tss_id "TSS4888"
chrI	Cufflinks	exon	3647945	3648923	.	.	.	gene_id "linc-481"; transcript_id "TCONS_00000425"; exon_number "1"; class_code "u"; oId "TCONS_00001486"; tss_id "TSS4889"
chrI	Cufflinks	exon	3648824	3649189	.	.	.	gene_id "linc-481"; transcript_id "TCONS_00000426"; exon_number "1"; class_code "u"; oId "TCONS_00001735"; tss_id "TSS4890"
chrI	Cufflinks	exon	3662406	3663501	.	-	.	gene_id "linc-482"; transcript_id "TCONS_00000427"; exon_number "1"; class_code "u"; oId "TCONS_00000309"; tss_id "TSS4891"
chrI	Cufflinks	exon	3673424	3675871	.	.	.	gene_id "linc-483"; transcript_id "TCONS_00000428"; exon_number "1"; class_code "u"; oId "TCONS_00000225"; tss_id "TSS4892"
chrI	Cufflinks	exon	3673426	3674618	.	.	.	gene_id "linc-483"; transcript_id "TCONS_00000049"; exon_number "1"; class_code "u"; oId "TCONS_00000062"; tss_id "TSS2708"
chrI	Cufflinks	exon	3673426	3675169	.	.	.	gene_id "linc-483"; transcript_id "TCONS_00000048"; exon_number "1"; class_code "u"; oId "TCONS_00000061"; tss_id "TSS2707"
chrI	Cufflinks	exon	3675814	3675843	.	.	.	gene_id "linc-483"; transcript_id "TCONS_00000049"; exon_number "2"; class_code "u"; oId "TCONS_00000062"; tss_id "TSS2708"
chrI	Cufflinks	exon	3677183	3677657	.	.	.	gene_id "linc-484"; transcript_id "TCONS_00000429"; exon_number "1"; class_code "u"; oId "TCONS_00000944"; tss_id "TSS4893"
chrI	Cufflinks	exon	3721769	3722018	.	-	.	gene_id "linc-485"; transcript_id "TCONS_00000432"; exon_number "1"; class_code "u"; oId "TCONS_00002183"; tss_id "TSS4896"
chrI	Cufflinks	exon	3722014	3722233	.	-	.	gene_id "linc-485"; transcript_id "TCONS_00000433"; exon_number "1"; class_code "u"; oId "TCONS_00001915"; tss_id "TSS4897"
chrI	Cufflinks	exon	3722199	3723788	.	-	.	gene_id "linc-485"; transcript_id "TCONS_00000434"; exon_number "1"; class_code "u"; oId "TCONS_00001352"; tss_id "TSS4898"
chrI	Cufflinks	exon	3724185	3724856	.	.	.	gene_id "linc-486"; transcript_id "TCONS_00000435"; exon_number "1"; class_code "u"; oId "TCONS_00001488"; tss_id "TSS4899"
chrI	Cufflinks	exon	3725096	3725522	.	.	.	gene_id "linc-487"; transcript_id "TCONS_00000436"; exon_number "1"; class_code "u"; oId "TCONS_00001167"; tss_id "TSS4900"
chrI	Cufflinks	exon	3740755	3741228	.	+	.	gene_id "linc-488"; transcript_id "TCONS_00000437"; exon_number "1"; class_code "u"; oId "TCONS_00002029"; tss_id "TSS4901"
chrI	Cufflinks	exon	3816852	3817563	.	.	.	gene_id "linc-489"; transcript_id "TCONS_00000438"; exon_number "1"; class_code "u"; oId "TCONS_00001168"; tss_id "TSS4902"
chrI	Cufflinks	exon	3841776	3843339	.	.	.	gene_id "linc-490"; transcript_id "TCONS_00000442"; exon_number "1"; class_code "u"; oId "TCONS_00000310"; tss_id "TSS4905"
chrI	Cufflinks	exon	3905334	3906080	.	.	.	gene_id "linc-491"; transcript_id "TCONS_00000443"; exon_number "1"; class_code "u"; oId "TCONS_00000564"; tss_id "TSS4906"
chrI	Cufflinks	exon	3906442	3906751	.	.	.	gene_id "linc-492"; transcript_id "TCONS_00000444"; exon_number "1"; class_code "u"; oId "TCONS_00000945"; tss_id "TSS4907"
chrI	Cufflinks	exon	3928025	3928393	.	-	.	gene_id "linc-493"; transcript_id "TCONS_00000445"; exon_number "1"; class_code "u"; oId "TCONS_00000946"; tss_id "TSS4908"
chrI	Cufflinks	exon	3928702	3928975	.	-	.	gene_id "linc-494"; transcript_id "TCONS_00000446"; exon_number "1"; class_code "u"; oId "TCONS_00002383"; tss_id "TSS4909"
chrI	Cufflinks	exon	3928786	3929998	.	-	.	gene_id "linc-494"; transcript_id "TCONS_00000447"; exon_number "1"; class_code "u"; oId "TCONS_00000833"; tss_id "TSS4909"
chrI	Cufflinks	exon	3929185	3930457	.	-	.	gene_id "linc-494"; transcript_id "TCONS_00000448"; exon_number "1"; class_code "u"; oId "TCONS_00000565"; tss_id "TSS4910"
chrI	Cufflinks	exon	3956842	3957671	.	.	.	gene_id "linc-495"; transcript_id "TCONS_00000450"; exon_number "1"; class_code "u"; oId "TCONS_00000948"; tss_id "TSS4912"
chrI	Cufflinks	exon	3958003	3959074	.	.	.	gene_id "linc-496"; transcript_id "TCONS_00000104"; exon_number "1"; class_code "u"; oId "TCONS_00001172"; tss_id "TSS476"
chrI	Cufflinks	exon	3958987	3960262	.	.	.	gene_id "linc-496"; transcript_id "TCONS_00000105"; exon_number "1"; class_code "u"; oId "TCONS_00000102"; tss_id "TSS477"
chrI	Cufflinks	exon	3959928	3959986	.	.	.	gene_id "linc-496"; transcript_id "TCONS_00000014"; exon_number "1"; class_code "u"; oId "TCONS_00000093"; tss_id "TSS478"
chrI	Cufflinks	exon	3960188	3960432	.	.	.	gene_id "linc-496"; transcript_id "TCONS_00000014"; exon_number "2"; class_code "u"; oId "TCONS_00000093"; tss_id "TSS478"
chrI	Cufflinks	exon	3979828	3980142	.	.	.	gene_id "linc-497"; transcript_id "TCONS_00000451"; exon_number "1"; class_code "u"; oId "TCONS_00000071"; tss_id "TSS4913"
chrI	Cufflinks	exon	3980024	3980359	.	.	.	gene_id "linc-497"; transcript_id "TCONS_00000452"; exon_number "1"; class_code "u"; oId "TCONS_00001173"; tss_id "TSS4914"
chrI	Cufflinks	exon	3990949	3991315	.	.	.	gene_id "linc-498"; transcript_id "TCONS_00000453"; exon_number "1"; class_code "u"; oId "TCONS_00001490"; tss_id "TSS4915"
chrI	Cufflinks	exon	3991571	3992434	.	-	.	gene_id "linc-499"; transcript_id "TCONS_00000454"; exon_number "1"; class_code "u"; oId "TCONS_00000566"; tss_id "TSS4916"
chrI	Cufflinks	exon	3992996	3995390	.	+	.	gene_id "linc-500"; transcript_id "TCONS_00000455"; exon_number "1"; class_code "u"; oId "TCONS_00000835"; tss_id "TSS4917"
chrI	Cufflinks	exon	4217458	4218859	.	.	.	gene_id "linc-501"; transcript_id "TCONS_00000458"; exon_number "1"; class_code "u"; oId "TCONS_00000443"; tss_id "TSS4920"
chrI	Cufflinks	exon	4218394	4219499	.	.	.	gene_id "linc-501"; transcript_id "TCONS_00000459"; exon_number "1"; class_code "u"; oId "TCONS_00000763"; tss_id "TSS4921"
chrI	Cufflinks	exon	4218926	4222771	.	.	.	gene_id "linc-501"; transcript_id "TCONS_00000460"; exon_number "1"; class_code "u"; oId "TCONS_00002032"; tss_id "TSS4922"
chrI	Cufflinks	exon	4220633	4226017	.	.	.	gene_id "linc-501"; transcript_id "TCONS_00000461"; exon_number "1"; class_code "u"; oId "TCONS_00000569"; tss_id "TSS4923"
chrI	Cufflinks	exon	4225816	4226297	.	.	.	gene_id "linc-501"; transcript_id "TCONS_00000462"; exon_number "1"; class_code "u"; oId "TCONS_00002189"; tss_id "TSS4924"
chrI	Cufflinks	exon	4226147	4227788	.	.	.	gene_id "linc-501"; transcript_id "TCONS_00000463"; exon_number "1"; class_code "u"; oId "TCONS_00000766"; tss_id "TSS4925"
chrI	Cufflinks	exon	4227343	4227905	.	.	.	gene_id "linc-501"; transcript_id "TCONS_00000464"; exon_number "1"; class_code "u"; oId "TCONS_00002034"; tss_id "TSS4926"
chrI	Cufflinks	exon	4227940	4228482	.	.	.	gene_id "linc-502"; transcript_id "TCONS_00000465"; exon_number "1"; class_code "u"; oId "TCONS_00000955"; tss_id "TSS4927"
chrI	Cufflinks	exon	4228608	4229505	.	+	.	gene_id "linc-503"; transcript_id "TCONS_00000466"; exon_number "1"; class_code "u"; oId "TCONS_00001181"; tss_id "TSS4928"
chrI	Cufflinks	exon	4310985	4311553	.	.	.	gene_id "linc-504"; transcript_id "TCONS_00000467"; exon_number "1"; class_code "u"; oId "TCONS_00000956"; tss_id "TSS4929"
chrI	Cufflinks	exon	4314461	4315245	.	.	.	gene_id "linc-505"; transcript_id "TCONS_00000468"; exon_number "1"; class_code "u"; oId "TCONS_00001357"; tss_id "TSS4930"
chrI	Cufflinks	exon	4314960	4315477	.	.	.	gene_id "linc-505"; transcript_id "TCONS_00000469"; exon_number "1"; class_code "u"; oId "TCONS_00000957"; tss_id "TSS4931"
chrI	Cufflinks	exon	4315474	4316383	.	.	.	gene_id "linc-505"; transcript_id "TCONS_00000470"; exon_number "1"; class_code "u"; oId "TCONS_00002035"; tss_id "TSS4932"
chrI	Cufflinks	exon	4316382	4317130	.	.	.	gene_id "linc-505"; transcript_id "TCONS_00000471"; exon_number "1"; class_code "u"; oId "TCONS_00000958"; tss_id "TSS4933"
chrI	Cufflinks	exon	4318367	4318887	.	.	.	gene_id "linc-506"; transcript_id "TCONS_00000472"; exon_number "1"; class_code "u"; oId "TCONS_00002036"; tss_id "TSS4934"
chrI	Cufflinks	exon	4406679	4407167	.	.	.	gene_id "linc-507"; transcript_id "TCONS_00000476"; exon_number "1"; class_code "u"; oId "TCONS_00000959"; tss_id "TSS4937"
chrI	Cufflinks	exon	4406916	4407438	.	.	.	gene_id "linc-507"; transcript_id "TCONS_00000477"; exon_number "1"; class_code "u"; oId "TCONS_00000446"; tss_id "TSS4938"
chrI	Cufflinks	exon	4408063	4408749	.	.	.	gene_id "linc-508"; transcript_id "TCONS_00000478"; exon_number "1"; class_code "u"; oId "TCONS_00000960"; tss_id "TSS4939"
chrI	Cufflinks	exon	4473811	4476639	.	+	.	gene_id "linc-509"; transcript_id "TCONS_00000487"; exon_number "1"; class_code "u"; oId "TCONS_00000315"; tss_id "TSS4948"
chrI	Cufflinks	exon	4476802	4477635	.	+	.	gene_id "linc-510"; transcript_id "TCONS_00000488"; exon_number "1"; class_code "u"; oId "TCONS_00000316"; tss_id "TSS4949"
chrI	Cufflinks	exon	4534895	4535396	.	.	.	gene_id "linc-511"; transcript_id "TCONS_00000489"; exon_number "1"; class_code "u"; oId "TCONS_00002627"; tss_id "TSS4950"
chrI	Cufflinks	exon	4540418	4540901	.	-	.	gene_id "linc-512"; transcript_id "TCONS_00000490"; exon_number "1"; class_code "u"; oId "TCONS_00001187"; tss_id "TSS4951"
chrI	Cufflinks	exon	4594932	4595380	.	.	.	gene_id "linc-513"; transcript_id "TCONS_00000494"; exon_number "1"; class_code "u"; oId "TCONS_00001916"; tss_id "TSS4955"
chrI	Cufflinks	exon	4745772	4746369	.	.	.	gene_id "linc-514"; transcript_id "TCONS_00000499"; exon_number "1"; class_code "u"; oId "TCONS_00001361"; tss_id "TSS4960"
chrI	Cufflinks	exon	4765336	4765733	.	-	.	gene_id "linc-515"; transcript_id "TCONS_00000500"; exon_number "1"; class_code "u"; oId "TCONS_00002696"; tss_id "TSS4961"
chrI	Cufflinks	exon	4768122	4769066	.	-	.	gene_id "linc-516"; transcript_id "TCONS_00000051"; exon_number "1"; class_code "u"; oId "TCONS_00000042"; tss_id "TSS2875"
chrI	Cufflinks	exon	4768318	4768488	.	-	.	gene_id "linc-516"; transcript_id "TCONS_00000052"; exon_number "1"; class_code "u"; oId "TCONS_00000001"; tss_id "TSS2876"
chrI	Cufflinks	exon	4768351	4768488	.	-	.	gene_id "linc-516"; transcript_id "TCONS_00000053"; exon_number "1"; class_code "u"; oId "TCONS_00000028"; tss_id "TSS2876"
chrI	Cufflinks	exon	4768994	4769418	.	-	.	gene_id "linc-516"; transcript_id "TCONS_00000053"; exon_number "2"; class_code "u"; oId "TCONS_00000028"; tss_id "TSS2876"
chrI	Cufflinks	exon	4768994	4769591	.	-	.	gene_id "linc-516"; transcript_id "TCONS_00000052"; exon_number "2"; class_code "u"; oId "TCONS_00000001"; tss_id "TSS2876"
chrI	Cufflinks	exon	4769480	4769602	.	-	.	gene_id "linc-516"; transcript_id "TCONS_00000053"; exon_number "3"; class_code "u"; oId "TCONS_00000028"; tss_id "TSS2876"
chrI	Cufflinks	exon	4793833	4795598	.	.	.	gene_id "linc-517"; transcript_id "TCONS_00000509"; exon_number "1"; class_code "u"; oId "TCONS_00000318"; tss_id "TSS4970"
chrI	Cufflinks	exon	4795543	4796574	.	.	.	gene_id "linc-517"; transcript_id "TCONS_00000510"; exon_number "1"; class_code "u"; oId "TCONS_00000573"; tss_id "TSS4971"
chrI	Cufflinks	exon	4797180	4799909	.	.	.	gene_id "linc-518"; transcript_id "TCONS_00000511"; exon_number "1"; class_code "u"; oId "TCONS_00000319"; tss_id "TSS4972"
chrI	Cufflinks	exon	4812256	4813382	.	.	.	gene_id "linc-519"; transcript_id "TCONS_00000512"; exon_number "1"; class_code "u"; oId "TCONS_00000574"; tss_id "TSS4973"
chrI	Cufflinks	exon	4816471	4816815	.	.	.	gene_id "linc-520"; transcript_id "TCONS_00000513"; exon_number "1"; class_code "u"; oId "TCONS_00002286"; tss_id "TSS4974"
chrI	Cufflinks	exon	4817696	4820325	.	.	.	gene_id "linc-521"; transcript_id "TCONS_00000514"; exon_number "1"; class_code "u"; oId "TCONS_00000320"; tss_id "TSS4975"
chrI	Cufflinks	exon	4820583	4821710	.	.	.	gene_id "linc-522"; transcript_id "TCONS_00000515"; exon_number "1"; class_code "u"; oId "TCONS_00000321"; tss_id "TSS4976"
chrI	Cufflinks	exon	4868438	4868646	.	.	.	gene_id "linc-523"; transcript_id "TCONS_00000519"; exon_number "1"; class_code "u"; oId "TCONS_00001750"; tss_id "TSS4980"
chrI	Cufflinks	exon	4868836	4869217	.	.	.	gene_id "linc-524"; transcript_id "TCONS_00000520"; exon_number "1"; class_code "u"; oId "TCONS_00000684"; tss_id "TSS4981"
chrI	Cufflinks	exon	4870806	4871700	.	.	.	gene_id "linc-525"; transcript_id "TCONS_00000521"; exon_number "1"; class_code "u"; oId "TCONS_00000322"; tss_id "TSS4982"
chrI	Cufflinks	exon	4871853	4872421	.	.	.	gene_id "linc-526"; transcript_id "TCONS_00000522"; exon_number "1"; class_code "u"; oId "TCONS_00001501"; tss_id "TSS4983"
chrI	Cufflinks	exon	4871967	4873127	.	.	.	gene_id "linc-526"; transcript_id "TCONS_00000523"; exon_number "1"; class_code "u"; oId "TCONS_00000323"; tss_id "TSS4984"
chrI	Cufflinks	exon	4872588	4873692	.	.	.	gene_id "linc-526"; transcript_id "TCONS_00000524"; exon_number "1"; class_code "u"; oId "TCONS_00000576"; tss_id "TSS4985"
chrI	Cufflinks	exon	4879696	4880022	.	.	.	gene_id "linc-527"; transcript_id "TCONS_00000525"; exon_number "1"; class_code "u"; oId "TCONS_00001191"; tss_id "TSS4986"
chrI	Cufflinks	exon	4880114	4880961	.	.	.	gene_id "linc-528"; transcript_id "TCONS_00000526"; exon_number "1"; class_code "u"; oId "TCONS_00001192"; tss_id "TSS4987"
chrI	Cufflinks	exon	4881501	4881730	.	+	.	gene_id "linc-529"; transcript_id "TCONS_00000527"; exon_number "1"; class_code "u"; oId "TCONS_00000971"; tss_id "TSS4988"
chrI	Cufflinks	exon	4881790	4882441	.	+	.	gene_id "linc-530"; transcript_id "TCONS_00000528"; exon_number "1"; class_code "u"; oId "TCONS_00000972"; tss_id "TSS4989"
chrI	Cufflinks	exon	4882527	4882918	.	.	.	gene_id "linc-531"; transcript_id "TCONS_00000529"; exon_number "1"; class_code "u"; oId "TCONS_00001193"; tss_id "TSS4990"
chrI	Cufflinks	exon	4901272	4901547	.	.	.	gene_id "linc-532"; transcript_id "TCONS_00000530"; exon_number "1"; class_code "u"; oId "TCONS_00002340"; tss_id "TSS4991"
chrI	Cufflinks	exon	4958515	4958739	.	-	.	gene_id "linc-533"; transcript_id "TCONS_00000533"; exon_number "1"; class_code "u"; oId "TCONS_00002429"; tss_id "TSS4994"
chrI	Cufflinks	exon	4975888	4976672	.	+	.	gene_id "linc-534"; transcript_id "TCONS_00000534"; exon_number "1"; class_code "u"; oId "TCONS_00002132"; tss_id "TSS4995"
chrI	Cufflinks	exon	4976640	4977362	.	+	.	gene_id "linc-534"; transcript_id "TCONS_00000535"; exon_number "1"; class_code "u"; oId "TCONS_00001503"; tss_id "TSS4996"
chrI	Cufflinks	exon	4977219	4977686	.	+	.	gene_id "linc-534"; transcript_id "TCONS_00000536"; exon_number "1"; class_code "u"; oId "TCONS_00000687"; tss_id "TSS4997"
chrI	Cufflinks	exon	4977372	4978153	.	+	.	gene_id "linc-534"; transcript_id "TCONS_00000537"; exon_number "1"; class_code "u"; oId "TCONS_00001364"; tss_id "TSS4998"
chrI	Cufflinks	exon	4979776	4980068	.	.	.	gene_id "linc-535"; transcript_id "TCONS_00000538"; exon_number "1"; class_code "u"; oId "TCONS_00001195"; tss_id "TSS4999"
chrI	Cufflinks	exon	5048924	5049405	.	.	.	gene_id "linc-536"; transcript_id "TCONS_00000542"; exon_number "1"; class_code "u"; oId "TCONS_00000074"; tss_id "TSS5003"
chrI	Cufflinks	exon	5055132	5055456	.	.	.	gene_id "linc-537"; transcript_id "TCONS_00000543"; exon_number "1"; class_code "u"; oId "TCONS_00002628"; tss_id "TSS5004"
chrI	Cufflinks	exon	5055205	5055532	.	.	.	gene_id "linc-537"; transcript_id "TCONS_00000544"; exon_number "1"; class_code "u"; oId "TCONS_00002847"; tss_id "TSS5004"
chrI	Cufflinks	exon	5068881	5069665	.	.	.	gene_id "linc-538"; transcript_id "TCONS_00000545"; exon_number "1"; class_code "u"; oId "TCONS_00000324"; tss_id "TSS5005"
chrI	Cufflinks	exon	5070212	5072401	.	.	.	gene_id "linc-539"; transcript_id "TCONS_00000546"; exon_number "1"; class_code "u"; oId "TCONS_00000325"; tss_id "TSS5006"
chrI	Cufflinks	exon	5071884	5072625	.	.	.	gene_id "linc-539"; transcript_id "TCONS_00000547"; exon_number "1"; class_code "u"; oId "TCONS_00000977"; tss_id "TSS5007"
chrI	Cufflinks	exon	5072949	5073419	.	-	.	gene_id "linc-540"; transcript_id "TCONS_00000548"; exon_number "1"; class_code "u"; oId "TCONS_00000978"; tss_id "TSS5008"
chrI	Cufflinks	exon	5083336	5083705	.	+	.	gene_id "linc-541"; transcript_id "TCONS_00000549"; exon_number "1"; class_code "u"; oId "TCONS_00000075"; tss_id "TSS5009"
chrI	Cufflinks	exon	5083666	5084619	.	+	.	gene_id "linc-541"; transcript_id "TCONS_00000550"; exon_number "1"; class_code "u"; oId "TCONS_00000578"; tss_id "TSS5010"
chrI	Cufflinks	exon	5127371	5127613	.	.	.	gene_id "linc-542"; transcript_id "TCONS_00000551"; exon_number "1"; class_code "u"; oId "TCONS_00002342"; tss_id "TSS5011"
chrI	Cufflinks	exon	5152585	5153922	.	.	.	gene_id "linc-543"; transcript_id "TCONS_00000552"; exon_number "1"; class_code "u"; oId "TCONS_00000088"; tss_id "TSS5012"
chrI	Cufflinks	exon	5223537	5224059	.	.	.	gene_id "linc-544"; transcript_id "TCONS_00000553"; exon_number "1"; class_code "u"; oId "TCONS_00002044"; tss_id "TSS5013"
chrI	Cufflinks	exon	5291879	5292249	.	.	.	gene_id "linc-545"; transcript_id "TCONS_00000555"; exon_number "1"; class_code "u"; oId "TCONS_00000979"; tss_id "TSS5015"
chrI	Cufflinks	exon	5295069	5295970	.	-	.	gene_id "linc-546"; transcript_id "TCONS_00000556"; exon_number "1"; class_code "u"; oId "TCONS_00000980"; tss_id "TSS5016"
chrI	Cufflinks	exon	5390034	5391776	.	-	.	gene_id "linc-547"; transcript_id "TCONS_00000558"; exon_number "1"; class_code "u"; oId "TCONS_00001505"; tss_id "TSS5018"
chrI	Cufflinks	exon	5391922	5393757	.	.	.	gene_id "linc-548"; transcript_id "TCONS_00000559"; exon_number "1"; class_code "u"; oId "TCONS_00001506"; tss_id "TSS5019"
chrI	Cufflinks	exon	5396812	5400162	.	+	.	gene_id "linc-549"; transcript_id "TCONS_00000560"; exon_number "1"; class_code "u"; oId "TCONS_00000327"; tss_id "TSS5020"
chrI	Cufflinks	exon	5399560	5400433	.	+	.	gene_id "linc-549"; transcript_id "TCONS_00000561"; exon_number "1"; class_code "u"; oId "TCONS_00001508"; tss_id "TSS5021"
chrI	Cufflinks	exon	5400117	5400772	.	+	.	gene_id "linc-549"; transcript_id "TCONS_00000562"; exon_number "1"; class_code "u"; oId "TCONS_00002343"; tss_id "TSS5022"
chrI	Cufflinks	exon	5447918	5448960	.	.	.	gene_id "linc-550"; transcript_id "TCONS_00000563"; exon_number "1"; class_code "u"; oId "TCONS_00000328"; tss_id "TSS5023"
chrI	Cufflinks	exon	5534176	5535358	.	.	.	gene_id "linc-551"; transcript_id "TCONS_00000567"; exon_number "1"; class_code "u"; oId "TCONS_00000329"; tss_id "TSS5027"
chrI	Cufflinks	exon	5535489	5536038	.	-	.	gene_id "linc-552"; transcript_id "TCONS_00000568"; exon_number "1"; class_code "u"; oId "TCONS_00000330"; tss_id "TSS5028"
chrI	Cufflinks	exon	5543377	5543817	.	.	.	gene_id "linc-553"; transcript_id "TCONS_00000571"; exon_number "1"; class_code "u"; oId "TCONS_00000688"; tss_id "TSS5031"
chrI	Cufflinks	exon	5626478	5626812	.	-	.	gene_id "linc-554"; transcript_id "TCONS_00000575"; exon_number "1"; class_code "u"; oId "TCONS_00002911"; tss_id "TSS5035"
chrI	Cufflinks	exon	5627023	5627495	.	.	.	gene_id "linc-555"; transcript_id "TCONS_00000576"; exon_number "1"; class_code "u"; oId "TCONS_00000689"; tss_id "TSS5036"
chrI	Cufflinks	exon	5641626	5642533	.	+	.	gene_id "linc-556"; transcript_id "TCONS_00000577"; exon_number "1"; class_code "u"; oId "TCONS_00000333"; tss_id "TSS5037"
chrI	Cufflinks	exon	5642355	5642687	.	+	.	gene_id "linc-556"; transcript_id "TCONS_00000578"; exon_number "1"; class_code "u"; oId "TCONS_00000981"; tss_id "TSS5038"
chrI	Cufflinks	exon	5710014	5712040	.	.	.	gene_id "linc-557"; transcript_id "TCONS_00000581"; exon_number "1"; class_code "u"; oId "TCONS_00000186"; tss_id "TSS5041"
chrI	Cufflinks	exon	5713370	5714235	.	.	.	gene_id "linc-558"; transcript_id "TCONS_00000582"; exon_number "1"; class_code "u"; oId "TCONS_00002047"; tss_id "TSS5042"
chrI	Cufflinks	exon	5714119	5714387	.	.	.	gene_id "linc-558"; transcript_id "TCONS_00000583"; exon_number "1"; class_code "u"; oId "TCONS_00003004"; tss_id "TSS5043"
chrI	Cufflinks	exon	5714195	5715245	.	.	.	gene_id "linc-558"; transcript_id "TCONS_00000584"; exon_number "1"; class_code "u"; oId "TCONS_00000334"; tss_id "TSS5043"
chrI	Cufflinks	exon	5715217	5715369	.	.	.	gene_id "linc-558"; transcript_id "TCONS_00000585"; exon_number "1"; class_code "u"; oId "TCONS_00002697"; tss_id "TSS5044"
chrI	Cufflinks	exon	5715293	5715632	.	.	.	gene_id "linc-558"; transcript_id "TCONS_00000586"; exon_number "1"; class_code "u"; oId "TCONS_00002987"; tss_id "TSS5044"
chrI	Cufflinks	exon	5716288	5716503	.	.	.	gene_id "linc-559"; transcript_id "TCONS_00000587"; exon_number "1"; class_code "u"; oId "TCONS_00002851"; tss_id "TSS5045"
chrI	Cufflinks	exon	5762892	5763425	.	.	.	gene_id "linc-560"; transcript_id "TCONS_00000588"; exon_number "1"; class_code "u"; oId "TCONS_00002344"; tss_id "TSS5046"
chrI	Cufflinks	exon	5828002	5829030	.	+	.	gene_id "linc-561"; transcript_id "TCONS_00000590"; exon_number "1"; class_code "u"; oId "TCONS_00002133"; tss_id "TSS5048"
chrI	Cufflinks	exon	5905114	5905908	.	+	.	gene_id "linc-562"; transcript_id "TCONS_00000591"; exon_number "1"; class_code "u"; oId "TCONS_00000453"; tss_id "TSS5049"
chrI	Cufflinks	exon	5941222	5941625	.	.	.	gene_id "linc-563"; transcript_id "TCONS_00000592"; exon_number "1"; class_code "u"; oId "TCONS_00001757"; tss_id "TSS5050"
chrI	Cufflinks	exon	5951799	5953750	.	.	.	gene_id "linc-564"; transcript_id "TCONS_00000593"; exon_number "1"; class_code "u"; oId "TCONS_00000227"; tss_id "TSS5051"
chrI	Cufflinks	exon	5973973	5974529	.	-	.	gene_id "linc-565"; transcript_id "TCONS_00000595"; exon_number "1"; class_code "u"; oId "TCONS_00000336"; tss_id "TSS5053"
chrI	Cufflinks	exon	6079949	6080471	.	-	.	gene_id "linc-566"; transcript_id "TCONS_00000599"; exon_number "1"; class_code "u"; oId "TCONS_00001199"; tss_id "TSS5057"
chrI	Cufflinks	exon	6091454	6091945	.	+	.	gene_id "linc-567"; transcript_id "TCONS_00000600"; exon_number "1"; class_code "u"; oId "TCONS_00001928"; tss_id "TSS5058"
chrI	Cufflinks	exon	6117515	6117981	.	.	.	gene_id "linc-568"; transcript_id "TCONS_00000601"; exon_number "1"; class_code "u"; oId "TCONS_00000984"; tss_id "TSS5059"
chrI	Cufflinks	exon	6118289	6118847	.	+	.	gene_id "linc-569"; transcript_id "TCONS_00000602"; exon_number "1"; class_code "u"; oId "TCONS_00000690"; tss_id "TSS5060"
chrI	Cufflinks	exon	6118513	6119742	.	+	.	gene_id "linc-569"; transcript_id "TCONS_00000603"; exon_number "1"; class_code "u"; oId "TCONS_00000770"; tss_id "TSS5061"
chrI	Cufflinks	exon	6119157	6120955	.	+	.	gene_id "linc-569"; transcript_id "TCONS_00000604"; exon_number "1"; class_code "u"; oId "TCONS_00002134"; tss_id "TSS5062"
chrI	Cufflinks	exon	6120893	6122131	.	+	.	gene_id "linc-569"; transcript_id "TCONS_00000605"; exon_number "1"; class_code "u"; oId "TCONS_00000986"; tss_id "TSS5063"
chrI	Cufflinks	exon	6129591	6130350	.	.	.	gene_id "linc-570"; transcript_id "TCONS_00000606"; exon_number "1"; class_code "u"; oId "TCONS_00000583"; tss_id "TSS5064"
chrI	Cufflinks	exon	6166846	6167494	.	-	.	gene_id "linc-571"; transcript_id "TCONS_00000607"; exon_number "1"; class_code "u"; oId "TCONS_00000104"; tss_id "TSS5065"
chrI	Cufflinks	exon	6196214	6197106	.	.	.	gene_id "linc-572"; transcript_id "TCONS_00000608"; exon_number "1"; class_code "u"; oId "TCONS_00002048"; tss_id "TSS5066"
chrI	Cufflinks	exon	6196974	6197366	.	.	.	gene_id "linc-572"; transcript_id "TCONS_00000609"; exon_number "1"; class_code "u"; oId "TCONS_00002916"; tss_id "TSS5067"
chrI	Cufflinks	exon	6278752	6279393	.	.	.	gene_id "linc-573"; transcript_id "TCONS_00000611"; exon_number "1"; class_code "u"; oId "TCONS_00001201"; tss_id "TSS5069"
chrI	Cufflinks	exon	6324297	6324991	.	.	.	gene_id "linc-574"; transcript_id "TCONS_00000612"; exon_number "1"; class_code "u"; oId "TCONS_00001202"; tss_id "TSS5070"
chrI	Cufflinks	exon	6333996	6334812	.	+	.	gene_id "linc-575"; transcript_id "TCONS_00000613"; exon_number "1"; class_code "u"; oId "TCONS_00003086"; tss_id "TSS5071"
chrI	Cufflinks	exon	6335269	6335697	.	.	.	gene_id "linc-576"; transcript_id "TCONS_00000614"; exon_number "1"; class_code "u"; oId "TCONS_00003087"; tss_id "TSS5072"
chrI	Cufflinks	exon	6335839	6338133	.	+	.	gene_id "linc-577"; transcript_id "TCONS_00000615"; exon_number "1"; class_code "u"; oId "TCONS_00000228"; tss_id "TSS5073"
chrI	Cufflinks	exon	6337463	6338772	.	+	.	gene_id "linc-577"; transcript_id "TCONS_00000616"; exon_number "1"; class_code "u"; oId "TCONS_00000856"; tss_id "TSS5074"
chrI	Cufflinks	exon	6337763	6339670	.	+	.	gene_id "linc-577"; transcript_id "TCONS_00000617"; exon_number "1"; class_code "u"; oId "TCONS_00000337"; tss_id "TSS5075"
chrI	Cufflinks	exon	6339117	6340221	.	+	.	gene_id "linc-577"; transcript_id "TCONS_00000618"; exon_number "1"; class_code "u"; oId "TCONS_00000857"; tss_id "TSS5076"
chrI	Cufflinks	exon	6339783	6340617	.	+	.	gene_id "linc-577"; transcript_id "TCONS_00000619"; exon_number "1"; class_code "u"; oId "TCONS_00002051"; tss_id "TSS5077"
chrI	Cufflinks	exon	6340025	6341396	.	+	.	gene_id "linc-577"; transcript_id "TCONS_00000620"; exon_number "1"; class_code "u"; oId "TCONS_00001203"; tss_id "TSS5078"
chrI	Cufflinks	exon	6341499	6342219	.	.	.	gene_id "linc-578"; transcript_id "TCONS_00000621"; exon_number "1"; class_code "u"; oId "TCONS_00001204"; tss_id "TSS5079"
chrI	Cufflinks	exon	6392731	6394111	.	.	.	gene_id "linc-579"; transcript_id "TCONS_00000622"; exon_number "1"; class_code "u"; oId "TCONS_00002052"; tss_id "TSS5080"
chrI	Cufflinks	exon	6393017	6396054	.	.	.	gene_id "linc-579"; transcript_id "TCONS_00000623"; exon_number "1"; class_code "u"; oId "TCONS_00000858"; tss_id "TSS5081"
chrI	Cufflinks	exon	6417437	6418155	.	.	.	gene_id "linc-580"; transcript_id "TCONS_00000629"; exon_number "1"; class_code "u"; oId "TCONS_00000338"; tss_id "TSS5087"
chrI	Cufflinks	exon	6434802	6435756	.	.	.	gene_id "linc-581"; transcript_id "TCONS_00000630"; exon_number "1"; class_code "u"; oId "TCONS_00001518"; tss_id "TSS5088"
chrI	Cufflinks	exon	6458739	6459156	.	.	.	gene_id "linc-582"; transcript_id "TCONS_00000631"; exon_number "1"; class_code "u"; oId "TCONS_00002918"; tss_id "TSS5089"
chrI	Cufflinks	exon	6459062	6459415	.	.	.	gene_id "linc-582"; transcript_id "TCONS_00000632"; exon_number "1"; class_code "u"; oId "TCONS_00001769"; tss_id "TSS5090"
chrI	Cufflinks	exon	6504941	6506457	.	.	.	gene_id "linc-583"; transcript_id "TCONS_00000633"; exon_number "1"; class_code "u"; oId "TCONS_00000123"; tss_id "TSS5091"
chrI	Cufflinks	exon	6644287	6646537	.	.	.	gene_id "linc-584"; transcript_id "TCONS_00000637"; exon_number "1"; class_code "u"; oId "TCONS_00000584"; tss_id "TSS5095"
chrI	Cufflinks	exon	6648489	6648978	.	.	.	gene_id "linc-585"; transcript_id "TCONS_00000638"; exon_number "1"; class_code "u"; oId "TCONS_00001519"; tss_id "TSS5096"
chrI	Cufflinks	exon	6696263	6696685	.	.	.	gene_id "linc-586"; transcript_id "TCONS_00000654"; exon_number "1"; class_code "u"; oId "TCONS_00001773"; tss_id "TSS5110"
chrI	Cufflinks	exon	6696684	6698186	.	.	.	gene_id "linc-586"; transcript_id "TCONS_00000655"; exon_number "1"; class_code "u"; oId "TCONS_00000586"; tss_id "TSS5111"
chrI	Cufflinks	exon	6698796	6699285	.	.	.	gene_id "linc-587"; transcript_id "TCONS_00000656"; exon_number "1"; class_code "u"; oId "TCONS_00001774"; tss_id "TSS5112"
chrI	Cufflinks	exon	6700028	6701324	.	.	.	gene_id "linc-588"; transcript_id "TCONS_00000657"; exon_number "1"; class_code "u"; oId "TCONS_00000587"; tss_id "TSS5113"
chrI	Cufflinks	exon	6709126	6710011	.	.	.	gene_id "linc-589"; transcript_id "TCONS_00000658"; exon_number "1"; class_code "u"; oId "TCONS_00002346"; tss_id "TSS5114"
chrI	Cufflinks	exon	6710049	6710474	.	.	.	gene_id "linc-590"; transcript_id "TCONS_00000659"; exon_number "1"; class_code "u"; oId "TCONS_00002685"; tss_id "TSS5115"
chrI	Cufflinks	exon	6710157	6710673	.	.	.	gene_id "linc-590"; transcript_id "TCONS_00000660"; exon_number "1"; class_code "u"; oId "TCONS_00002347"; tss_id "TSS5116"
chrI	Cufflinks	exon	6714444	6714689	.	+	.	gene_id "linc-591"; transcript_id "TCONS_00000661"; exon_number "1"; class_code "u"; oId "TCONS_00002436"; tss_id "TSS5117"
chrI	Cufflinks	exon	6799755	6800179	.	.	.	gene_id "linc-592"; transcript_id "TCONS_00000667"; exon_number "1"; class_code "u"; oId "TCONS_00000018"; tss_id "TSS5123"
chrI	Cufflinks	exon	6925601	6926053	.	-	.	gene_id "linc-593"; transcript_id "TCONS_00000669"; exon_number "1"; class_code "u"; oId "TCONS_00000456"; tss_id "TSS5125"
chrI	Cufflinks	exon	6961172	6962015	.	.	.	gene_id "linc-594"; transcript_id "TCONS_00000670"; exon_number "1"; class_code "u"; oId "TCONS_00001775"; tss_id "TSS5126"
chrI	Cufflinks	exon	6962153	6963077	.	-	.	gene_id "linc-595"; transcript_id "TCONS_00000671"; exon_number "1"; class_code "u"; oId "TCONS_00002205"; tss_id "TSS5127"
chrI	Cufflinks	exon	6962343	6963536	.	-	.	gene_id "linc-595"; transcript_id "TCONS_00000672"; exon_number "1"; class_code "u"; oId "TCONS_00000231"; tss_id "TSS5128"
chrI	Cufflinks	exon	6962990	6964202	.	-	.	gene_id "linc-595"; transcript_id "TCONS_00000673"; exon_number "1"; class_code "u"; oId "TCONS_00001529"; tss_id "TSS5129"
chrI	Cufflinks	exon	6963535	6965501	.	-	.	gene_id "linc-595"; transcript_id "TCONS_00000674"; exon_number "1"; class_code "u"; oId "TCONS_00000697"; tss_id "TSS5130"
chrI	Cufflinks	exon	6999944	7000460	.	.	.	gene_id "linc-596"; transcript_id "TCONS_00000675"; exon_number "1"; class_code "u"; oId "TCONS_00000991"; tss_id "TSS5131"
chrI	Cufflinks	exon	7003739	7004367	.	.	.	gene_id "linc-597"; transcript_id "TCONS_00000676"; exon_number "1"; class_code "u"; oId "TCONS_00002988"; tss_id "TSS5132"
chrI	Cufflinks	exon	7036010	7036596	.	.	.	gene_id "linc-598"; transcript_id "TCONS_00000677"; exon_number "1"; class_code "u"; oId "TCONS_00001531"; tss_id "TSS5133"
chrI	Cufflinks	exon	7036532	7037821	.	.	.	gene_id "linc-598"; transcript_id "TCONS_00000678"; exon_number "1"; class_code "u"; oId "TCONS_00000992"; tss_id "TSS5134"
chrI	Cufflinks	exon	7037353	7038127	.	.	.	gene_id "linc-598"; transcript_id "TCONS_00000679"; exon_number "1"; class_code "u"; oId "TCONS_00002138"; tss_id "TSS5135"
chrI	Cufflinks	exon	7037756	7038469	.	.	.	gene_id "linc-598"; transcript_id "TCONS_00000680"; exon_number "1"; class_code "u"; oId "TCONS_00001210"; tss_id "TSS5136"
chrI	Cufflinks	exon	7061661	7062745	.	.	.	gene_id "linc-599"; transcript_id "TCONS_00000681"; exon_number "1"; class_code "u"; oId "TCONS_00001533"; tss_id "TSS5137"
chrI	Cufflinks	exon	7062574	7063122	.	.	.	gene_id "linc-599"; transcript_id "TCONS_00000682"; exon_number "1"; class_code "u"; oId "TCONS_00000698"; tss_id "TSS5138"
chrI	Cufflinks	exon	7062847	7063515	.	.	.	gene_id "linc-599"; transcript_id "TCONS_00000683"; exon_number "1"; class_code "u"; oId "TCONS_00001534"; tss_id "TSS5139"
chrI	Cufflinks	exon	7082338	7083926	.	+	.	gene_id "linc-600"; transcript_id "TCONS_00000685"; exon_number "1"; class_code "u"; oId "TCONS_00000006"; tss_id "TSS5141"
chrI	Cufflinks	exon	7082798	7084545	.	+	.	gene_id "linc-600"; transcript_id "TCONS_00000686"; exon_number "1"; class_code "u"; oId "TCONS_00000021"; tss_id "TSS5142"
chrI	Cufflinks	exon	7083974	7084876	.	+	.	gene_id "linc-600"; transcript_id "TCONS_00000687"; exon_number "1"; class_code "u"; oId "TCONS_00002394"; tss_id "TSS5143"
chrI	Cufflinks	exon	7084270	7085708	.	+	.	gene_id "linc-600"; transcript_id "TCONS_00000688"; exon_number "1"; class_code "u"; oId "TCONS_00001777"; tss_id "TSS5144"
chrI	Cufflinks	exon	7128576	7130717	.	+	.	gene_id "linc-601"; transcript_id "TCONS_00000693"; exon_number "1"; class_code "u"; oId "TCONS_00000588"; tss_id "TSS5149"
chrI	Cufflinks	exon	7130214	7130850	.	+	.	gene_id "linc-601"; transcript_id "TCONS_00000694"; exon_number "1"; class_code "u"; oId "TCONS_00000994"; tss_id "TSS5150"
chrI	Cufflinks	exon	7147483	7147739	.	.	.	gene_id "linc-602"; transcript_id "TCONS_00000695"; exon_number "1"; class_code "u"; oId "TCONS_00002354"; tss_id "TSS5151"
chrI	Cufflinks	exon	7157193	7157849	.	-	.	gene_id "linc-603"; transcript_id "TCONS_00000696"; exon_number "1"; class_code "u"; oId "TCONS_00000589"; tss_id "TSS5152"
chrI	Cufflinks	exon	7157440	7158526	.	-	.	gene_id "linc-603"; transcript_id "TCONS_00000697"; exon_number "1"; class_code "u"; oId "TCONS_00001212"; tss_id "TSS5153"
chrI	Cufflinks	exon	7158913	7159448	.	-	.	gene_id "linc-604"; transcript_id "TCONS_00000698"; exon_number "1"; class_code "u"; oId "TCONS_00000995"; tss_id "TSS5154"
chrI	Cufflinks	exon	7194001	7195244	.	.	.	gene_id "linc-605"; transcript_id "TCONS_00000699"; exon_number "1"; class_code "u"; oId "TCONS_00000008"; tss_id "TSS5155"
chrI	Cufflinks	exon	7194407	7195534	.	.	.	gene_id "linc-605"; transcript_id "TCONS_00000700"; exon_number "1"; class_code "u"; oId "TCONS_00000017"; tss_id "TSS5156"
chrI	Cufflinks	exon	7195235	7196193	.	.	.	gene_id "linc-605"; transcript_id "TCONS_00000701"; exon_number "1"; class_code "u"; oId "TCONS_00002061"; tss_id "TSS5157"
chrI	Cufflinks	exon	7195537	7196840	.	.	.	gene_id "linc-605"; transcript_id "TCONS_00000702"; exon_number "1"; class_code "u"; oId "TCONS_00000996"; tss_id "TSS5158"
chrI	Cufflinks	exon	7197130	7197599	.	.	.	gene_id "linc-606"; transcript_id "TCONS_00000703"; exon_number "1"; class_code "u"; oId "TCONS_00000997"; tss_id "TSS5159"
chrI	Cufflinks	exon	7199400	7200010	.	.	.	gene_id "linc-607"; transcript_id "TCONS_00000704"; exon_number "1"; class_code "u"; oId "TCONS_00000998"; tss_id "TSS5160"
chrI	Cufflinks	exon	7286864	7287360	.	.	.	gene_id "linc-608"; transcript_id "TCONS_00000705"; exon_number "1"; class_code "u"; oId "TCONS_00000590"; tss_id "TSS5161"
chrI	Cufflinks	exon	7314594	7316234	.	+	.	gene_id "linc-609"; transcript_id "TCONS_00000706"; exon_number "1"; class_code "u"; oId "TCONS_00000059"; tss_id "TSS5162"
chrI	Cufflinks	exon	7325429	7325962	.	.	.	gene_id "linc-610"; transcript_id "TCONS_00000710"; exon_number "1"; class_code "u"; oId "TCONS_00001535"; tss_id "TSS5166"
chrI	Cufflinks	exon	7328127	7328891	.	.	.	gene_id "linc-611"; transcript_id "TCONS_00000711"; exon_number "1"; class_code "u"; oId "TCONS_00002063"; tss_id "TSS5167"
chrI	Cufflinks	exon	7328747	7329238	.	.	.	gene_id "linc-611"; transcript_id "TCONS_00000712"; exon_number "1"; class_code "u"; oId "TCONS_00001780"; tss_id "TSS5168"
chrI	Cufflinks	exon	7329332	7330004	.	.	.	gene_id "linc-612"; transcript_id "TCONS_00000713"; exon_number "1"; class_code "u"; oId "TCONS_00001536"; tss_id "TSS5169"
chrI	Cufflinks	exon	7329572	7330477	.	.	.	gene_id "linc-612"; transcript_id "TCONS_00000714"; exon_number "1"; class_code "u"; oId "TCONS_00002064"; tss_id "TSS5170"
chrI	Cufflinks	exon	7331251	7331878	.	.	.	gene_id "linc-613"; transcript_id "TCONS_00000715"; exon_number "1"; class_code "u"; oId "TCONS_00001781"; tss_id "TSS5171"
chrI	Cufflinks	exon	7331780	7332039	.	.	.	gene_id "linc-613"; transcript_id "TCONS_00000716"; exon_number "1"; class_code "u"; oId "TCONS_00002927"; tss_id "TSS5172"
chrI	Cufflinks	exon	7331972	7332300	.	.	.	gene_id "linc-613"; transcript_id "TCONS_00000717"; exon_number "1"; class_code "u"; oId "TCONS_00002356"; tss_id "TSS5173"
chrI	Cufflinks	exon	7332258	7332718	.	.	.	gene_id "linc-613"; transcript_id "TCONS_00000718"; exon_number "1"; class_code "u"; oId "TCONS_00001941"; tss_id "TSS5174"
chrI	Cufflinks	exon	7396159	7396710	.	.	.	gene_id "linc-614"; transcript_id "TCONS_00000721"; exon_number "1"; class_code "u"; oId "TCONS_00001539"; tss_id "TSS5177"
chrI	Cufflinks	exon	7477372	7479391	.	-	.	gene_id "linc-615"; transcript_id "TCONS_00000739"; exon_number "1"; class_code "u"; oId "TCONS_00000232"; tss_id "TSS5195"
chrI	Cufflinks	exon	7478969	7479994	.	-	.	gene_id "linc-615"; transcript_id "TCONS_00000740"; exon_number "1"; class_code "u"; oId "TCONS_00002140"; tss_id "TSS5196"
chrI	Cufflinks	exon	7494964	7495295	.	+	.	gene_id "linc-616"; transcript_id "TCONS_00000742"; exon_number "1"; class_code "u"; oId "TCONS_00000460"; tss_id "TSS5198"
chrI	Cufflinks	exon	7515249	7515546	.	+	.	gene_id "linc-617"; transcript_id "TCONS_00000743"; exon_number "1"; class_code "u"; oId "TCONS_00002219"; tss_id "TSS5199"
chrI	Cufflinks	exon	7515735	7516042	.	-	.	gene_id "linc-618"; transcript_id "TCONS_00000744"; exon_number "1"; class_code "u"; oId "TCONS_00002868"; tss_id "TSS5200"
chrI	Cufflinks	exon	7516186	7517031	.	.	.	gene_id "linc-619"; transcript_id "TCONS_00000745"; exon_number "1"; class_code "u"; oId "TCONS_00001002"; tss_id "TSS5201"
chrI	Cufflinks	exon	7516468	7517178	.	.	.	gene_id "linc-619"; transcript_id "TCONS_00000746"; exon_number "1"; class_code "u"; oId "TCONS_00000461"; tss_id "TSS5202"
chrI	Cufflinks	exon	7517040	7518630	.	.	.	gene_id "linc-619"; transcript_id "TCONS_00000747"; exon_number "1"; class_code "u"; oId "TCONS_00000190"; tss_id "TSS5203"
chrI	Cufflinks	exon	7521480	7521938	.	+	.	gene_id "linc-620"; transcript_id "TCONS_00000748"; exon_number "1"; class_code "u"; oId "TCONS_00000705"; tss_id "TSS5204"
chrI	Cufflinks	exon	7542300	7542607	.	.	.	gene_id "linc-621"; transcript_id "TCONS_00000749"; exon_number "1"; class_code "u"; oId "TCONS_00001945"; tss_id "TSS5205"
chrI	Cufflinks	exon	7571399	7572531	.	+	.	gene_id "linc-622"; transcript_id "TCONS_00000755"; exon_number "1"; class_code "u"; oId "TCONS_00002073"; tss_id "TSS5211"
chrI	Cufflinks	exon	7572955	7573495	.	.	.	gene_id "linc-623"; transcript_id "TCONS_00000756"; exon_number "1"; class_code "u"; oId "TCONS_00001004"; tss_id "TSS5212"
chrI	Cufflinks	exon	7611853	7612283	.	+	.	gene_id "linc-624"; transcript_id "TCONS_00000757"; exon_number "1"; class_code "u"; oId "TCONS_00001551"; tss_id "TSS5213"
chrI	Cufflinks	exon	7612465	7613386	.	+	.	gene_id "linc-625"; transcript_id "TCONS_00000758"; exon_number "1"; class_code "u"; oId "TCONS_00001005"; tss_id "TSS5214"
chrI	Cufflinks	exon	7658361	7659831	.	.	.	gene_id "linc-626"; transcript_id "TCONS_00000759"; exon_number "1"; class_code "u"; oId "TCONS_00000156"; tss_id "TSS5215"
chrI	Cufflinks	exon	7658927	7660730	.	.	.	gene_id "linc-626"; transcript_id "TCONS_00000760"; exon_number "1"; class_code "u"; oId "TCONS_00000464"; tss_id "TSS5216"
chrI	Cufflinks	exon	7659896	7661765	.	.	.	gene_id "linc-626"; transcript_id "TCONS_00000761"; exon_number "1"; class_code "u"; oId "TCONS_00000518"; tss_id "TSS5217"
chrI	Cufflinks	exon	7661097	7662544	.	.	.	gene_id "linc-626"; transcript_id "TCONS_00000762"; exon_number "1"; class_code "u"; oId "TCONS_00001796"; tss_id "TSS5218"
chrI	Cufflinks	exon	7707427	7707613	.	.	.	gene_id "linc-627"; transcript_id "TCONS_00000763"; exon_number "1"; class_code "u"; oId "TCONS_00002450"; tss_id "TSS5219"
chrI	Cufflinks	exon	7707481	7707810	.	.	.	gene_id "linc-627"; transcript_id "TCONS_00000764"; exon_number "1"; class_code "u"; oId "TCONS_00002968"; tss_id "TSS5219"
chrI	Cufflinks	exon	7707896	7708885	.	-	.	gene_id "linc-628"; transcript_id "TCONS_00000765"; exon_number "1"; class_code "u"; oId "TCONS_00000039"; tss_id "TSS5220"
chrI	Cufflinks	exon	7708314	7712423	.	-	.	gene_id "linc-628"; transcript_id "TCONS_00000766"; exon_number "1"; class_code "u"; oId "TCONS_00000141"; tss_id "TSS5221"
chrI	Cufflinks	exon	7710057	7713089	.	-	.	gene_id "linc-628"; transcript_id "TCONS_00000767"; exon_number "1"; class_code "u"; oId "TCONS_00002074"; tss_id "TSS5222"
chrI	Cufflinks	exon	7711660	7713492	.	-	.	gene_id "linc-628"; transcript_id "TCONS_00000768"; exon_number "1"; class_code "u"; oId "TCONS_00000125"; tss_id "TSS5223"
chrI	Cufflinks	exon	7712711	7714396	.	-	.	gene_id "linc-628"; transcript_id "TCONS_00000769"; exon_number "1"; class_code "u"; oId "TCONS_00001007"; tss_id "TSS5224"
chrI	Cufflinks	exon	7715571	7715882	.	.	.	gene_id "linc-629"; transcript_id "TCONS_00000770"; exon_number "1"; class_code "u"; oId "TCONS_00001555"; tss_id "TSS5225"
chrI	Cufflinks	exon	7719197	7720154	.	.	.	gene_id "linc-630"; transcript_id "TCONS_00000771"; exon_number "1"; class_code "u"; oId "TCONS_00001556"; tss_id "TSS5226"
chrI	Cufflinks	exon	7747655	7751047	.	.	.	gene_id "linc-631"; transcript_id "TCONS_00000772"; exon_number "1"; class_code "u"; oId "TCONS_00000592"; tss_id "TSS5227"
chrI	Cufflinks	exon	7752185	7753021	.	.	.	gene_id "linc-632"; transcript_id "TCONS_00000773"; exon_number "1"; class_code "u"; oId "TCONS_00001559"; tss_id "TSS5228"
chrI	Cufflinks	exon	7755191	7755504	.	.	.	gene_id "linc-633"; transcript_id "TCONS_00000778"; exon_number "1"; class_code "u"; oId "TCONS_00001802"; tss_id "TSS5233"
chrI	Cufflinks	exon	7796044	7796340	.	.	.	gene_id "linc-634"; transcript_id "TCONS_00000784"; exon_number "1"; class_code "u"; oId "TCONS_00001804"; tss_id "TSS5239"
chrI	Cufflinks	exon	7796182	7796845	.	.	.	gene_id "linc-634"; transcript_id "TCONS_00000785"; exon_number "1"; class_code "u"; oId "TCONS_00000345"; tss_id "TSS5240"
chrI	Cufflinks	exon	7797515	7798214	.	.	.	gene_id "linc-635"; transcript_id "TCONS_00000786"; exon_number "1"; class_code "u"; oId "TCONS_00000346"; tss_id "TSS5241"
chrI	Cufflinks	exon	7802343	7806739	.	-	.	gene_id "linc-636"; transcript_id "TCONS_00000787"; exon_number "1"; class_code "u"; oId "TCONS_00000593"; tss_id "TSS5242"
chrI	Cufflinks	exon	7807170	7810255	.	.	.	gene_id "linc-637"; transcript_id "TCONS_00000788"; exon_number "1"; class_code "u"; oId "TCONS_00000348"; tss_id "TSS5243"
chrI	Cufflinks	exon	7864450	7864968	.	.	.	gene_id "linc-638"; transcript_id "TCONS_00000791"; exon_number "1"; class_code "u"; oId "TCONS_00001805"; tss_id "TSS5246"
chrI	Cufflinks	exon	7876593	7876859	.	.	.	gene_id "linc-639"; transcript_id "TCONS_00000792"; exon_number "1"; class_code "u"; oId "TCONS_00002635"; tss_id "TSS5247"
chrI	Cufflinks	exon	7877111	7877838	.	.	.	gene_id "linc-640"; transcript_id "TCONS_00000793"; exon_number "1"; class_code "u"; oId "TCONS_00000349"; tss_id "TSS5248"
chrI	Cufflinks	exon	7877888	7878444	.	.	.	gene_id "linc-641"; transcript_id "TCONS_00000794"; exon_number "1"; class_code "u"; oId "TCONS_00002535"; tss_id "TSS5249"
chrI	Cufflinks	exon	7878178	7879409	.	.	.	gene_id "linc-641"; transcript_id "TCONS_00000795"; exon_number "1"; class_code "u"; oId "TCONS_00000350"; tss_id "TSS5250"
chrI	Cufflinks	exon	7879664	7880081	.	.	.	gene_id "linc-642"; transcript_id "TCONS_00000796"; exon_number "1"; class_code "u"; oId "TCONS_00003037"; tss_id "TSS5251"
chrI	Cufflinks	exon	7880099	7881477	.	.	.	gene_id "linc-643"; transcript_id "TCONS_00000797"; exon_number "1"; class_code "u"; oId "TCONS_00000351"; tss_id "TSS5252"
chrI	Cufflinks	exon	7881244	7881834	.	.	.	gene_id "linc-643"; transcript_id "TCONS_00000798"; exon_number "1"; class_code "u"; oId "TCONS_00001564"; tss_id "TSS5253"
chrI	Cufflinks	exon	7882468	7882987	.	+	.	gene_id "linc-644"; transcript_id "TCONS_00000799"; exon_number "1"; class_code "u"; oId "TCONS_00002636"; tss_id "TSS5254"
chrI	Cufflinks	exon	7979123	7979858	.	.	.	gene_id "linc-645"; transcript_id "TCONS_00000801"; exon_number "1"; class_code "u"; oId "TCONS_00001227"; tss_id "TSS5256"
chrI	Cufflinks	exon	8011255	8011778	.	.	.	gene_id "linc-646"; transcript_id "TCONS_00000802"; exon_number "1"; class_code "u"; oId "TCONS_00002078"; tss_id "TSS5257"
chrI	Cufflinks	exon	8011880	8013726	.	+	.	gene_id "linc-647"; transcript_id "TCONS_00000803"; exon_number "1"; class_code "u"; oId "TCONS_00000860"; tss_id "TSS5258"
chrI	Cufflinks	exon	8049406	8049968	.	.	.	gene_id "linc-648"; transcript_id "TCONS_00000804"; exon_number "1"; class_code "u"; oId "TCONS_00001228"; tss_id "TSS5259"
chrI	Cufflinks	exon	8082576	8083440	.	.	.	gene_id "linc-649"; transcript_id "TCONS_00000805"; exon_number "1"; class_code "u"; oId "TCONS_00000107"; tss_id "TSS5260"
chrI	Cufflinks	exon	8100467	8103409	.	+	.	gene_id "linc-650"; transcript_id "TCONS_00000806"; exon_number "1"; class_code "u"; oId "TCONS_00001009"; tss_id "TSS5261"
chrI	Cufflinks	exon	8121991	8124479	.	-	.	gene_id "linc-651"; transcript_id "TCONS_00000809"; exon_number "1"; class_code "u"; oId "TCONS_00000237"; tss_id "TSS5264"
chrI	Cufflinks	exon	8132391	8133636	.	-	.	gene_id "linc-652"; transcript_id "TCONS_00000810"; exon_number "1"; class_code "u"; oId "TCONS_00001379"; tss_id "TSS5265"
chrI	Cufflinks	exon	8144064	8144850	.	.	.	gene_id "linc-653"; transcript_id "TCONS_00000811"; exon_number "1"; class_code "u"; oId "TCONS_00000595"; tss_id "TSS5266"
chrI	Cufflinks	exon	8145387	8145672	.	.	.	gene_id "linc-654"; transcript_id "TCONS_00000812"; exon_number "1"; class_code "u"; oId "TCONS_00001807"; tss_id "TSS5267"
chrI	Cufflinks	exon	8145477	8147102	.	.	.	gene_id "linc-654"; transcript_id "TCONS_00000813"; exon_number "1"; class_code "u"; oId "TCONS_00000355"; tss_id "TSS5267"
chrI	Cufflinks	exon	8146997	8147308	.	.	.	gene_id "linc-654"; transcript_id "TCONS_00000814"; exon_number "1"; class_code "u"; oId "TCONS_00002991"; tss_id "TSS5268"
chrI	Cufflinks	exon	8293908	8294353	.	.	.	gene_id "linc-655"; transcript_id "TCONS_00000816"; exon_number "1"; class_code "u"; oId "TCONS_00000782"; tss_id "TSS5270"
chrI	Cufflinks	exon	8294113	8294739	.	.	.	gene_id "linc-655"; transcript_id "TCONS_00000817"; exon_number "1"; class_code "u"; oId "TCONS_00000356"; tss_id "TSS5271"
chrI	Cufflinks	exon	8309731	8311001	.	.	.	gene_id "linc-656"; transcript_id "TCONS_00000819"; exon_number "1"; class_code "u"; oId "TCONS_00000813"; tss_id "TSS5273"
chrI	Cufflinks	exon	8347119	8347995	.	.	.	gene_id "linc-657"; transcript_id "TCONS_00000820"; exon_number "1"; class_code "u"; oId "TCONS_00000357"; tss_id "TSS5274"
chrI	Cufflinks	exon	8347565	8348563	.	.	.	gene_id "linc-657"; transcript_id "TCONS_00000821"; exon_number "1"; class_code "u"; oId "TCONS_00000520"; tss_id "TSS5275"
chrI	Cufflinks	exon	8349043	8350993	.	.	.	gene_id "linc-658"; transcript_id "TCONS_00000822"; exon_number "1"; class_code "u"; oId "TCONS_00000358"; tss_id "TSS5276"
chrI	Cufflinks	exon	8349581	8352105	.	.	.	gene_id "linc-658"; transcript_id "TCONS_00000823"; exon_number "1"; class_code "u"; oId "TCONS_00000596"; tss_id "TSS5277"
chrI	Cufflinks	exon	8374192	8374859	.	.	.	gene_id "linc-659"; transcript_id "TCONS_00000824"; exon_number "1"; class_code "u"; oId "TCONS_00001568"; tss_id "TSS5278"
chrI	Cufflinks	exon	8392898	8394353	.	+	.	gene_id "linc-660"; transcript_id "TCONS_00000825"; exon_number "1"; class_code "u"; oId "TCONS_00000142"; tss_id "TSS5279"
chrI	Cufflinks	exon	8454953	8455802	.	.	.	gene_id "linc-661"; transcript_id "TCONS_00000829"; exon_number "1"; class_code "u"; oId "TCONS_00001233"; tss_id "TSS5283"
chrI	Cufflinks	exon	8535610	8537702	.	.	.	gene_id "linc-662"; transcript_id "TCONS_00000830"; exon_number "1"; class_code "u"; oId "TCONS_00000238"; tss_id "TSS5284"
chrI	Cufflinks	exon	8580381	8581260	.	.	.	gene_id "linc-663"; transcript_id "TCONS_00000831"; exon_number "1"; class_code "u"; oId "TCONS_00001810"; tss_id "TSS5285"
chrI	Cufflinks	exon	8580739	8581841	.	.	.	gene_id "linc-663"; transcript_id "TCONS_00000832"; exon_number "1"; class_code "u"; oId "TCONS_00002085"; tss_id "TSS5286"
chrI	Cufflinks	exon	8581268	8582299	.	.	.	gene_id "linc-663"; transcript_id "TCONS_00000833"; exon_number "1"; class_code "u"; oId "TCONS_00002315"; tss_id "TSS5287"
chrI	Cufflinks	exon	8581671	8582527	.	.	.	gene_id "linc-663"; transcript_id "TCONS_00000834"; exon_number "1"; class_code "u"; oId "TCONS_00000468"; tss_id "TSS5288"
chrI	Cufflinks	exon	8587856	8590565	.	-	.	gene_id "linc-664"; transcript_id "TCONS_00000835"; exon_number "1"; class_code "u"; oId "TCONS_00000597"; tss_id "TSS5289"
chrI	Cufflinks	exon	8590770	8591094	.	.	.	gene_id "linc-665"; transcript_id "TCONS_00000836"; exon_number "1"; class_code "u"; oId "TCONS_00000522"; tss_id "TSS5290"
chrI	Cufflinks	exon	8655812	8656753	.	.	.	gene_id "linc-666"; transcript_id "TCONS_00000837"; exon_number "1"; class_code "u"; oId "TCONS_00000598"; tss_id "TSS5291"
chrI	Cufflinks	exon	8656401	8656991	.	.	.	gene_id "linc-666"; transcript_id "TCONS_00000838"; exon_number "1"; class_code "u"; oId "TCONS_00001960"; tss_id "TSS5292"
chrI	Cufflinks	exon	8656966	8658643	.	.	.	gene_id "linc-666"; transcript_id "TCONS_00000839"; exon_number "1"; class_code "u"; oId "TCONS_00000599"; tss_id "TSS5293"
chrI	Cufflinks	exon	8759935	8761063	.	-	.	gene_id "linc-667"; transcript_id "TCONS_00000843"; exon_number "1"; class_code "u"; oId "TCONS_00000196"; tss_id "TSS5297"
chrI	Cufflinks	exon	8761194	8762080	.	.	.	gene_id "linc-668"; transcript_id "TCONS_00000844"; exon_number "1"; class_code "u"; oId "TCONS_00002316"; tss_id "TSS5298"
chrI	Cufflinks	exon	8761793	8762612	.	.	.	gene_id "linc-668"; transcript_id "TCONS_00000845"; exon_number "1"; class_code "u"; oId "TCONS_00000783"; tss_id "TSS5299"
chrI	Cufflinks	exon	8762292	8762757	.	.	.	gene_id "linc-668"; transcript_id "TCONS_00000846"; exon_number "1"; class_code "u"; oId "TCONS_00002234"; tss_id "TSS5300"
chrI	Cufflinks	exon	8762580	8762978	.	.	.	gene_id "linc-668"; transcript_id "TCONS_00000847"; exon_number "1"; class_code "u"; oId "TCONS_00002972"; tss_id "TSS5301"
chrI	Cufflinks	exon	8786332	8786811	.	-	.	gene_id "linc-669"; transcript_id "TCONS_00000848"; exon_number "1"; class_code "u"; oId "TCONS_00001575"; tss_id "TSS5302"
chrI	Cufflinks	exon	8788028	8788773	.	.	.	gene_id "linc-670"; transcript_id "TCONS_00000849"; exon_number "1"; class_code "u"; oId "TCONS_00001576"; tss_id "TSS5303"
chrI	Cufflinks	exon	8839280	8840401	.	+	.	gene_id "linc-671"; transcript_id "TCONS_00000850"; exon_number "1"; class_code "u"; oId "TCONS_00000026"; tss_id "TSS5304"
chrI	Cufflinks	exon	8861480	8861963	.	.	.	gene_id "linc-672"; transcript_id "TCONS_00000851"; exon_number "1"; class_code "u"; oId "TCONS_00001237"; tss_id "TSS5305"
chrI	Cufflinks	exon	8927527	8928543	.	.	.	gene_id "linc-673"; transcript_id "TCONS_00000853"; exon_number "1"; class_code "u"; oId "TCONS_00001016"; tss_id "TSS5307"
chrI	Cufflinks	exon	8943053	8943412	.	.	.	gene_id "linc-674"; transcript_id "TCONS_00000854"; exon_number "1"; class_code "u"; oId "TCONS_00001961"; tss_id "TSS5308"
chrI	Cufflinks	exon	8986619	8987071	.	.	.	gene_id "linc-675"; transcript_id "TCONS_00000855"; exon_number "1"; class_code "u"; oId "TCONS_00002148"; tss_id "TSS5309"
chrI	Cufflinks	exon	9016097	9016522	.	.	.	gene_id "linc-676"; transcript_id "TCONS_00000857"; exon_number "1"; class_code "u"; oId "TCONS_00002873"; tss_id "TSS5311"
chrI	Cufflinks	exon	9081024	9082388	.	.	.	gene_id "linc-677"; transcript_id "TCONS_00000858"; exon_number "1"; class_code "u"; oId "TCONS_00000600"; tss_id "TSS5312"
chrI	Cufflinks	exon	9082163	9082471	.	.	.	gene_id "linc-677"; transcript_id "TCONS_00000859"; exon_number "1"; class_code "u"; oId "TCONS_00002875"; tss_id "TSS5313"
chrI	Cufflinks	exon	9088299	9088792	.	+	.	gene_id "linc-678"; transcript_id "TCONS_00000860"; exon_number "1"; class_code "u"; oId "TCONS_00001017"; tss_id "TSS5314"
chrI	Cufflinks	exon	9091325	9092178	.	.	.	gene_id "linc-679"; transcript_id "TCONS_00000861"; exon_number "1"; class_code "u"; oId "TCONS_00001018"; tss_id "TSS5315"
chrI	Cufflinks	exon	9091582	9092443	.	.	.	gene_id "linc-679"; transcript_id "TCONS_00000862"; exon_number "1"; class_code "u"; oId "TCONS_00001577"; tss_id "TSS5316"
chrI	Cufflinks	exon	9092262	9092789	.	.	.	gene_id "linc-679"; transcript_id "TCONS_00000863"; exon_number "1"; class_code "u"; oId "TCONS_00000712"; tss_id "TSS5317"
chrI	Cufflinks	exon	9111202	9111476	.	+	.	gene_id "linc-680"; transcript_id "TCONS_00000865"; exon_number "1"; class_code "u"; oId "TCONS_00001382"; tss_id "TSS5319"
chrI	Cufflinks	exon	9111332	9111821	.	+	.	gene_id "linc-680"; transcript_id "TCONS_00000866"; exon_number "1"; class_code "u"; oId "TCONS_00000715"; tss_id "TSS5320"
chrI	Cufflinks	exon	9128954	9131046	.	.	.	gene_id "linc-681"; transcript_id "TCONS_00000869"; exon_number "1"; class_code "u"; oId "TCONS_00000602"; tss_id "TSS5323"
chrI	Cufflinks	exon	9130257	9131955	.	.	.	gene_id "linc-681"; transcript_id "TCONS_00000870"; exon_number "1"; class_code "u"; oId "TCONS_00000240"; tss_id "TSS5324"
chrI	Cufflinks	exon	9145979	9146745	.	.	.	gene_id "linc-682"; transcript_id "TCONS_00000871"; exon_number "1"; class_code "u"; oId "TCONS_00002088"; tss_id "TSS5325"
chrI	Cufflinks	exon	9146302	9147370	.	.	.	gene_id "linc-682"; transcript_id "TCONS_00000872"; exon_number "1"; class_code "u"; oId "TCONS_00000603"; tss_id "TSS5326"
chrI	Cufflinks	exon	9148140	9149227	.	.	.	gene_id "linc-683"; transcript_id "TCONS_00000873"; exon_number "1"; class_code "u"; oId "TCONS_00000839"; tss_id "TSS5327"
chrI	Cufflinks	exon	9297700	9299478	.	.	.	gene_id "linc-684"; transcript_id "TCONS_00000880"; exon_number "1"; class_code "u"; oId "TCONS_00002091"; tss_id "TSS5334"
chrI	Cufflinks	exon	9307495	9308346	.	+	.	gene_id "linc-685"; transcript_id "TCONS_00000881"; exon_number "1"; class_code "u"; oId "TCONS_00000090"; tss_id "TSS5335"
chrI	Cufflinks	exon	9315637	9316318	.	.	.	gene_id "linc-686"; transcript_id "TCONS_00000882"; exon_number "1"; class_code "u"; oId "TCONS_00002459"; tss_id "TSS5336"
chrI	Cufflinks	exon	9316462	9317187	.	.	.	gene_id "linc-687"; transcript_id "TCONS_00000883"; exon_number "1"; class_code "u"; oId "TCONS_00002460"; tss_id "TSS5337"
chrI	Cufflinks	exon	9357210	9357664	.	.	.	gene_id "linc-688"; transcript_id "TCONS_00000884"; exon_number "1"; class_code "u"; oId "TCONS_00002973"; tss_id "TSS5338"
chrI	Cufflinks	exon	9357443	9358813	.	.	.	gene_id "linc-688"; transcript_id "TCONS_00000885"; exon_number "1"; class_code "u"; oId "TCONS_00000033"; tss_id "TSS5339"
chrI	Cufflinks	exon	9451022	9451926	.	-	.	gene_id "linc-689"; transcript_id "TCONS_00000886"; exon_number "1"; class_code "u"; oId "TCONS_00001588"; tss_id "TSS5340"
chrI	Cufflinks	exon	9475011	9475867	.	.	.	gene_id "linc-690"; transcript_id "TCONS_00000887"; exon_number "1"; class_code "u"; oId "TCONS_00000363"; tss_id "TSS5341"
chrI	Cufflinks	exon	9494975	9496231	.	.	.	gene_id "linc-691"; transcript_id "TCONS_00000888"; exon_number "1"; class_code "u"; oId "TCONS_00001243"; tss_id "TSS5342"
chrI	Cufflinks	exon	9495912	9497045	.	.	.	gene_id "linc-691"; transcript_id "TCONS_00000889"; exon_number "1"; class_code "u"; oId "TCONS_00000135"; tss_id "TSS5343"
chrI	Cufflinks	exon	9496851	9497592	.	.	.	gene_id "linc-691"; transcript_id "TCONS_00000890"; exon_number "1"; class_code "u"; oId "TCONS_00000474"; tss_id "TSS5344"
chrI	Cufflinks	exon	9602899	9603737	.	.	.	gene_id "linc-692"; transcript_id "TCONS_00000891"; exon_number "1"; class_code "u"; oId "TCONS_00000364"; tss_id "TSS5345"
chrI	Cufflinks	exon	9682629	9682963	.	+	.	gene_id "linc-693"; transcript_id "TCONS_00000892"; exon_number "1"; class_code "u"; oId "TCONS_00000717"; tss_id "TSS5346"
chrI	Cufflinks	exon	9699929	9700262	.	.	.	gene_id "linc-694"; transcript_id "TCONS_00000893"; exon_number "1"; class_code "u"; oId "TCONS_00002940"; tss_id "TSS5347"
chrI	Cufflinks	exon	9700839	9702474	.	.	.	gene_id "linc-695"; transcript_id "TCONS_00000894"; exon_number "1"; class_code "u"; oId "TCONS_00000158"; tss_id "TSS5348"
chrI	Cufflinks	exon	9787689	9787941	.	.	.	gene_id "linc-696"; transcript_id "TCONS_00000895"; exon_number "1"; class_code "u"; oId "TCONS_00002240"; tss_id "TSS5349"
chrI	Cufflinks	exon	9787829	9788689	.	.	.	gene_id "linc-696"; transcript_id "TCONS_00000896"; exon_number "1"; class_code "u"; oId "TCONS_00000167"; tss_id "TSS5350"
chrI	Cufflinks	exon	9792388	9793124	.	+	.	gene_id "linc-697"; transcript_id "TCONS_00000897"; exon_number "1"; class_code "u"; oId "TCONS_00000864"; tss_id "TSS5351"
chrI	Cufflinks	exon	9832805	9834131	.	.	.	gene_id "linc-698"; transcript_id "TCONS_00000904"; exon_number "1"; class_code "u"; oId "TCONS_00000607"; tss_id "TSS5358"
chrI	Cufflinks	exon	9836805	9837250	.	.	.	gene_id "linc-699"; transcript_id "TCONS_00000905"; exon_number "1"; class_code "u"; oId "TCONS_00001030"; tss_id "TSS5359"
chrI	Cufflinks	exon	9837294	9839494	.	.	.	gene_id "linc-700"; transcript_id "TCONS_00000906"; exon_number "1"; class_code "u"; oId "TCONS_00000608"; tss_id "TSS5360"
chrI	Cufflinks	exon	9846817	9847327	.	.	.	gene_id "linc-701"; transcript_id "TCONS_00000907"; exon_number "1"; class_code "u"; oId "TCONS_00001246"; tss_id "TSS5361"
chrI	Cufflinks	exon	9881921	9882252	.	.	.	gene_id "linc-702"; transcript_id "TCONS_00000912"; exon_number "1"; class_code "u"; oId "TCONS_00000840"; tss_id "TSS5366"
chrI	Cufflinks	exon	9882167	9883495	.	.	.	gene_id "linc-702"; transcript_id "TCONS_00000913"; exon_number "1"; class_code "u"; oId "TCONS_00000367"; tss_id "TSS5367"
chrI	Cufflinks	exon	9917394	9919112	.	.	.	gene_id "linc-703"; transcript_id "TCONS_00000914"; exon_number "1"; class_code "u"; oId "TCONS_00000127"; tss_id "TSS5368"
chrI	Cufflinks	exon	9922934	9923323	.	.	.	gene_id "linc-704"; transcript_id "TCONS_00000915"; exon_number "1"; class_code "u"; oId "TCONS_00000080"; tss_id "TSS5369"
chrI	Cufflinks	exon	9938395	9939738	.	-	.	gene_id "linc-705"; transcript_id "TCONS_00000916"; exon_number "1"; class_code "u"; oId "TCONS_00000368"; tss_id "TSS5370"
chrI	Cufflinks	exon	9938869	9939995	.	-	.	gene_id "linc-705"; transcript_id "TCONS_00000917"; exon_number "1"; class_code "u"; oId "TCONS_00000524"; tss_id "TSS5371"
chrI	Cufflinks	exon	9939888	9940313	.	-	.	gene_id "linc-705"; transcript_id "TCONS_00000918"; exon_number "1"; class_code "u"; oId "TCONS_00001248"; tss_id "TSS5372"
chrI	Cufflinks	exon	9945003	9946221	.	+	.	gene_id "linc-706"; transcript_id "TCONS_00000919"; exon_number "1"; class_code "u"; oId "TCONS_00001388"; tss_id "TSS5373"
chrI	Cufflinks	exon	9946016	9947093	.	+	.	gene_id "linc-706"; transcript_id "TCONS_00000920"; exon_number "1"; class_code "u"; oId "TCONS_00001250"; tss_id "TSS5374"
chrI	Cufflinks	exon	9962094	9962465	.	.	.	gene_id "linc-707"; transcript_id "TCONS_00000921"; exon_number "1"; class_code "u"; oId "TCONS_00002536"; tss_id "TSS5375"
chrI	Cufflinks	exon	9962215	9962646	.	.	.	gene_id "linc-707"; transcript_id "TCONS_00000922"; exon_number "1"; class_code "u"; oId "TCONS_00001035"; tss_id "TSS5376"
chrI	Cufflinks	exon	9984964	9985659	.	.	.	gene_id "linc-708"; transcript_id "TCONS_00000923"; exon_number "1"; class_code "u"; oId "TCONS_00001593"; tss_id "TSS5377"
chrI	Cufflinks	exon	10004062	10004700	.	.	.	gene_id "linc-709"; transcript_id "TCONS_00000924"; exon_number "1"; class_code "u"; oId "TCONS_00000476"; tss_id "TSS5378"
chrI	Cufflinks	exon	10004826	10005495	.	.	.	gene_id "linc-710"; transcript_id "TCONS_00000925"; exon_number "1"; class_code "u"; oId "TCONS_00001826"; tss_id "TSS5379"
chrI	Cufflinks	exon	10008135	10008710	.	.	.	gene_id "linc-711"; transcript_id "TCONS_00000926"; exon_number "1"; class_code "u"; oId "TCONS_00001251"; tss_id "TSS5380"
chrI	Cufflinks	exon	10008277	10008873	.	.	.	gene_id "linc-711"; transcript_id "TCONS_00000927"; exon_number "1"; class_code "u"; oId "TCONS_00000477"; tss_id "TSS5381"
chrI	Cufflinks	exon	10023183	10023676	.	-	.	gene_id "linc-712"; transcript_id "TCONS_00000931"; exon_number "1"; class_code "u"; oId "TCONS_00002492"; tss_id "TSS5385"
chrI	Cufflinks	exon	10063111	10063931	.	.	.	gene_id "linc-713"; transcript_id "TCONS_00000932"; exon_number "1"; class_code "u"; oId "TCONS_00001037"; tss_id "TSS5386"
chrI	Cufflinks	exon	10136095	10136876	.	.	.	gene_id "linc-714"; transcript_id "TCONS_00000936"; exon_number "1"; class_code "u"; oId "TCONS_00000241"; tss_id "TSS5390"
chrI	Cufflinks	exon	10142314	10145045	.	.	.	gene_id "linc-715"; transcript_id "TCONS_00000937"; exon_number "1"; class_code "u"; oId "TCONS_00000370"; tss_id "TSS5391"
chrI	Cufflinks	exon	10145454	10147092	.	.	.	gene_id "linc-716"; transcript_id "TCONS_00000938"; exon_number "1"; class_code "u"; oId "TCONS_00000611"; tss_id "TSS5392"
chrI	Cufflinks	exon	10165747	10166403	.	.	.	gene_id "linc-717"; transcript_id "TCONS_00000939"; exon_number "1"; class_code "u"; oId "TCONS_00001040"; tss_id "TSS5393"
chrI	Cufflinks	exon	10172827	10173176	.	-	.	gene_id "linc-718"; transcript_id "TCONS_00000940"; exon_number "1"; class_code "u"; oId "TCONS_00002714"; tss_id "TSS5394"
chrI	Cufflinks	exon	10176029	10176816	.	+	.	gene_id "linc-719"; transcript_id "TCONS_00000941"; exon_number "1"; class_code "u"; oId "TCONS_00002152"; tss_id "TSS5395"
chrI	Cufflinks	exon	10208223	10209745	.	.	.	gene_id "linc-720"; transcript_id "TCONS_00000942"; exon_number "1"; class_code "u"; oId "TCONS_00000034"; tss_id "TSS5396"
chrI	Cufflinks	exon	10231381	10232909	.	-	.	gene_id "linc-721"; transcript_id "TCONS_00000943"; exon_number "1"; class_code "u"; oId "TCONS_00002363"; tss_id "TSS5397"
chrI	Cufflinks	exon	10232329	10233187	.	-	.	gene_id "linc-721"; transcript_id "TCONS_00000944"; exon_number "1"; class_code "u"; oId "TCONS_00000081"; tss_id "TSS5398"
chrI	Cufflinks	exon	10280530	10282141	.	.	.	gene_id "linc-722"; transcript_id "TCONS_00000945"; exon_number "1"; class_code "u"; oId "TCONS_00002096"; tss_id "TSS5399"
chrI	Cufflinks	exon	10281401	10282581	.	.	.	gene_id "linc-722"; transcript_id "TCONS_00000946"; exon_number "1"; class_code "u"; oId "TCONS_00000109"; tss_id "TSS5400"
chrI	Cufflinks	exon	10282397	10282881	.	.	.	gene_id "linc-722"; transcript_id "TCONS_00000947"; exon_number "1"; class_code "u"; oId "TCONS_00001258"; tss_id "TSS5401"
chrI	Cufflinks	exon	10282769	10285487	.	.	.	gene_id "linc-722"; transcript_id "TCONS_00000948"; exon_number "1"; class_code "u"; oId "TCONS_00002097"; tss_id "TSS5402"
chrI	Cufflinks	exon	10285850	10286380	.	-	.	gene_id "linc-723"; transcript_id "TCONS_00000949"; exon_number "1"; class_code "u"; oId "TCONS_00001260"; tss_id "TSS5403"
chrI	Cufflinks	exon	10286671	10287457	.	.	.	gene_id "linc-724"; transcript_id "TCONS_00000950"; exon_number "1"; class_code "u"; oId "TCONS_00001261"; tss_id "TSS5404"
chrI	Cufflinks	exon	10287528	10288605	.	.	.	gene_id "linc-725"; transcript_id "TCONS_00000951"; exon_number "1"; class_code "u"; oId "TCONS_00001393"; tss_id "TSS5405"
chrI	Cufflinks	exon	10288503	10289227	.	.	.	gene_id "linc-725"; transcript_id "TCONS_00000952"; exon_number "1"; class_code "u"; oId "TCONS_00000110"; tss_id "TSS5406"
chrI	Cufflinks	exon	10312011	10312660	.	.	.	gene_id "linc-726"; transcript_id "TCONS_00000953"; exon_number "1"; class_code "u"; oId "TCONS_00001598"; tss_id "TSS5407"
chrI	Cufflinks	exon	10328028	10328411	.	.	.	gene_id "linc-727"; transcript_id "TCONS_00000954"; exon_number "1"; class_code "u"; oId "TCONS_00001599"; tss_id "TSS5408"
chrI	Cufflinks	exon	10351653	10355869	.	.	.	gene_id "linc-728"; transcript_id "TCONS_00000955"; exon_number "1"; class_code "u"; oId "TCONS_00000371"; tss_id "TSS5409"
chrI	Cufflinks	exon	10365439	10365977	.	.	.	gene_id "linc-729"; transcript_id "TCONS_00000956"; exon_number "1"; class_code "u"; oId "TCONS_00001262"; tss_id "TSS5410"
chrI	Cufflinks	exon	10392372	10393661	.	-	.	gene_id "linc-730"; transcript_id "TCONS_00000957"; exon_number "1"; class_code "u"; oId "TCONS_00002100"; tss_id "TSS5411"
chrI	Cufflinks	exon	10393317	10393823	.	-	.	gene_id "linc-730"; transcript_id "TCONS_00000958"; exon_number "1"; class_code "u"; oId "TCONS_00001601"; tss_id "TSS5412"
chrI	Cufflinks	exon	10396030	10396670	.	.	.	gene_id "linc-731"; transcript_id "TCONS_00000959"; exon_number "1"; class_code "u"; oId "TCONS_00002101"; tss_id "TSS5413"
chrI	Cufflinks	exon	10456614	10457143	.	-	.	gene_id "linc-732"; transcript_id "TCONS_00000960"; exon_number "1"; class_code "u"; oId "TCONS_00000082"; tss_id "TSS5414"
chrI	Cufflinks	exon	10461823	10462202	.	.	.	gene_id "linc-733"; transcript_id "TCONS_00000961"; exon_number "1"; class_code "u"; oId "TCONS_00001263"; tss_id "TSS5415"
chrI	Cufflinks	exon	10494787	10495539	.	+	.	gene_id "linc-734"; transcript_id "TCONS_00000962"; exon_number "1"; class_code "u"; oId "TCONS_00000719"; tss_id "TSS5416"
chrI	Cufflinks	exon	10498496	10499068	.	.	.	gene_id "linc-735"; transcript_id "TCONS_00000963"; exon_number "1"; class_code "u"; oId "TCONS_00000478"; tss_id "TSS5417"
chrI	Cufflinks	exon	10538243	10538953	.	-	.	gene_id "linc-736"; transcript_id "TCONS_00000964"; exon_number "1"; class_code "u"; oId "TCONS_00000614"; tss_id "TSS5418"
chrI	Cufflinks	exon	10538936	10539261	.	-	.	gene_id "linc-736"; transcript_id "TCONS_00000965"; exon_number "1"; class_code "u"; oId "TCONS_00000083"; tss_id "TSS5419"
chrI	Cufflinks	exon	10539538	10541569	.	+	.	gene_id "linc-737"; transcript_id "TCONS_00000966"; exon_number "1"; class_code "u"; oId "TCONS_00001264"; tss_id "TSS5420"
chrI	Cufflinks	exon	10540873	10541905	.	+	.	gene_id "linc-737"; transcript_id "TCONS_00000064"; exon_number "1"; class_code "u"; oId "TCONS_00000064"; tss_id "TSS3924"
chrI	Cufflinks	exon	10541746	10542721	.	+	.	gene_id "linc-737"; transcript_id "TCONS_00000967"; exon_number "1"; class_code "u"; oId "TCONS_00001265"; tss_id "TSS5421"
chrI	Cufflinks	exon	10542054	10542730	.	+	.	gene_id "linc-737"; transcript_id "TCONS_00000064"; exon_number "2"; class_code "u"; oId "TCONS_00000064"; tss_id "TSS3924"
chrI	Cufflinks	exon	10585586	10587278	.	.	.	gene_id "linc-738"; transcript_id "TCONS_00000968"; exon_number "1"; class_code "u"; oId "TCONS_00000814"; tss_id "TSS5422"
chrI	Cufflinks	exon	10587008	10587633	.	.	.	gene_id "linc-738"; transcript_id "TCONS_00000969"; exon_number "1"; class_code "u"; oId "TCONS_00001044"; tss_id "TSS5423"
chrI	Cufflinks	exon	10587276	10588081	.	.	.	gene_id "linc-738"; transcript_id "TCONS_00000970"; exon_number "1"; class_code "u"; oId "TCONS_00000150"; tss_id "TSS5424"
chrI	Cufflinks	exon	10705317	10706374	.	.	.	gene_id "linc-739"; transcript_id "TCONS_00000971"; exon_number "1"; class_code "u"; oId "TCONS_00000373"; tss_id "TSS5425"
chrI	Cufflinks	exon	10718697	10719081	.	+	.	gene_id "linc-740"; transcript_id "TCONS_00000972"; exon_number "1"; class_code "u"; oId "TCONS_00001266"; tss_id "TSS5426"
chrI	Cufflinks	exon	10746055	10747133	.	.	.	gene_id "linc-741"; transcript_id "TCONS_00000973"; exon_number "1"; class_code "u"; oId "TCONS_00001603"; tss_id "TSS5427"
chrI	Cufflinks	exon	10821123	10822368	.	.	.	gene_id "linc-742"; transcript_id "TCONS_00000977"; exon_number "1"; class_code "u"; oId "TCONS_00001396"; tss_id "TSS5430"
chrI	Cufflinks	exon	10821813	10823043	.	.	.	gene_id "linc-742"; transcript_id "TCONS_00000978"; exon_number "1"; class_code "u"; oId "TCONS_00000111"; tss_id "TSS5431"
chrI	Cufflinks	exon	10830608	10831312	.	.	.	gene_id "linc-743"; transcript_id "TCONS_00000979"; exon_number "1"; class_code "u"; oId "TCONS_00001267"; tss_id "TSS5432"
chrI	Cufflinks	exon	10875313	10875859	.	.	.	gene_id "linc-744"; transcript_id "TCONS_00000980"; exon_number "1"; class_code "u"; oId "TCONS_00000479"; tss_id "TSS5433"
chrI	Cufflinks	exon	10894370	10894778	.	.	.	gene_id "linc-745"; transcript_id "TCONS_00000981"; exon_number "1"; class_code "u"; oId "TCONS_00002243"; tss_id "TSS5434"
chrI	Cufflinks	exon	10894458	10894925	.	.	.	gene_id "linc-745"; transcript_id "TCONS_00000982"; exon_number "1"; class_code "u"; oId "TCONS_00001397"; tss_id "TSS5434"
chrI	Cufflinks	exon	10895208	10896038	.	+	.	gene_id "linc-746"; transcript_id "TCONS_00000983"; exon_number "1"; class_code "u"; oId "TCONS_00000374"; tss_id "TSS5435"
chrI	Cufflinks	exon	10948588	10949826	.	.	.	gene_id "linc-747"; transcript_id "TCONS_00000985"; exon_number "1"; class_code "u"; oId "TCONS_00000091"; tss_id "TSS5437"
chrI	Cufflinks	exon	10952132	10953487	.	.	.	gene_id "linc-748"; transcript_id "TCONS_00000986"; exon_number "1"; class_code "u"; oId "TCONS_00000128"; tss_id "TSS5438"
chrI	Cufflinks	exon	11007133	11007357	.	.	.	gene_id "linc-749"; transcript_id "TCONS_00000987"; exon_number "1"; class_code "u"; oId "TCONS_00001836"; tss_id "TSS5439"
chrI	Cufflinks	exon	11007573	11008088	.	.	.	gene_id "linc-750"; transcript_id "TCONS_00000988"; exon_number "1"; class_code "u"; oId "TCONS_00001837"; tss_id "TSS5440"
chrI	Cufflinks	exon	11014775	11015106	.	.	.	gene_id "linc-751"; transcript_id "TCONS_00000123"; exon_number "1"; class_code "u"; oId "TCONS_00000406"; tss_id "TSS4002"
chrI	Cufflinks	exon	11055540	11056144	.	+	.	gene_id "linc-752"; transcript_id "TCONS_00000989"; exon_number "1"; class_code "u"; oId "TCONS_00001268"; tss_id "TSS5441"
chrI	Cufflinks	exon	11135075	11137947	.	.	.	gene_id "linc-753"; transcript_id "TCONS_00000992"; exon_number "1"; class_code "u"; oId "TCONS_00001045"; tss_id "TSS5444"
chrI	Cufflinks	exon	11138468	11138929	.	.	.	gene_id "linc-754"; transcript_id "TCONS_00000993"; exon_number "1"; class_code "u"; oId "TCONS_00001608"; tss_id "TSS5445"
chrI	Cufflinks	exon	11139716	11140173	.	.	.	gene_id "linc-755"; transcript_id "TCONS_00000994"; exon_number "1"; class_code "u"; oId "TCONS_00001980"; tss_id "TSS5446"
chrI	Cufflinks	exon	11188534	11189948	.	+	.	gene_id "linc-756"; transcript_id "TCONS_00000995"; exon_number "1"; class_code "u"; oId "TCONS_00001609"; tss_id "TSS5447"
chrI	Cufflinks	exon	11189074	11191276	.	+	.	gene_id "linc-756"; transcript_id "TCONS_00000996"; exon_number "1"; class_code "u"; oId "TCONS_00000616"; tss_id "TSS5448"
chrI	Cufflinks	exon	11192000	11193605	.	.	.	gene_id "linc-757"; transcript_id "TCONS_00000997"; exon_number "1"; class_code "u"; oId "TCONS_00000617"; tss_id "TSS5449"
chrI	Cufflinks	exon	11201442	11204594	.	.	.	gene_id "linc-758"; transcript_id "TCONS_00001000"; exon_number "1"; class_code "u"; oId "TCONS_00002103"; tss_id "TSS5452"
chrI	Cufflinks	exon	11204164	11205400	.	.	.	gene_id "linc-758"; transcript_id "TCONS_00001001"; exon_number "1"; class_code "u"; oId "TCONS_00000049"; tss_id "TSS5453"
chrI	Cufflinks	exon	11204561	11205959	.	.	.	gene_id "linc-758"; transcript_id "TCONS_00001002"; exon_number "1"; class_code "u"; oId "TCONS_00000725"; tss_id "TSS5454"
chrI	Cufflinks	exon	11204863	11206817	.	.	.	gene_id "linc-758"; transcript_id "TCONS_00001003"; exon_number "1"; class_code "u"; oId "TCONS_00001272"; tss_id "TSS5455"
chrI	Cufflinks	exon	11297308	11298419	.	.	.	gene_id "linc-759"; transcript_id "TCONS_00001004"; exon_number "1"; class_code "u"; oId "TCONS_00000618"; tss_id "TSS5456"
chrI	Cufflinks	exon	11298402	11299387	.	.	.	gene_id "linc-759"; transcript_id "TCONS_00001005"; exon_number "1"; class_code "u"; oId "TCONS_00002250"; tss_id "TSS5457"
chrI	Cufflinks	exon	11299272	11299955	.	.	.	gene_id "linc-759"; transcript_id "TCONS_00001006"; exon_number "1"; class_code "u"; oId "TCONS_00000376"; tss_id "TSS5458"
chrI	Cufflinks	exon	11347520	11347757	.	.	.	gene_id "linc-760"; transcript_id "TCONS_00001007"; exon_number "1"; class_code "u"; oId "TCONS_00002742"; tss_id "TSS5459"
chrI	Cufflinks	exon	11348618	11348917	.	.	.	gene_id "linc-761"; transcript_id "TCONS_00001008"; exon_number "1"; class_code "u"; oId "TCONS_00002743"; tss_id "TSS5460"
chrI	Cufflinks	exon	11351814	11352520	.	.	.	gene_id "linc-762"; transcript_id "TCONS_00001009"; exon_number "1"; class_code "u"; oId "TCONS_00001273"; tss_id "TSS5461"
chrI	Cufflinks	exon	11463931	11464242	.	.	.	gene_id "linc-763"; transcript_id "TCONS_00001010"; exon_number "1"; class_code "u"; oId "TCONS_00002744"; tss_id "TSS5462"
chrI	Cufflinks	exon	11464007	11464303	.	.	.	gene_id "linc-763"; transcript_id "TCONS_00001011"; exon_number "1"; class_code "u"; oId "TCONS_00002760"; tss_id "TSS5462"
chrI	Cufflinks	exon	11476092	11476501	.	.	.	gene_id "linc-764"; transcript_id "TCONS_00001012"; exon_number "1"; class_code "u"; oId "TCONS_00002528"; tss_id "TSS5463"
chrI	Cufflinks	exon	11476231	11476800	.	.	.	gene_id "linc-764"; transcript_id "TCONS_00001013"; exon_number "1"; class_code "u"; oId "TCONS_00002501"; tss_id "TSS5464"
chrI	Cufflinks	exon	11476366	11477335	.	.	.	gene_id "linc-764"; transcript_id "TCONS_00001014"; exon_number "1"; class_code "u"; oId "TCONS_00003053"; tss_id "TSS5465"
chrI	Cufflinks	exon	11482349	11482639	.	.	.	gene_id "linc-765"; transcript_id "TCONS_00001015"; exon_number "1"; class_code "u"; oId "TCONS_00002817"; tss_id "TSS5466"
chrI	Cufflinks	exon	11590180	11591016	.	.	.	gene_id "linc-766"; transcript_id "TCONS_00001016"; exon_number "1"; class_code "u"; oId "TCONS_00000377"; tss_id "TSS5467"
chrI	Cufflinks	exon	11590553	11591859	.	.	.	gene_id "linc-766"; transcript_id "TCONS_00001017"; exon_number "1"; class_code "u"; oId "TCONS_00000619"; tss_id "TSS5468"
chrI	Cufflinks	exon	11591140	11592066	.	.	.	gene_id "linc-766"; transcript_id "TCONS_00001018"; exon_number "1"; class_code "u"; oId "TCONS_00000865"; tss_id "TSS5469"
chrI	Cufflinks	exon	11591961	11592163	.	.	.	gene_id "linc-766"; transcript_id "TCONS_00001019"; exon_number "1"; class_code "u"; oId "TCONS_00002881"; tss_id "TSS5470"
chrI	Cufflinks	exon	11658266	11659344	.	.	.	gene_id "linc-767"; transcript_id "TCONS_00001021"; exon_number "1"; class_code "u"; oId "TCONS_00000050"; tss_id "TSS5472"
chrI	Cufflinks	exon	11658620	11659586	.	.	.	gene_id "linc-767"; transcript_id "TCONS_00001022"; exon_number "1"; class_code "u"; oId "TCONS_00000038"; tss_id "TSS5473"
chrI	Cufflinks	exon	11660269	11661986	.	.	.	gene_id "linc-768"; transcript_id "TCONS_00000112"; exon_number "1"; class_code "u"; oId "TCONS_00001050"; tss_id "TSS1801"
chrI	Cufflinks	exon	11661113	11661329	.	.	.	gene_id "linc-768"; transcript_id "TCONS_00000032"; exon_number "1"; class_code "u"; oId "TCONS_00000059"; tss_id "TSS1802"
chrI	Cufflinks	exon	11661123	11663092	.	.	.	gene_id "linc-768"; transcript_id "TCONS_00000033"; exon_number "1"; class_code "u"; oId "TCONS_00000067"; tss_id "TSS1802"
chrI	Cufflinks	exon	11661941	11663117	.	.	.	gene_id "linc-768"; transcript_id "TCONS_00000032"; exon_number "2"; class_code "u"; oId "TCONS_00000059"; tss_id "TSS1802"
chrI	Cufflinks	exon	11662935	11664025	.	.	.	gene_id "linc-768"; transcript_id "TCONS_00000116"; exon_number "1"; class_code "u"; oId "TCONS_00001276"; tss_id "TSS1805"
chrI	Cufflinks	exon	11663600	11665462	.	.	.	gene_id "linc-768"; transcript_id "TCONS_00000117"; exon_number "1"; class_code "u"; oId "TCONS_00000866"; tss_id "TSS1806"
chrI	Cufflinks	exon	11664067	11665981	.	.	.	gene_id "linc-768"; transcript_id "TCONS_00000118"; exon_number "1"; class_code "u"; oId "TCONS_00001277"; tss_id "TSS1807"
chrI	Cufflinks	exon	11672568	11673904	.	+	.	gene_id "linc-769"; transcript_id "TCONS_00001023"; exon_number "1"; class_code "u"; oId "TCONS_00000867"; tss_id "TSS5474"
chrI	Cufflinks	exon	11673836	11675441	.	+	.	gene_id "linc-769"; transcript_id "TCONS_00001024"; exon_number "1"; class_code "u"; oId "TCONS_00001617"; tss_id "TSS5475"
chrI	Cufflinks	exon	11683005	11683248	.	.	.	gene_id "linc-770"; transcript_id "TCONS_00001025"; exon_number "1"; class_code "u"; oId "TCONS_00002829"; tss_id "TSS5476"
chrI	Cufflinks	exon	11683080	11683495	.	.	.	gene_id "linc-770"; transcript_id "TCONS_00001026"; exon_number "1"; class_code "u"; oId "TCONS_00003078"; tss_id "TSS5476"
chrI	Cufflinks	exon	11683327	11684011	.	.	.	gene_id "linc-770"; transcript_id "TCONS_00001027"; exon_number "1"; class_code "u"; oId "TCONS_00002771"; tss_id "TSS5477"
chrI	Cufflinks	exon	11792966	11793767	.	.	.	gene_id "linc-771"; transcript_id "TCONS_00001028"; exon_number "1"; class_code "u"; oId "TCONS_00002104"; tss_id "TSS5478"
chrI	Cufflinks	exon	11805511	11806248	.	.	.	gene_id "linc-772"; transcript_id "TCONS_00001029"; exon_number "1"; class_code "u"; oId "TCONS_00001053"; tss_id "TSS5479"
chrI	Cufflinks	exon	11806345	11806799	.	.	.	gene_id "linc-773"; transcript_id "TCONS_00001030"; exon_number "1"; class_code "u"; oId "TCONS_00001054"; tss_id "TSS5480"
chrI	Cufflinks	exon	11834376	11834857	.	.	.	gene_id "linc-774"; transcript_id "TCONS_00001031"; exon_number "1"; class_code "u"; oId "TCONS_00000203"; tss_id "TSS5481"
chrI	Cufflinks	exon	11834580	11834961	.	.	.	gene_id "linc-774"; transcript_id "TCONS_00001032"; exon_number "1"; class_code "u"; oId "TCONS_00000243"; tss_id "TSS5482"
chrI	Cufflinks	exon	11868905	11872455	.	.	.	gene_id "linc-775"; transcript_id "TCONS_00001033"; exon_number "1"; class_code "u"; oId "TCONS_00000378"; tss_id "TSS5483"
chrI	Cufflinks	exon	11873144	11874297	.	-	.	gene_id "linc-776"; transcript_id "TCONS_00001034"; exon_number "1"; class_code "u"; oId "TCONS_00000379"; tss_id "TSS5484"
chrI	Cufflinks	exon	11875534	11875902	.	.	.	gene_id "linc-777"; transcript_id "TCONS_00001035"; exon_number "1"; class_code "u"; oId "TCONS_00001284"; tss_id "TSS5485"
chrI	Cufflinks	exon	11935756	11937764	.	.	.	gene_id "linc-778"; transcript_id "TCONS_00001036"; exon_number "1"; class_code "u"; oId "TCONS_00001405"; tss_id "TSS5486"
chrI	Cufflinks	exon	11942565	11943359	.	.	.	gene_id "linc-779"; transcript_id "TCONS_00001041"; exon_number "1"; class_code "u"; oId "TCONS_00001406"; tss_id "TSS5491"
chrI	Cufflinks	exon	11962133	11962911	.	.	.	gene_id "linc-780"; transcript_id "TCONS_00001042"; exon_number "1"; class_code "u"; oId "TCONS_00000491"; tss_id "TSS5492"
chrI	Cufflinks	exon	11962779	11963924	.	.	.	gene_id "linc-780"; transcript_id "TCONS_00001043"; exon_number "1"; class_code "u"; oId "TCONS_00000621"; tss_id "TSS5493"
chrI	Cufflinks	exon	11964051	11964358	.	.	.	gene_id "linc-781"; transcript_id "TCONS_00001044"; exon_number "1"; class_code "u"; oId "TCONS_00000492"; tss_id "TSS5494"
chrI	Cufflinks	exon	11964352	11964744	.	.	.	gene_id "linc-781"; transcript_id "TCONS_00001045"; exon_number "1"; class_code "u"; oId "TCONS_00001408"; tss_id "TSS5495"
chrI	Cufflinks	exon	11965339	11965719	.	-	.	gene_id "linc-782"; transcript_id "TCONS_00001046"; exon_number "1"; class_code "u"; oId "TCONS_00000493"; tss_id "TSS5496"
chrI	Cufflinks	exon	11972731	11975024	.	.	.	gene_id "linc-783"; transcript_id "TCONS_00001047"; exon_number "1"; class_code "u"; oId "TCONS_00000380"; tss_id "TSS5497"
chrI	Cufflinks	exon	11988536	11991349	.	.	.	gene_id "linc-784"; transcript_id "TCONS_00001048"; exon_number "1"; class_code "u"; oId "TCONS_00000381"; tss_id "TSS5498"
chrI	Cufflinks	exon	11991402	11992148	.	.	.	gene_id "linc-785"; transcript_id "TCONS_00001049"; exon_number "1"; class_code "u"; oId "TCONS_00000624"; tss_id "TSS5499"
chrI	Cufflinks	exon	11991564	11992710	.	.	.	gene_id "linc-785"; transcript_id "TCONS_00001050"; exon_number "1"; class_code "u"; oId "TCONS_00001287"; tss_id "TSS5500"
chrI	Cufflinks	exon	11992626	11993810	.	.	.	gene_id "linc-785"; transcript_id "TCONS_00001051"; exon_number "1"; class_code "u"; oId "TCONS_00001065"; tss_id "TSS5501"
chrI	Cufflinks	exon	11994107	11994745	.	+	.	gene_id "linc-786"; transcript_id "TCONS_00001052"; exon_number "1"; class_code "u"; oId "TCONS_00001411"; tss_id "TSS5502"
chrI	Cufflinks	exon	12040015	12040895	.	.	.	gene_id "linc-787"; transcript_id "TCONS_00001053"; exon_number "1"; class_code "u"; oId "TCONS_00000847"; tss_id "TSS5503"
chrI	Cufflinks	exon	12164949	12165672	.	.	.	gene_id "linc-788"; transcript_id "TCONS_00001054"; exon_number "1"; class_code "u"; oId "TCONS_00002364"; tss_id "TSS5504"
chrI	Cufflinks	exon	12178627	12179033	.	.	.	gene_id "linc-789"; transcript_id "TCONS_00001055"; exon_number "1"; class_code "u"; oId "TCONS_00001620"; tss_id "TSS5505"
chrI	Cufflinks	exon	12191579	12192376	.	.	.	gene_id "linc-790"; transcript_id "TCONS_00001056"; exon_number "1"; class_code "u"; oId "TCONS_00000382"; tss_id "TSS5506"
chrI	Cufflinks	exon	12193014	12194210	.	-	.	gene_id "linc-791"; transcript_id "TCONS_00001057"; exon_number "1"; class_code "u"; oId "TCONS_00000848"; tss_id "TSS5507"
chrI	Cufflinks	exon	12225796	12227865	.	.	.	gene_id "linc-792"; transcript_id "TCONS_00001058"; exon_number "1"; class_code "u"; oId "TCONS_00001993"; tss_id "TSS5508"
chrI	Cufflinks	exon	12449253	12449696	.	.	.	gene_id "linc-793"; transcript_id "TCONS_00001059"; exon_number "1"; class_code "u"; oId "TCONS_00002822"; tss_id "TSS5509"
chrI	Cufflinks	exon	12478681	12479135	.	.	.	gene_id "linc-794"; transcript_id "TCONS_00001060"; exon_number "1"; class_code "u"; oId "TCONS_00001859"; tss_id "TSS5510"
chrI	Cufflinks	exon	12480056	12480456	.	-	.	gene_id "linc-795"; transcript_id "TCONS_00001061"; exon_number "1"; class_code "u"; oId "TCONS_00002554"; tss_id "TSS5511"
chrI	Cufflinks	exon	12480245	12480635	.	-	.	gene_id "linc-795"; transcript_id "TCONS_00001062"; exon_number "1"; class_code "u"; oId "TCONS_00003022"; tss_id "TSS5512"
chrI	Cufflinks	exon	12480553	12480912	.	-	.	gene_id "linc-795"; transcript_id "TCONS_00001063"; exon_number "1"; class_code "u"; oId "TCONS_00002996"; tss_id "TSS5513"
chrI	Cufflinks	exon	12483206	12483604	.	.	.	gene_id "linc-796"; transcript_id "TCONS_00001064"; exon_number "1"; class_code "u"; oId "TCONS_00001622"; tss_id "TSS5514"
chrI	Cufflinks	exon	12543813	12544890	.	.	.	gene_id "linc-797"; transcript_id "TCONS_00001065"; exon_number "1"; class_code "u"; oId "TCONS_00000625"; tss_id "TSS5515"
chrI	Cufflinks	exon	12548264	12548948	.	.	.	gene_id "linc-798"; transcript_id "TCONS_00001068"; exon_number "1"; class_code "u"; oId "TCONS_00001068"; tss_id "TSS5518"
chrI	Cufflinks	exon	12548650	12551144	.	.	.	gene_id "linc-798"; transcript_id "TCONS_00001069"; exon_number "1"; class_code "u"; oId "TCONS_00002112"; tss_id "TSS5519"
chrI	Cufflinks	exon	12554921	12556504	.	.	.	gene_id "linc-799"; transcript_id "TCONS_00000119"; exon_number "1"; class_code "u"; oId "TCONS_00000252"; tss_id "TSS1966"
chrI	Cufflinks	exon	12556045	12557021	.	.	.	gene_id "linc-799"; transcript_id "TCONS_00000120"; exon_number "1"; class_code "u"; oId "TCONS_00001425"; tss_id "TSS1967"
chrI	Cufflinks	exon	12561767	12562297	.	.	.	gene_id "linc-800"; transcript_id "TCONS_00001070"; exon_number "1"; class_code "u"; oId "TCONS_00001624"; tss_id "TSS5520"
chrI	Cufflinks	exon	12573818	12575233	.	.	.	gene_id "linc-801"; transcript_id "TCONS_00001071"; exon_number "1"; class_code "u"; oId "TCONS_00002155"; tss_id "TSS5521"
chrI	Cufflinks	exon	12574272	12575863	.	.	.	gene_id "linc-801"; transcript_id "TCONS_00001072"; exon_number "1"; class_code "u"; oId "TCONS_00000495"; tss_id "TSS5522"
chrI	Cufflinks	exon	12606610	12607527	.	.	.	gene_id "linc-802"; transcript_id "TCONS_00001073"; exon_number "1"; class_code "u"; oId "TCONS_00001295"; tss_id "TSS5523"
chrI	Cufflinks	exon	12612927	12613463	.	.	.	gene_id "linc-803"; transcript_id "TCONS_00001074"; exon_number "1"; class_code "u"; oId "TCONS_00001069"; tss_id "TSS5524"
chrI	Cufflinks	exon	12633598	12633893	.	.	.	gene_id "linc-804"; transcript_id "TCONS_00001075"; exon_number "1"; class_code "u"; oId "TCONS_00001296"; tss_id "TSS5525"
chrI	Cufflinks	exon	12644521	12645100	.	.	.	gene_id "linc-805"; transcript_id "TCONS_00001076"; exon_number "1"; class_code "u"; oId "TCONS_00001297"; tss_id "TSS5526"
chrI	Cufflinks	exon	12765014	12765782	.	.	.	gene_id "linc-806"; transcript_id "TCONS_00001077"; exon_number "1"; class_code "u"; oId "TCONS_00000626"; tss_id "TSS5527"
chrI	Cufflinks	exon	12772072	12772308	.	.	.	gene_id "linc-807"; transcript_id "TCONS_00001080"; exon_number "1"; class_code "u"; oId "TCONS_00001994"; tss_id "TSS5530"
chrI	Cufflinks	exon	12871449	12872275	.	.	.	gene_id "linc-808"; transcript_id "TCONS_00001082"; exon_number "1"; class_code "u"; oId "TCONS_00001299"; tss_id "TSS5532"
chrI	Cufflinks	exon	12877094	12877748	.	.	.	gene_id "linc-809"; transcript_id "TCONS_00001083"; exon_number "1"; class_code "u"; oId "TCONS_00001300"; tss_id "TSS5533"
chrI	Cufflinks	exon	12915332	12916277	.	.	.	gene_id "linc-810"; transcript_id "TCONS_00001084"; exon_number "1"; class_code "u"; oId "TCONS_00001071"; tss_id "TSS5534"
chrI	Cufflinks	exon	12921375	12921820	.	.	.	gene_id "linc-811"; transcript_id "TCONS_00001085"; exon_number "1"; class_code "u"; oId "TCONS_00002611"; tss_id "TSS5535"
chrI	Cufflinks	exon	12968652	12968870	.	+	.	gene_id "linc-812"; transcript_id "TCONS_00001088"; exon_number "1"; class_code "u"; oId "TCONS_00002113"; tss_id "TSS5538"
chrI	Cufflinks	exon	13048535	13050101	.	.	.	gene_id "linc-813"; transcript_id "TCONS_00001094"; exon_number "1"; class_code "u"; oId "TCONS_00000628"; tss_id "TSS5544"
chrI	Cufflinks	exon	13229823	13230641	.	.	.	gene_id "linc-814"; transcript_id "TCONS_00001095"; exon_number "1"; class_code "u"; oId "TCONS_00003041"; tss_id "TSS5545"
chrI	Cufflinks	exon	13230362	13231706	.	.	.	gene_id "linc-814"; transcript_id "TCONS_00001096"; exon_number "1"; class_code "u"; oId "TCONS_00002116"; tss_id "TSS5546"
chrI	Cufflinks	exon	13265655	13266156	.	+	.	gene_id "linc-815"; transcript_id "TCONS_00001097"; exon_number "1"; class_code "u"; oId "TCONS_00002772"; tss_id "TSS5547"
chrI	Cufflinks	exon	13265907	13266337	.	+	.	gene_id "linc-815"; transcript_id "TCONS_00001098"; exon_number "1"; class_code "u"; oId "TCONS_00002763"; tss_id "TSS5548"
chrI	Cufflinks	exon	13267604	13267951	.	.	.	gene_id "linc-816"; transcript_id "TCONS_00001099"; exon_number "1"; class_code "u"; oId "TCONS_00002262"; tss_id "TSS5549"
chrI	Cufflinks	exon	13289955	13291747	.	+	.	gene_id "linc-817"; transcript_id "TCONS_00001100"; exon_number "1"; class_code "u"; oId "TCONS_00000629"; tss_id "TSS5550"
chrI	Cufflinks	exon	13290779	13292143	.	+	.	gene_id "linc-817"; transcript_id "TCONS_00001101"; exon_number "1"; class_code "u"; oId "TCONS_00001074"; tss_id "TSS5551"
chrI	Cufflinks	exon	13291949	13292279	.	+	.	gene_id "linc-817"; transcript_id "TCONS_00001102"; exon_number "1"; class_code "u"; oId "TCONS_00001302"; tss_id "TSS5552"
chrI	Cufflinks	exon	13304384	13304789	.	.	.	gene_id "linc-818"; transcript_id "TCONS_00001103"; exon_number "1"; class_code "u"; oId "TCONS_00001303"; tss_id "TSS5553"
chrI	Cufflinks	exon	13366968	13367816	.	-	.	gene_id "linc-819"; transcript_id "TCONS_00001104"; exon_number "1"; class_code "u"; oId "TCONS_00000802"; tss_id "TSS5554"
chrI	Cufflinks	exon	13367440	13367924	.	-	.	gene_id "linc-819"; transcript_id "TCONS_00001105"; exon_number "1"; class_code "u"; oId "TCONS_00002157"; tss_id "TSS5555"
chrI	Cufflinks	exon	13370926	13371726	.	.	.	gene_id "linc-820"; transcript_id "TCONS_00001106"; exon_number "1"; class_code "u"; oId "TCONS_00002465"; tss_id "TSS5556"
chrI	Cufflinks	exon	13371131	13372977	.	.	.	gene_id "linc-820"; transcript_id "TCONS_00001107"; exon_number "1"; class_code "u"; oId "TCONS_00000041"; tss_id "TSS5557"
chrI	Cufflinks	exon	13374781	13375189	.	+	.	gene_id "linc-821"; transcript_id "TCONS_00001108"; exon_number "1"; class_code "u"; oId "TCONS_00001629"; tss_id "TSS5558"
chrI	Cufflinks	exon	13375936	13376714	.	.	.	gene_id "linc-822"; transcript_id "TCONS_00001109"; exon_number "1"; class_code "u"; oId "TCONS_00001630"; tss_id "TSS5559"
chrI	Cufflinks	exon	13400851	13401406	.	.	.	gene_id "linc-823"; transcript_id "TCONS_00001111"; exon_number "1"; class_code "u"; oId "TCONS_00001631"; tss_id "TSS5561"
chrI	Cufflinks	exon	13416773	13417511	.	.	.	gene_id "linc-824"; transcript_id "TCONS_00001112"; exon_number "1"; class_code "u"; oId "TCONS_00001632"; tss_id "TSS5562"
chrI	Cufflinks	exon	13417400	13417956	.	.	.	gene_id "linc-824"; transcript_id "TCONS_00001113"; exon_number "1"; class_code "u"; oId "TCONS_00002367"; tss_id "TSS5563"
chrI	Cufflinks	exon	13417634	13418045	.	.	.	gene_id "linc-824"; transcript_id "TCONS_00001114"; exon_number "1"; class_code "u"; oId "TCONS_00002694"; tss_id "TSS5564"
chrI	Cufflinks	exon	13417827	13418281	.	.	.	gene_id "linc-824"; transcript_id "TCONS_00001115"; exon_number "1"; class_code "u"; oId "TCONS_00002885"; tss_id "TSS5565"
chrI	Cufflinks	exon	13474551	13474928	.	.	.	gene_id "linc-825"; transcript_id "TCONS_00001116"; exon_number "1"; class_code "u"; oId "TCONS_00002265"; tss_id "TSS5566"
chrI	Cufflinks	exon	13493604	13497363	.	.	.	gene_id "linc-826"; transcript_id "TCONS_00001117"; exon_number "1"; class_code "u"; oId "TCONS_00000386"; tss_id "TSS5567"
chrI	Cufflinks	exon	13545614	13546027	.	-	.	gene_id "linc-827"; transcript_id "TCONS_00001124"; exon_number "1"; class_code "u"; oId "TCONS_00002368"; tss_id "TSS5574"
chrI	Cufflinks	exon	13545719	13545882	.	-	.	gene_id "linc-827"; transcript_id "TCONS_00000080"; exon_number "1"; class_code "u"; oId "TCONS_00000084"; tss_id "TSS4397"
chrI	Cufflinks	exon	13545719	13547821	.	-	.	gene_id "linc-827"; transcript_id "TCONS_00000081"; exon_number "1"; gene_name "vars-2"; nearest_ref "Y87G2A.5"; class_code "p"
chrI	Cufflinks	exon	13546029	13547821	.	-	.	gene_id "linc-827"; transcript_id "TCONS_00000080"; exon_number "2"; class_code "u"; oId "TCONS_00000084"; tss_id "TSS4397"
chrI	Cufflinks	exon	13649627	13650427	.	.	.	gene_id "linc-828"; transcript_id "TCONS_00001126"; exon_number "1"; class_code "u"; oId "TCONS_00000388"; tss_id "TSS5576"
chrI	Cufflinks	exon	13687775	13689607	.	.	.	gene_id "linc-829"; transcript_id "TCONS_00001127"; exon_number "1"; class_code "u"; oId "TCONS_00000389"; tss_id "TSS5577"
chrI	Cufflinks	exon	13690154	13690626	.	.	.	gene_id "linc-830"; transcript_id "TCONS_00001128"; exon_number "1"; class_code "u"; oId "TCONS_00001078"; tss_id "TSS5578"
chrI	Cufflinks	exon	13974121	13974728	.	.	.	gene_id "linc-831"; transcript_id "TCONS_00001130"; exon_number "1"; class_code "u"; oId "TCONS_00001308"; tss_id "TSS5580"
chrI	Cufflinks	exon	13982532	13984052	.	.	.	gene_id "linc-832"; transcript_id "TCONS_00001132"; exon_number "1"; class_code "u"; oId "TCONS_00000390"; tss_id "TSS5582"
chrI	Cufflinks	exon	14023964	14024173	.	.	.	gene_id "linc-833"; transcript_id "TCONS_00001136"; exon_number "1"; class_code "u"; oId "TCONS_00002644"; tss_id "TSS5586"
chrI	Cufflinks	exon	14024381	14025252	.	.	.	gene_id "linc-834"; transcript_id "TCONS_00001137"; exon_number "1"; class_code "u"; oId "TCONS_00002369"; tss_id "TSS5587"
chrI	Cufflinks	exon	14025166	14025686	.	.	.	gene_id "linc-834"; transcript_id "TCONS_00001138"; exon_number "1"; class_code "u"; oId "TCONS_00001635"; tss_id "TSS5588"
chrI	Cufflinks	exon	14072669	14072930	.	-	.	gene_id "linc-835"; transcript_id "TCONS_00001139"; exon_number "1"; class_code "u"; oId "TCONS_00002577"; tss_id "TSS5589"
chrI	Cufflinks	exon	14144533	14144935	.	.	.	gene_id "linc-836"; transcript_id "TCONS_00001140"; exon_number "1"; class_code "u"; oId "TCONS_00001873"; tss_id "TSS5590"
chrI	Cufflinks	exon	14145106	14146928	.	.	.	gene_id "linc-837"; transcript_id "TCONS_00001141"; exon_number "1"; class_code "u"; oId "TCONS_00000391"; tss_id "TSS5591"
chrI	Cufflinks	exon	14147933	14148328	.	.	.	gene_id "linc-838"; transcript_id "TCONS_00001142"; exon_number "1"; class_code "u"; oId "TCONS_00001309"; tss_id "TSS5592"
chrI	Cufflinks	exon	14245715	14246102	.	.	.	gene_id "linc-839"; transcript_id "TCONS_00001146"; exon_number "1"; class_code "u"; oId "TCONS_00001081"; tss_id "TSS5595"
chrI	Cufflinks	exon	14259201	14260389	.	.	.	gene_id "linc-840"; transcript_id "TCONS_00001147"; exon_number "1"; class_code "u"; oId "TCONS_00000633"; tss_id "TSS5596"
chrI	Cufflinks	exon	14260680	14261875	.	.	.	gene_id "linc-841"; transcript_id "TCONS_00001148"; exon_number "1"; class_code "u"; oId "TCONS_00001310"; tss_id "TSS5597"
chrI	Cufflinks	exon	14262108	14263179	.	.	.	gene_id "linc-842"; transcript_id "TCONS_00001149"; exon_number "1"; class_code "u"; oId "TCONS_00000635"; tss_id "TSS5598"
chrI	Cufflinks	exon	14274392	14275617	.	.	.	gene_id "linc-843"; transcript_id "TCONS_00001150"; exon_number "1"; class_code "u"; oId "TCONS_00001877"; tss_id "TSS5599"
chrI	Cufflinks	exon	14274887	14276225	.	.	.	gene_id "linc-843"; transcript_id "TCONS_00001151"; exon_number "1"; class_code "u"; oId "TCONS_00000872"; tss_id "TSS5600"
chrI	Cufflinks	exon	14275797	14276760	.	.	.	gene_id "linc-843"; transcript_id "TCONS_00001152"; exon_number "1"; class_code "u"; oId "TCONS_00001999"; tss_id "TSS5601"
chrI	Cufflinks	exon	14281068	14281356	.	.	.	gene_id "linc-844"; transcript_id "TCONS_00001153"; exon_number "1"; class_code "u"; oId "TCONS_00001878"; tss_id "TSS5602"
chrI	Cufflinks	exon	14296083	14296832	.	.	.	gene_id "linc-845"; transcript_id "TCONS_00001154"; exon_number "1"; class_code "u"; oId "TCONS_00001082"; tss_id "TSS5603"
chrI	Cufflinks	exon	14296394	14297023	.	.	.	gene_id "linc-845"; transcript_id "TCONS_00000082"; exon_number "1"; class_code "u"; oId "TCONS_00000022"; tss_id "TSS4504"
chrI	Cufflinks	exon	14296528	14296871	.	.	.	gene_id "linc-845"; transcript_id "TCONS_00000083"; exon_number "1"; class_code "u"; oId "TCONS_00000002"; tss_id "TSS4504"
chrI	Cufflinks	exon	14296528	14296871	.	.	.	gene_id "linc-845"; transcript_id "TCONS_00000084"; exon_number "1"; class_code "u"; oId "TCONS_00000039"; tss_id "TSS4504"
chrI	Cufflinks	exon	14296564	14297099	.	.	.	gene_id "linc-845"; transcript_id "TCONS_00001155"; exon_number "1"; class_code "u"; oId "TCONS_00000013"; tss_id "TSS5604"
chrI	Cufflinks	exon	14296610	14296871	.	.	.	gene_id "linc-845"; transcript_id "TCONS_00000085"; exon_number "1"; class_code "u"; oId "TCONS_00000023"; tss_id "TSS4504"
chrI	Cufflinks	exon	14296923	14297023	.	.	.	gene_id "linc-845"; transcript_id "TCONS_00000083"; exon_number "2"; class_code "u"; oId "TCONS_00000002"; tss_id "TSS4504"
chrI	Cufflinks	exon	14296979	14297049	.	.	.	gene_id "linc-845"; transcript_id "TCONS_00000084"; exon_number "2"; class_code "u"; oId "TCONS_00000039"; tss_id "TSS4504"
chrI	Cufflinks	exon	14297049	14297075	.	.	.	gene_id "linc-845"; transcript_id "TCONS_00000085"; exon_number "2"; class_code "u"; oId "TCONS_00000023"; tss_id "TSS4504"
chrI	Cufflinks	exon	14385888	14387224	.	.	.	gene_id "linc-846"; transcript_id "TCONS_00001157"; exon_number "1"; class_code "u"; oId "TCONS_00001083"; tss_id "TSS5606"
chrI	Cufflinks	exon	14388433	14388990	.	.	.	gene_id "linc-847"; transcript_id "TCONS_00001158"; exon_number "1"; class_code "u"; oId "TCONS_00000392"; tss_id "TSS5607"
chrI	Cufflinks	exon	14519605	14520351	.	-	.	gene_id "linc-848"; transcript_id "TCONS_00001161"; exon_number "1"; class_code "u"; oId "TCONS_00000873"; tss_id "TSS5610"
chrI	Cufflinks	exon	14519949	14521036	.	-	.	gene_id "linc-848"; transcript_id "TCONS_00001162"; exon_number "1"; class_code "u"; oId "TCONS_00000394"; tss_id "TSS5611"
chrI	Cufflinks	exon	14521337	14521907	.	-	.	gene_id "linc-849"; transcript_id "TCONS_00001163"; exon_number "1"; class_code "u"; oId "TCONS_00000851"; tss_id "TSS5612"
chrI	Cufflinks	exon	14522766	14527208	.	.	.	gene_id "linc-850"; transcript_id "TCONS_00001164"; exon_number "1"; class_code "u"; oId "TCONS_00000395"; tss_id "TSS5613"
chrI	Cufflinks	exon	14526808	14528217	.	.	.	gene_id "linc-850"; transcript_id "TCONS_00001165"; exon_number "1"; class_code "u"; oId "TCONS_00000131"; tss_id "TSS5614"
chrI	Cufflinks	exon	14527736	14528648	.	.	.	gene_id "linc-850"; transcript_id "TCONS_00001166"; exon_number "1"; class_code "u"; oId "TCONS_00000396"; tss_id "TSS5615"
chrI	Cufflinks	exon	14684063	14684882	.	+	.	gene_id "linc-851"; transcript_id "TCONS_00001174"; exon_number "1"; class_code "u"; oId "TCONS_00000400"; tss_id "TSS5623"
chrI	Cufflinks	exon	14691975	14692709	.	-	.	gene_id "linc-852"; transcript_id "TCONS_00001175"; exon_number "1"; class_code "u"; oId "TCONS_00000805"; tss_id "TSS5624"
chrI	Cufflinks	exon	14692329	14693030	.	-	.	gene_id "linc-852"; transcript_id "TCONS_00001176"; exon_number "1"; class_code "u"; oId "TCONS_00001088"; tss_id "TSS5625"
chrI	Cufflinks	exon	14730821	14731543	.	.	.	gene_id "linc-853"; transcript_id "TCONS_00001177"; exon_number "1"; class_code "u"; oId "TCONS_00001879"; tss_id "TSS5626"
chrI	Cufflinks	exon	14731122	14732113	.	.	.	gene_id "linc-853"; transcript_id "TCONS_00001178"; exon_number "1"; class_code "u"; oId "TCONS_00000020"; tss_id "TSS5627"
chrI	Cufflinks	exon	14789819	14790027	.	+	.	gene_id "linc-854"; transcript_id "TCONS_00001179"; exon_number "1"; class_code "u"; oId "TCONS_00002748"; tss_id "TSS5628"
chrI	Cufflinks	exon	14802929	14803899	.	.	.	gene_id "linc-855"; transcript_id "TCONS_00001180"; exon_number "1"; class_code "u"; oId "TCONS_00000401"; tss_id "TSS5629"
chrI	Cufflinks	exon	14835265	14835932	.	.	.	gene_id "linc-856"; transcript_id "TCONS_00001181"; exon_number "1"; class_code "u"; oId "TCONS_00001644"; tss_id "TSS5630"
chrI	Cufflinks	exon	14836967	14837432	.	.	.	gene_id "linc-857"; transcript_id "TCONS_00001182"; exon_number "1"; class_code "u"; oId "TCONS_00001314"; tss_id "TSS5631"
chrI	Cufflinks	exon	14845467	14846149	.	+	.	gene_id "linc-858"; transcript_id "TCONS_00001183"; exon_number "1"; class_code "u"; oId "TCONS_00001090"; tss_id "TSS5632"
chrI	Cufflinks	exon	14863770	14864508	.	.	.	gene_id "linc-859"; transcript_id "TCONS_00001184"; exon_number "1"; class_code "u"; oId "TCONS_00001645"; tss_id "TSS5633"
chrI	Cufflinks	exon	14864812	14865565	.	.	.	gene_id "linc-860"; transcript_id "TCONS_00001185"; exon_number "1"; class_code "u"; oId "TCONS_00001646"; tss_id "TSS5634"
chrI	Cufflinks	exon	14865889	14866544	.	.	.	gene_id "linc-861"; transcript_id "TCONS_00001186"; exon_number "1"; class_code "u"; oId "TCONS_00000112"; tss_id "TSS5635"
chrI	Cufflinks	exon	14900392	14900979	.	.	.	gene_id "linc-862"; transcript_id "TCONS_00001188"; exon_number "1"; class_code "u"; oId "TCONS_00002159"; tss_id "TSS5637"
chrI	Cufflinks	exon	14900819	14901543	.	.	.	gene_id "linc-862"; transcript_id "TCONS_00001189"; exon_number "1"; class_code "u"; oId "TCONS_00001422"; tss_id "TSS5638"
chrI	Cufflinks	exon	14902008	14902788	.	.	.	gene_id "linc-863"; transcript_id "TCONS_00001190"; exon_number "1"; class_code "u"; oId "TCONS_00001092"; tss_id "TSS5639"
chrI	Cufflinks	exon	14903039	14904228	.	.	.	gene_id "linc-864"; transcript_id "TCONS_00001191"; exon_number "1"; class_code "u"; oId "TCONS_00000403"; tss_id "TSS5640"
chrI	Cufflinks	exon	14906507	14907595	.	+	.	gene_id "linc-865"; transcript_id "TCONS_00001192"; exon_number "1"; class_code "u"; oId "TCONS_00002120"; tss_id "TSS5641"
chrI	Cufflinks	exon	14917772	14918695	.	+	.	gene_id "linc-866"; transcript_id "TCONS_00001193"; exon_number "1"; class_code "u"; oId "TCONS_00001093"; tss_id "TSS5642"
chrI	Cufflinks	exon	14918512	14918940	.	+	.	gene_id "linc-866"; transcript_id "TCONS_00001194"; exon_number "1"; class_code "u"; oId "TCONS_00002373"; tss_id "TSS5643"
chrI	Cufflinks	exon	14919016	14919383	.	.	.	gene_id "linc-867"; transcript_id "TCONS_00001195"; exon_number "1"; class_code "u"; oId "TCONS_00001094"; tss_id "TSS5644"
chrI	Cufflinks	exon	14958871	14959777	.	.	.	gene_id "linc-868"; transcript_id "TCONS_00001196"; exon_number "1"; class_code "u"; oId "TCONS_00001648"; tss_id "TSS5645"
chrI	Cufflinks	exon	14959582	14960122	.	.	.	gene_id "linc-868"; transcript_id "TCONS_00001197"; exon_number "1"; class_code "u"; oId "TCONS_00001095"; tss_id "TSS5646"
chrI	Cufflinks	exon	14959855	14960300	.	.	.	gene_id "linc-868"; transcript_id "TCONS_00001198"; exon_number "1"; class_code "u"; oId "TCONS_00001649"; tss_id "TSS5647"
chrI	Cufflinks	exon	14960560	14961110	.	.	.	gene_id "linc-869"; transcript_id "TCONS_00001199"; exon_number "1"; class_code "u"; oId "TCONS_00000113"; tss_id "TSS5648"
chrI	Cufflinks	exon	14960807	14961216	.	.	.	gene_id "linc-869"; transcript_id "TCONS_00001200"; exon_number "1"; class_code "u"; oId "TCONS_00002405"; tss_id "TSS5649"
chrI	Cufflinks	exon	14971047	14971416	.	.	.	gene_id "linc-870"; transcript_id "TCONS_00001201"; exon_number "1"; class_code "u"; oId "TCONS_00001096"; tss_id "TSS5650"
chrI	Cufflinks	exon	14971541	14972165	.	.	.	gene_id "linc-871"; transcript_id "TCONS_00001202"; exon_number "1"; class_code "u"; oId "TCONS_00001650"; tss_id "TSS5651"
chrI	Cufflinks	exon	14971883	14973862	.	.	.	gene_id "linc-871"; transcript_id "TCONS_00001203"; exon_number "1"; class_code "u"; oId "TCONS_00000210"; tss_id "TSS5652"
chrI	Cufflinks	exon	14973351	14974105	.	.	.	gene_id "linc-871"; transcript_id "TCONS_00001204"; exon_number "1"; class_code "u"; oId "TCONS_00001652"; tss_id "TSS5653"
chrI	Cufflinks	exon	14973894	14974913	.	.	.	gene_id "linc-871"; transcript_id "TCONS_00001205"; exon_number "1"; class_code "u"; oId "TCONS_00000211"; tss_id "TSS5654"
chrI	Cufflinks	exon	14974834	14975156	.	.	.	gene_id "linc-871"; transcript_id "TCONS_00001206"; exon_number "1"; class_code "u"; oId "TCONS_00001654"; tss_id "TSS5655"
chrI	Cufflinks	exon	14989770	14989997	.	.	.	gene_id "linc-872"; transcript_id "TCONS_00001207"; exon_number "1"; class_code "u"; oId "TCONS_00002797"; tss_id "TSS5656"
chrI	Cufflinks	exon	14990338	14991533	.	.	.	gene_id "linc-873"; transcript_id "TCONS_00001208"; exon_number "1"; class_code "u"; oId "TCONS_00000404"; tss_id "TSS5657"
chrI	Cufflinks	exon	14991939	14993116	.	.	.	gene_id "linc-874"; transcript_id "TCONS_00001209"; exon_number "1"; class_code "u"; oId "TCONS_00001656"; tss_id "TSS5658"
chrI	Cufflinks	exon	14992299	14993537	.	.	.	gene_id "linc-874"; transcript_id "TCONS_00001210"; exon_number "1"; class_code "u"; oId "TCONS_00002529"; tss_id "TSS5659"
chrI	Cufflinks	exon	14993111	14993750	.	.	.	gene_id "linc-874"; transcript_id "TCONS_00001211"; exon_number "1"; class_code "u"; oId "TCONS_00002952"; tss_id "TSS5660"
chrII	Cufflinks	exon	66435	69159	.	.	.	gene_id "linc-875"; transcript_id "TCONS_00006566"; exon_number "1"; class_code "u"; oId "TCONS_00003150"; tss_id "TSS11283"
chrII	Cufflinks	exon	157306	158945	.	-	.	gene_id "linc-876"; transcript_id "TCONS_00006571"; exon_number "1"; class_code "u"; oId "TCONS_00003295"; tss_id "TSS11288"
chrII	Cufflinks	exon	157844	159394	.	-	.	gene_id "linc-876"; transcript_id "TCONS_00006572"; exon_number "1"; class_code "u"; oId "TCONS_00003781"; tss_id "TSS11289"
chrII	Cufflinks	exon	159660	161272	.	+	.	gene_id "linc-877"; transcript_id "TCONS_00006526"; exon_number "1"; class_code "u"; oId "TCONS_00003978"; tss_id "TSS5693"
chrII	Cufflinks	exon	160193	160943	.	+	.	gene_id "linc-877"; transcript_id "TCONS_00006420"; exon_number "1"; class_code "u"; oId "TCONS_00000201"; tss_id "TSS5694"
chrII	Cufflinks	exon	161113	161570	.	+	.	gene_id "linc-877"; transcript_id "TCONS_00006420"; exon_number "2"; class_code "u"; oId "TCONS_00000201"; tss_id "TSS5694"
chrII	Cufflinks	exon	255298	255868	.	.	.	gene_id "linc-878"; transcript_id "TCONS_00006573"; exon_number "1"; class_code "u"; oId "TCONS_00003791"; tss_id "TSS11290"
chrII	Cufflinks	exon	255952	256310	.	+	.	gene_id "linc-879"; transcript_id "TCONS_00006574"; exon_number "1"; class_code "u"; oId "TCONS_00003272"; tss_id "TSS11291"
chrII	Cufflinks	exon	263741	264165	.	.	.	gene_id "linc-880"; transcript_id "TCONS_00006577"; exon_number "1"; class_code "u"; oId "TCONS_00004417"; tss_id "TSS11294"
chrII	Cufflinks	exon	305700	305960	.	.	.	gene_id "linc-881"; transcript_id "TCONS_00006578"; exon_number "1"; class_code "u"; oId "TCONS_00005777"; tss_id "TSS11295"
chrII	Cufflinks	exon	305786	306157	.	.	.	gene_id "linc-881"; transcript_id "TCONS_00006579"; exon_number "1"; class_code "u"; oId "TCONS_00003831"; tss_id "TSS11295"
chrII	Cufflinks	exon	306142	307451	.	.	.	gene_id "linc-881"; transcript_id "TCONS_00006580"; exon_number "1"; class_code "u"; oId "TCONS_00003782"; tss_id "TSS11296"
chrII	Cufflinks	exon	319007	319414	.	.	.	gene_id "linc-882"; transcript_id "TCONS_00006581"; exon_number "1"; class_code "u"; oId "TCONS_00005607"; tss_id "TSS11297"
chrII	Cufflinks	exon	323965	324850	.	.	.	gene_id "linc-883"; transcript_id "TCONS_00006582"; exon_number "1"; class_code "u"; oId "TCONS_00003296"; tss_id "TSS11298"
chrII	Cufflinks	exon	333022	333548	.	.	.	gene_id "linc-884"; transcript_id "TCONS_00006583"; exon_number "1"; class_code "u"; oId "TCONS_00003979"; tss_id "TSS11299"
chrII	Cufflinks	exon	333289	333757	.	.	.	gene_id "linc-884"; transcript_id "TCONS_00006584"; exon_number "1"; class_code "u"; oId "TCONS_00005778"; tss_id "TSS11300"
chrII	Cufflinks	exon	358352	359318	.	.	.	gene_id "linc-885"; transcript_id "TCONS_00006586"; exon_number "1"; class_code "u"; oId "TCONS_00003595"; tss_id "TSS11302"
chrII	Cufflinks	exon	370093	372360	.	.	.	gene_id "linc-886"; transcript_id "TCONS_00006587"; exon_number "1"; class_code "u"; oId "TCONS_00003253"; tss_id "TSS11303"
chrII	Cufflinks	exon	435410	435781	.	+	.	gene_id "linc-887"; transcript_id "TCONS_00006593"; exon_number "1"; class_code "u"; oId "TCONS_00004141"; tss_id "TSS11309"
chrII	Cufflinks	exon	435562	435854	.	+	.	gene_id "linc-887"; transcript_id "TCONS_00006594"; exon_number "1"; class_code "u"; oId "TCONS_00005020"; tss_id "TSS11310"
chrII	Cufflinks	exon	513638	514585	.	.	.	gene_id "linc-888"; transcript_id "TCONS_00006596"; exon_number "1"; class_code "u"; oId "TCONS_00003374"; tss_id "TSS11312"
chrII	Cufflinks	exon	514729	515852	.	.	.	gene_id "linc-889"; transcript_id "TCONS_00006597"; exon_number "1"; class_code "u"; oId "TCONS_00003375"; tss_id "TSS11313"
chrII	Cufflinks	exon	534191	534917	.	.	.	gene_id "linc-890"; transcript_id "TCONS_00006598"; exon_number "1"; class_code "u"; oId "TCONS_00003161"; tss_id "TSS11314"
chrII	Cufflinks	exon	603340	605250	.	-	.	gene_id "linc-891"; transcript_id "TCONS_00006607"; exon_number "1"; class_code "u"; oId "TCONS_00003376"; tss_id "TSS11323"
chrII	Cufflinks	exon	750581	754020	.	.	.	gene_id "linc-892"; transcript_id "TCONS_00006610"; exon_number "1"; class_code "u"; oId "TCONS_00003327"; tss_id "TSS11326"
chrII	Cufflinks	exon	765988	766238	.	.	.	gene_id "linc-893"; transcript_id "TCONS_00006611"; exon_number "1"; class_code "u"; oId "TCONS_00004213"; tss_id "TSS11327"
chrII	Cufflinks	exon	793673	794010	.	.	.	gene_id "linc-894"; transcript_id "TCONS_00006615"; exon_number "1"; class_code "u"; oId "TCONS_00005989"; tss_id "TSS11331"
chrII	Cufflinks	exon	839197	839434	.	.	.	gene_id "linc-895"; transcript_id "TCONS_00006616"; exon_number "1"; class_code "u"; oId "TCONS_00006026"; tss_id "TSS11332"
chrII	Cufflinks	exon	858985	859474	.	.	.	gene_id "linc-896"; transcript_id "TCONS_00006617"; exon_number "1"; class_code "u"; oId "TCONS_00006027"; tss_id "TSS11333"
chrII	Cufflinks	exon	867459	868366	.	-	.	gene_id "linc-897"; transcript_id "TCONS_00006618"; exon_number "1"; class_code "u"; oId "TCONS_00003792"; tss_id "TSS11334"
chrII	Cufflinks	exon	922876	923671	.	.	.	gene_id "linc-898"; transcript_id "TCONS_00006620"; exon_number "1"; class_code "u"; oId "TCONS_00003273"; tss_id "TSS11336"
chrII	Cufflinks	exon	1086059	1086354	.	.	.	gene_id "linc-899"; transcript_id "TCONS_00006622"; exon_number "1"; class_code "u"; oId "TCONS_00003985"; tss_id "TSS11338"
chrII	Cufflinks	exon	1088560	1090772	.	.	.	gene_id "linc-900"; transcript_id "TCONS_00006623"; exon_number "1"; class_code "u"; oId "TCONS_00003986"; tss_id "TSS11339"
chrII	Cufflinks	exon	1089432	1091675	.	.	.	gene_id "linc-900"; transcript_id "TCONS_00006624"; exon_number "1"; class_code "u"; oId "TCONS_00004215"; tss_id "TSS11340"
chrII	Cufflinks	exon	1118208	1118486	.	.	.	gene_id "linc-901"; transcript_id "TCONS_00006625"; exon_number "1"; class_code "u"; oId "TCONS_00005315"; tss_id "TSS11341"
chrII	Cufflinks	exon	1118337	1118717	.	.	.	gene_id "linc-901"; transcript_id "TCONS_00006626"; exon_number "1"; class_code "u"; oId "TCONS_00004422"; tss_id "TSS11342"
chrII	Cufflinks	exon	1134433	1135740	.	.	.	gene_id "linc-902"; transcript_id "TCONS_00006627"; exon_number "1"; class_code "u"; oId "TCONS_00005220"; tss_id "TSS11343"
chrII	Cufflinks	exon	1134990	1136180	.	.	.	gene_id "linc-902"; transcript_id "TCONS_00006628"; exon_number "1"; class_code "u"; oId "TCONS_00005849"; tss_id "TSS11344"
chrII	Cufflinks	exon	1136056	1136608	.	.	.	gene_id "linc-902"; transcript_id "TCONS_00006629"; exon_number "1"; class_code "u"; oId "TCONS_00005612"; tss_id "TSS11345"
chrII	Cufflinks	exon	1159597	1162552	.	.	.	gene_id "linc-903"; transcript_id "TCONS_00006631"; exon_number "1"; class_code "u"; oId "TCONS_00003383"; tss_id "TSS11347"
chrII	Cufflinks	exon	1186401	1186934	.	.	.	gene_id "linc-904"; transcript_id "TCONS_00006632"; exon_number "1"; class_code "u"; oId "TCONS_00004610"; tss_id "TSS11348"
chrII	Cufflinks	exon	1186534	1188415	.	.	.	gene_id "linc-904"; transcript_id "TCONS_00006633"; exon_number "1"; class_code "u"; oId "TCONS_00003601"; tss_id "TSS11349"
chrII	Cufflinks	exon	1188649	1190791	.	+	.	gene_id "linc-905"; transcript_id "TCONS_00006634"; exon_number "1"; class_code "u"; oId "TCONS_00003602"; tss_id "TSS11350"
chrII	Cufflinks	exon	1190924	1193268	.	.	.	gene_id "linc-906"; transcript_id "TCONS_00006635"; exon_number "1"; class_code "u"; oId "TCONS_00003603"; tss_id "TSS11351"
chrII	Cufflinks	exon	1194610	1196471	.	.	.	gene_id "linc-907"; transcript_id "TCONS_00006636"; exon_number "1"; class_code "u"; oId "TCONS_00003604"; tss_id "TSS11352"
chrII	Cufflinks	exon	1277023	1277938	.	.	.	gene_id "linc-908"; transcript_id "TCONS_00006637"; exon_number "1"; class_code "u"; oId "TCONS_00003275"; tss_id "TSS11353"
chrII	Cufflinks	exon	1325283	1325615	.	.	.	gene_id "linc-909"; transcript_id "TCONS_00006638"; exon_number "1"; class_code "u"; oId "TCONS_00004425"; tss_id "TSS11354"
chrII	Cufflinks	exon	1326282	1326801	.	.	.	gene_id "linc-910"; transcript_id "TCONS_00006639"; exon_number "1"; class_code "u"; oId "TCONS_00003521"; tss_id "TSS11355"
chrII	Cufflinks	exon	1358258	1359642	.	.	.	gene_id "linc-911"; transcript_id "TCONS_00006640"; exon_number "1"; class_code "u"; oId "TCONS_00005089"; tss_id "TSS11356"
chrII	Cufflinks	exon	1359494	1359782	.	.	.	gene_id "linc-911"; transcript_id "TCONS_00006641"; exon_number "1"; class_code "u"; oId "TCONS_00005473"; tss_id "TSS11357"
chrII	Cufflinks	exon	1501281	1504340	.	+	.	gene_id "linc-912"; transcript_id "TCONS_00006642"; exon_number "1"; class_code "u"; oId "TCONS_00003388"; tss_id "TSS11358"
chrII	Cufflinks	exon	1559959	1560599	.	.	.	gene_id "linc-913"; transcript_id "TCONS_00006643"; exon_number "1"; class_code "u"; oId "TCONS_00004146"; tss_id "TSS11359"
chrII	Cufflinks	exon	1861643	1862114	.	.	.	gene_id "linc-914"; transcript_id "TCONS_00006647"; exon_number "1"; class_code "u"; oId "TCONS_00003991"; tss_id "TSS11363"
chrII	Cufflinks	exon	2157748	2158560	.	.	.	gene_id "linc-915"; transcript_id "TCONS_00006651"; exon_number "1"; class_code "u"; oId "TCONS_00005091"; tss_id "TSS11367"
chrII	Cufflinks	exon	2158198	2159540	.	.	.	gene_id "linc-915"; transcript_id "TCONS_00006652"; exon_number "1"; class_code "u"; oId "TCONS_00006000"; tss_id "TSS11368"
chrII	Cufflinks	exon	2159052	2159909	.	.	.	gene_id "linc-915"; transcript_id "TCONS_00006653"; exon_number "1"; class_code "u"; oId "TCONS_00005385"; tss_id "TSS11369"
chrII	Cufflinks	exon	2159533	2160104	.	.	.	gene_id "linc-915"; transcript_id "TCONS_00006654"; exon_number "1"; class_code "u"; oId "TCONS_00005357"; tss_id "TSS11370"
chrII	Cufflinks	exon	2159690	2160692	.	.	.	gene_id "linc-915"; transcript_id "TCONS_00006655"; exon_number "1"; class_code "u"; oId "TCONS_00005094"; tss_id "TSS11371"
chrII	Cufflinks	exon	2160085	2160864	.	.	.	gene_id "linc-915"; transcript_id "TCONS_00006656"; exon_number "1"; class_code "u"; oId "TCONS_00005358"; tss_id "TSS11372"
chrII	Cufflinks	exon	2194243	2195050	.	.	.	gene_id "linc-916"; transcript_id "TCONS_00006659"; exon_number "1"; class_code "u"; oId "TCONS_00005933"; tss_id "TSS11375"
chrII	Cufflinks	exon	2194411	2196008	.	.	.	gene_id "linc-916"; transcript_id "TCONS_00006660"; exon_number "1"; class_code "u"; oId "TCONS_00003118"; tss_id "TSS11376"
chrII	Cufflinks	exon	2194761	2196816	.	.	.	gene_id "linc-916"; transcript_id "TCONS_00006661"; exon_number "1"; class_code "u"; oId "TCONS_00003840"; tss_id "TSS11377"
chrII	Cufflinks	exon	2205734	2206251	.	.	.	gene_id "linc-917"; transcript_id "TCONS_00006662"; exon_number "1"; class_code "u"; oId "TCONS_00003992"; tss_id "TSS11378"
chrII	Cufflinks	exon	2207069	2207790	.	.	.	gene_id "linc-918"; transcript_id "TCONS_00006663"; exon_number "1"; class_code "u"; oId "TCONS_00003389"; tss_id "TSS11379"
chrII	Cufflinks	exon	2266522	2266841	.	.	.	gene_id "linc-919"; transcript_id "TCONS_00006667"; exon_number "1"; class_code "u"; oId "TCONS_00006002"; tss_id "TSS11383"
chrII	Cufflinks	exon	2438144	2438773	.	.	.	gene_id "linc-920"; transcript_id "TCONS_00006672"; exon_number "1"; class_code "u"; oId "TCONS_00003524"; tss_id "TSS11388"
chrII	Cufflinks	exon	2438653	2439122	.	.	.	gene_id "linc-920"; transcript_id "TCONS_00006673"; exon_number "1"; class_code "u"; oId "TCONS_00003607"; tss_id "TSS11389"
chrII	Cufflinks	exon	2534478	2535096	.	.	.	gene_id "linc-921"; transcript_id "TCONS_00006674"; exon_number "1"; class_code "u"; oId "TCONS_00004928"; tss_id "TSS11390"
chrII	Cufflinks	exon	2564042	2564925	.	-	.	gene_id "linc-922"; transcript_id "TCONS_00006675"; exon_number "1"; class_code "u"; oId "TCONS_00003994"; tss_id "TSS11391"
chrII	Cufflinks	exon	2694509	2694924	.	.	.	gene_id "linc-923"; transcript_id "TCONS_00006678"; exon_number "1"; class_code "u"; oId "TCONS_00005403"; tss_id "TSS11394"
chrII	Cufflinks	exon	2725831	2726203	.	.	.	gene_id "linc-924"; transcript_id "TCONS_00006679"; exon_number "1"; class_code "u"; oId "TCONS_00003995"; tss_id "TSS11395"
chrII	Cufflinks	exon	2727047	2727657	.	.	.	gene_id "linc-925"; transcript_id "TCONS_00006680"; exon_number "1"; class_code "u"; oId "TCONS_00003996"; tss_id "TSS11396"
chrII	Cufflinks	exon	2727906	2728221	.	.	.	gene_id "linc-926"; transcript_id "TCONS_00006681"; exon_number "1"; class_code "u"; oId "TCONS_00003841"; tss_id "TSS11397"
chrII	Cufflinks	exon	2728788	2729215	.	.	.	gene_id "linc-927"; transcript_id "TCONS_00006682"; exon_number "1"; class_code "u"; oId "TCONS_00003608"; tss_id "TSS11398"
chrII	Cufflinks	exon	2800661	2804687	.	.	.	gene_id "linc-928"; transcript_id "TCONS_00006683"; exon_number "1"; class_code "u"; oId "TCONS_00003609"; tss_id "TSS11399"
chrII	Cufflinks	exon	2805707	2806505	.	.	.	gene_id "linc-929"; transcript_id "TCONS_00006684"; exon_number "1"; class_code "u"; oId "TCONS_00003610"; tss_id "TSS11400"
chrII	Cufflinks	exon	2807024	2807675	.	.	.	gene_id "linc-930"; transcript_id "TCONS_00006685"; exon_number "1"; class_code "u"; oId "TCONS_00005254"; tss_id "TSS11401"
chrII	Cufflinks	exon	2807597	2808003	.	.	.	gene_id "linc-930"; transcript_id "TCONS_00006686"; exon_number "1"; class_code "u"; oId "TCONS_00005361"; tss_id "TSS11402"
chrII	Cufflinks	exon	2815887	2816600	.	.	.	gene_id "linc-931"; transcript_id "TCONS_00006687"; exon_number "1"; class_code "u"; oId "TCONS_00003998"; tss_id "TSS11403"
chrII	Cufflinks	exon	2831383	2832674	.	-	.	gene_id "linc-932"; transcript_id "TCONS_00006688"; exon_number "1"; class_code "u"; oId "TCONS_00004710"; tss_id "TSS11404"
chrII	Cufflinks	exon	2852680	2854636	.	-	.	gene_id "linc-933"; transcript_id "TCONS_00006689"; exon_number "1"; class_code "u"; oId "TCONS_00003611"; tss_id "TSS11405"
chrII	Cufflinks	exon	2853779	2856150	.	-	.	gene_id "linc-933"; transcript_id "TCONS_00006690"; exon_number "1"; class_code "u"; oId "TCONS_00004799"; tss_id "TSS11406"
chrII	Cufflinks	exon	2856322	2857200	.	.	.	gene_id "linc-934"; transcript_id "TCONS_00006691"; exon_number "1"; class_code "u"; oId "TCONS_00004800"; tss_id "TSS11407"
chrII	Cufflinks	exon	2964510	2965255	.	.	.	gene_id "linc-935"; transcript_id "TCONS_00006693"; exon_number "1"; class_code "u"; oId "TCONS_00004216"; tss_id "TSS11409"
chrII	Cufflinks	exon	2964826	2966348	.	.	.	gene_id "linc-935"; transcript_id "TCONS_00006694"; exon_number "1"; class_code "u"; oId "TCONS_00004711"; tss_id "TSS11410"
chrII	Cufflinks	exon	2965563	2966859	.	.	.	gene_id "linc-935"; transcript_id "TCONS_00006695"; exon_number "1"; class_code "u"; oId "TCONS_00004615"; tss_id "TSS11411"
chrII	Cufflinks	exon	2974593	2975635	.	+	.	gene_id "linc-936"; transcript_id "TCONS_00006698"; exon_number "1"; class_code "u"; oId "TCONS_00004001"; tss_id "TSS11414"
chrII	Cufflinks	exon	3029120	3029470	.	.	.	gene_id "linc-937"; transcript_id "TCONS_00006699"; exon_number "1"; class_code "u"; oId "TCONS_00005618"; tss_id "TSS11415"
chrII	Cufflinks	exon	3029356	3031039	.	.	.	gene_id "linc-937"; transcript_id "TCONS_00006700"; exon_number "1"; class_code "u"; oId "TCONS_00004712"; tss_id "TSS11416"
chrII	Cufflinks	exon	3030456	3031894	.	.	.	gene_id "linc-937"; transcript_id "TCONS_00006701"; exon_number "1"; class_code "u"; oId "TCONS_00003811"; tss_id "TSS11417"
chrII	Cufflinks	exon	3055779	3055954	.	+	.	gene_id "linc-938"; transcript_id "TCONS_00006702"; exon_number "1"; class_code "u"; oId "TCONS_00004932"; tss_id "TSS11418"
chrII	Cufflinks	exon	3055929	3056188	.	+	.	gene_id "linc-938"; transcript_id "TCONS_00006703"; exon_number "1"; class_code "u"; oId "TCONS_00005685"; tss_id "TSS11419"
chrII	Cufflinks	exon	3056274	3056501	.	.	.	gene_id "linc-939"; transcript_id "TCONS_00006704"; exon_number "1"; class_code "u"; oId "TCONS_00005686"; tss_id "TSS11420"
chrII	Cufflinks	exon	3277407	3278911	.	.	.	gene_id "linc-940"; transcript_id "TCONS_00006707"; exon_number "1"; class_code "u"; oId "TCONS_00004219"; tss_id "TSS11423"
chrII	Cufflinks	exon	3291046	3291534	.	.	.	gene_id "linc-941"; transcript_id "TCONS_00006433"; exon_number "1"; class_code "u"; oId "TCONS_00000094"; tss_id "TSS6244"
chrII	Cufflinks	exon	3291360	3292145	.	.	.	gene_id "linc-941"; transcript_id "TCONS_00006434"; exon_number "1"; class_code "u"; oId "TCONS_00000128"; tss_id "TSS6245"
chrII	Cufflinks	exon	3291609	3291799	.	.	.	gene_id "linc-941"; transcript_id "TCONS_00006433"; exon_number "2"; class_code "u"; oId "TCONS_00000094"; tss_id "TSS6244"
chrII	Cufflinks	exon	3310082	3310888	.	-	.	gene_id "linc-942"; transcript_id "TCONS_00006478"; exon_number "1"; class_code "u"; oId "TCONS_00000099"; tss_id "TSS9116"
chrII	Cufflinks	exon	3310310	3311012	.	-	.	gene_id "linc-942"; transcript_id "TCONS_00006479"; exon_number "1"; gene_name "F39E9.6"; nearest_ref "F39E9.6"; class_code "p"
chrII	Cufflinks	exon	3310474	3311239	.	-	.	gene_id "linc-942"; transcript_id "TCONS_00006480"; exon_number "1"; gene_name "F39E9.6"; nearest_ref "F39E9.6"; class_code "p"
chrII	Cufflinks	exon	3310969	3311381	.	-	.	gene_id "linc-942"; transcript_id "TCONS_00006481"; exon_number "1"; gene_name "F39E9.6"; nearest_ref "F39E9.6"; class_code "p"
chrII	Cufflinks	exon	3311258	3311388	.	-	.	gene_id "linc-942"; transcript_id "TCONS_00006478"; exon_number "2"; class_code "u"; oId "TCONS_00000099"; tss_id "TSS9116"
chrII	Cufflinks	exon	3316170	3316435	.	-	.	gene_id "linc-943"; transcript_id "TCONS_00006485"; exon_number "1"; class_code "u"; oId "TCONS_00000105"; tss_id "TSS9122"
chrII	Cufflinks	exon	3316213	3317672	.	-	.	gene_id "linc-943"; transcript_id "TCONS_00006709"; exon_number "1"; class_code "u"; oId "TCONS_00005029"; tss_id "TSS11425"
chrII	Cufflinks	exon	3317399	3317819	.	-	.	gene_id "linc-943"; transcript_id "TCONS_00006710"; exon_number "1"; class_code "u"; oId "TCONS_00005477"; tss_id "TSS11426"
chrII	Cufflinks	exon	3317456	3317809	.	-	.	gene_id "linc-943"; transcript_id "TCONS_00006485"; exon_number "2"; class_code "u"; oId "TCONS_00000105"; tss_id "TSS9122"
chrII	Cufflinks	exon	3317769	3318094	.	-	.	gene_id "linc-943"; transcript_id "TCONS_00006711"; exon_number "1"; class_code "u"; oId "TCONS_00005566"; tss_id "TSS11427"
chrII	Cufflinks	exon	3425642	3425913	.	.	.	gene_id "linc-944"; transcript_id "TCONS_00006712"; exon_number "1"; class_code "u"; oId "TCONS_00004435"; tss_id "TSS11428"
chrII	Cufflinks	exon	3426269	3429005	.	.	.	gene_id "linc-945"; transcript_id "TCONS_00006713"; exon_number "1"; class_code "u"; oId "TCONS_00003331"; tss_id "TSS11429"
chrII	Cufflinks	exon	3428934	3429024	.	.	.	gene_id "linc-945"; transcript_id "TCONS_00006714"; exon_number "1"; class_code "u"; oId "TCONS_00004437"; tss_id "TSS11430"
chrII	Cufflinks	exon	3530075	3530472	.	.	.	gene_id "linc-946"; transcript_id "TCONS_00006715"; exon_number "1"; class_code "u"; oId "TCONS_00004221"; tss_id "TSS11431"
chrII	Cufflinks	exon	3620819	3621622	.	.	.	gene_id "linc-947"; transcript_id "TCONS_00006717"; exon_number "1"; class_code "u"; oId "TCONS_00004003"; tss_id "TSS11433"
chrII	Cufflinks	exon	3674488	3675227	.	.	.	gene_id "linc-948"; transcript_id "TCONS_00006718"; exon_number "1"; class_code "u"; oId "TCONS_00004152"; tss_id "TSS11434"
chrII	Cufflinks	exon	3773983	3775098	.	.	.	gene_id "linc-949"; transcript_id "TCONS_00006719"; exon_number "1"; class_code "u"; oId "TCONS_00004005"; tss_id "TSS11435"
chrII	Cufflinks	exon	3774613	3775225	.	.	.	gene_id "linc-949"; transcript_id "TCONS_00006720"; exon_number "1"; class_code "u"; oId "TCONS_00004438"; tss_id "TSS11436"
chrII	Cufflinks	exon	3780265	3780494	.	.	.	gene_id "linc-950"; transcript_id "TCONS_00006721"; exon_number "1"; class_code "u"; oId "TCONS_00004439"; tss_id "TSS11437"
chrII	Cufflinks	exon	3780356	3781665	.	.	.	gene_id "linc-950"; transcript_id "TCONS_00006722"; exon_number "1"; class_code "u"; oId "TCONS_00004006"; tss_id "TSS11437"
chrII	Cufflinks	exon	3810884	3812039	.	+	.	gene_id "linc-951"; transcript_id "TCONS_00006725"; exon_number "1"; class_code "u"; oId "TCONS_00003393"; tss_id "TSS11440"
chrII	Cufflinks	exon	3889047	3889638	.	.	.	gene_id "linc-952"; transcript_id "TCONS_00006728"; exon_number "1"; class_code "u"; oId "TCONS_00003221"; tss_id "TSS11443"
chrII	Cufflinks	exon	3889502	3889917	.	.	.	gene_id "linc-952"; transcript_id "TCONS_00006729"; exon_number "1"; class_code "u"; oId "TCONS_00003846"; tss_id "TSS11444"
chrII	Cufflinks	exon	3915596	3916137	.	.	.	gene_id "linc-953"; transcript_id "TCONS_00006730"; exon_number "1"; class_code "u"; oId "TCONS_00004937"; tss_id "TSS11445"
chrII	Cufflinks	exon	3915836	3918054	.	.	.	gene_id "linc-953"; transcript_id "TCONS_00006731"; exon_number "1"; class_code "u"; oId "TCONS_00003394"; tss_id "TSS11446"
chrII	Cufflinks	exon	3917093	3918554	.	.	.	gene_id "linc-953"; transcript_id "TCONS_00006732"; exon_number "1"; class_code "u"; oId "TCONS_00003848"; tss_id "TSS11447"
chrII	Cufflinks	exon	3928078	3930126	.	-	.	gene_id "linc-954"; transcript_id "TCONS_00006733"; exon_number "1"; class_code "u"; oId "TCONS_00004713"; tss_id "TSS11448"
chrII	Cufflinks	exon	3938553	3938904	.	.	.	gene_id "linc-955"; transcript_id "TCONS_00006734"; exon_number "1"; class_code "u"; oId "TCONS_00004440"; tss_id "TSS11449"
chrII	Cufflinks	exon	3947271	3948277	.	.	.	gene_id "linc-956"; transcript_id "TCONS_00006735"; exon_number "1"; class_code "u"; oId "TCONS_00003529"; tss_id "TSS11450"
chrII	Cufflinks	exon	3948001	3948665	.	.	.	gene_id "linc-956"; transcript_id "TCONS_00006736"; exon_number "1"; class_code "u"; oId "TCONS_00003615"; tss_id "TSS11451"
chrII	Cufflinks	exon	3948296	3949203	.	.	.	gene_id "linc-956"; transcript_id "TCONS_00006737"; exon_number "1"; class_code "u"; oId "TCONS_00003255"; tss_id "TSS11452"
chrII	Cufflinks	exon	3975741	3976120	.	.	.	gene_id "linc-957"; transcript_id "TCONS_00006743"; exon_number "1"; class_code "u"; oId "TCONS_00004624"; tss_id "TSS11458"
chrII	Cufflinks	exon	3990628	3990840	.	-	.	gene_id "linc-958"; transcript_id "TCONS_00006745"; exon_number "1"; class_code "u"; oId "TCONS_00005687"; tss_id "TSS11460"
chrII	Cufflinks	exon	3996364	3996830	.	.	.	gene_id "linc-959"; transcript_id "TCONS_00006747"; exon_number "1"; class_code "u"; oId "TCONS_00004442"; tss_id "TSS11462"
chrII	Cufflinks	exon	3998689	3999556	.	.	.	gene_id "linc-960"; transcript_id "TCONS_00006748"; exon_number "1"; class_code "u"; oId "TCONS_00003395"; tss_id "TSS11463"
chrII	Cufflinks	exon	3999868	4000759	.	+	.	gene_id "linc-961"; transcript_id "TCONS_00006749"; exon_number "1"; class_code "u"; oId "TCONS_00003851"; tss_id "TSS11464"
chrII	Cufflinks	exon	4026853	4028073	.	.	.	gene_id "linc-962"; transcript_id "TCONS_00006752"; exon_number "1"; class_code "u"; oId "TCONS_00003333"; tss_id "TSS11467"
chrII	Cufflinks	exon	4032614	4033088	.	.	.	gene_id "linc-963"; transcript_id "TCONS_00006753"; exon_number "1"; class_code "u"; oId "TCONS_00004228"; tss_id "TSS11468"
chrII	Cufflinks	exon	4033458	4038385	.	.	.	gene_id "linc-964"; transcript_id "TCONS_00006754"; exon_number "1"; class_code "u"; oId "TCONS_00003398"; tss_id "TSS11469"
chrII	Cufflinks	exon	4049459	4049746	.	-	.	gene_id "linc-965"; transcript_id "TCONS_00006755"; exon_number "1"; class_code "u"; oId "TCONS_00005255"; tss_id "TSS11470"
chrII	Cufflinks	exon	4075019	4075483	.	.	.	gene_id "linc-966"; transcript_id "TCONS_00006758"; exon_number "1"; class_code "u"; oId "TCONS_00004445"; tss_id "TSS11473"
chrII	Cufflinks	exon	4076928	4077455	.	.	.	gene_id "linc-967"; transcript_id "TCONS_00006759"; exon_number "1"; class_code "u"; oId "TCONS_00004849"; tss_id "TSS11474"
chrII	Cufflinks	exon	4077935	4079630	.	.	.	gene_id "linc-968"; transcript_id "TCONS_00006760"; exon_number "1"; class_code "u"; oId "TCONS_00003619"; tss_id "TSS11475"
chrII	Cufflinks	exon	4079326	4079848	.	.	.	gene_id "linc-968"; transcript_id "TCONS_00006761"; exon_number "1"; class_code "u"; oId "TCONS_00004447"; tss_id "TSS11476"
chrII	Cufflinks	exon	4079513	4079966	.	.	.	gene_id "linc-968"; transcript_id "TCONS_00006762"; exon_number "1"; class_code "u"; oId "TCONS_00004717"; tss_id "TSS11477"
chrII	Cufflinks	exon	4088811	4089163	.	.	.	gene_id "linc-969"; transcript_id "TCONS_00006763"; exon_number "1"; class_code "u"; oId "TCONS_00004233"; tss_id "TSS11478"
chrII	Cufflinks	exon	4097047	4097263	.	.	.	gene_id "linc-970"; transcript_id "TCONS_00006765"; exon_number "1"; class_code "u"; oId "TCONS_00004448"; tss_id "TSS11480"
chrII	Cufflinks	exon	4134981	4135593	.	-	.	gene_id "linc-971"; transcript_id "TCONS_00006770"; exon_number "1"; class_code "u"; oId "TCONS_00005835"; tss_id "TSS11485"
chrII	Cufflinks	exon	4135249	4135895	.	-	.	gene_id "linc-971"; transcript_id "TCONS_00006771"; exon_number "1"; class_code "u"; oId "TCONS_00005387"; tss_id "TSS11486"
chrII	Cufflinks	exon	4135566	4135681	.	-	.	gene_id "linc-971"; transcript_id "TCONS_00006489"; exon_number "1"; class_code "u"; oId "TCONS_00000205"; tss_id "TSS9262"
chrII	Cufflinks	exon	4135706	4136032	.	-	.	gene_id "linc-971"; transcript_id "TCONS_00006772"; exon_number "1"; class_code "u"; oId "TCONS_00005429"; tss_id "TSS11487"
chrII	Cufflinks	exon	4135856	4136627	.	-	.	gene_id "linc-971"; transcript_id "TCONS_00006773"; exon_number "1"; class_code "u"; oId "TCONS_00003401"; tss_id "TSS11488"
chrII	Cufflinks	exon	4136389	4137037	.	-	.	gene_id "linc-971"; transcript_id "TCONS_00006774"; exon_number "1"; class_code "u"; oId "TCONS_00005404"; tss_id "TSS11489"
chrII	Cufflinks	exon	4136616	4136963	.	-	.	gene_id "linc-971"; transcript_id "TCONS_00006489"; exon_number "2"; class_code "u"; oId "TCONS_00000205"; tss_id "TSS9262"
chrII	Cufflinks	exon	4152058	4152996	.	.	.	gene_id "linc-972"; transcript_id "TCONS_00006775"; exon_number "1"; class_code "u"; oId "TCONS_00004718"; tss_id "TSS11490"
chrII	Cufflinks	exon	4152819	4153633	.	.	.	gene_id "linc-972"; transcript_id "TCONS_00006776"; exon_number "1"; class_code "u"; oId "TCONS_00004016"; tss_id "TSS11491"
chrII	Cufflinks	exon	4153754	4154835	.	+	.	gene_id "linc-973"; transcript_id "TCONS_00006777"; exon_number "1"; class_code "u"; oId "TCONS_00003623"; tss_id "TSS11492"
chrII	Cufflinks	exon	4154920	4155546	.	.	.	gene_id "linc-974"; transcript_id "TCONS_00006778"; exon_number "1"; class_code "u"; oId "TCONS_00004018"; tss_id "TSS11493"
chrII	Cufflinks	exon	4174022	4174522	.	.	.	gene_id "linc-975"; transcript_id "TCONS_00006779"; exon_number "1"; class_code "u"; oId "TCONS_00004989"; tss_id "TSS11494"
chrII	Cufflinks	exon	4261924	4264468	.	.	.	gene_id "linc-976"; transcript_id "TCONS_00006781"; exon_number "1"; class_code "u"; oId "TCONS_00003302"; tss_id "TSS11496"
chrII	Cufflinks	exon	4264280	4266134	.	.	.	gene_id "linc-976"; transcript_id "TCONS_00006782"; exon_number "1"; class_code "u"; oId "TCONS_00003624"; tss_id "TSS11497"
chrII	Cufflinks	exon	4265709	4270004	.	.	.	gene_id "linc-976"; transcript_id "TCONS_00006783"; exon_number "1"; class_code "u"; oId "TCONS_00003336"; tss_id "TSS11498"
chrII	Cufflinks	exon	4267653	4275863	.	.	.	gene_id "linc-976"; transcript_id "TCONS_00006784"; exon_number "1"; class_code "u"; oId "TCONS_00003626"; tss_id "TSS11499"
chrII	Cufflinks	exon	4288480	4290118	.	.	.	gene_id "linc-977"; transcript_id "TCONS_00006785"; exon_number "1"; class_code "u"; oId "TCONS_00003627"; tss_id "TSS11500"
chrII	Cufflinks	exon	4290756	4291875	.	.	.	gene_id "linc-978"; transcript_id "TCONS_00006786"; exon_number "1"; class_code "u"; oId "TCONS_00004019"; tss_id "TSS11501"
chrII	Cufflinks	exon	4292035	4293031	.	-	.	gene_id "linc-979"; transcript_id "TCONS_00006787"; exon_number "1"; class_code "u"; oId "TCONS_00004020"; tss_id "TSS11502"
chrII	Cufflinks	exon	4307354	4307746	.	.	.	gene_id "linc-980"; transcript_id "TCONS_00006788"; exon_number "1"; class_code "u"; oId "TCONS_00003860"; tss_id "TSS11503"
chrII	Cufflinks	exon	4453241	4453577	.	.	.	gene_id "linc-981"; transcript_id "TCONS_00006790"; exon_number "1"; class_code "u"; oId "TCONS_00004852"; tss_id "TSS11505"
chrII	Cufflinks	exon	4453341	4454672	.	.	.	gene_id "linc-981"; transcript_id "TCONS_00006791"; exon_number "1"; class_code "u"; oId "TCONS_00003535"; tss_id "TSS11505"
chrII	Cufflinks	exon	4476602	4477613	.	.	.	gene_id "linc-982"; transcript_id "TCONS_00006792"; exon_number "1"; class_code "u"; oId "TCONS_00004021"; tss_id "TSS11506"
chrII	Cufflinks	exon	4477152	4478200	.	.	.	gene_id "linc-982"; transcript_id "TCONS_00006793"; exon_number "1"; class_code "u"; oId "TCONS_00004719"; tss_id "TSS11507"
chrII	Cufflinks	exon	4484562	4485145	.	.	.	gene_id "linc-983"; transcript_id "TCONS_00006794"; exon_number "1"; class_code "u"; oId "TCONS_00004247"; tss_id "TSS11508"
chrII	Cufflinks	exon	4505352	4506301	.	.	.	gene_id "linc-984"; transcript_id "TCONS_00006795"; exon_number "1"; class_code "u"; oId "TCONS_00004022"; tss_id "TSS11509"
chrII	Cufflinks	exon	4506799	4508459	.	+	.	gene_id "linc-985"; transcript_id "TCONS_00006796"; exon_number "1"; class_code "u"; oId "TCONS_00003232"; tss_id "TSS11510"
chrII	Cufflinks	exon	4507577	4509044	.	+	.	gene_id "linc-985"; transcript_id "TCONS_00006797"; exon_number "1"; class_code "u"; oId "TCONS_00005626"; tss_id "TSS11511"
chrII	Cufflinks	exon	4507949	4509327	.	+	.	gene_id "linc-985"; transcript_id "TCONS_00006798"; exon_number "1"; class_code "u"; oId "TCONS_00005321"; tss_id "TSS11512"
chrII	Cufflinks	exon	4509347	4509706	.	.	.	gene_id "linc-986"; transcript_id "TCONS_00006799"; exon_number "1"; class_code "u"; oId "TCONS_00005129"; tss_id "TSS11513"
chrII	Cufflinks	exon	4510274	4510645	.	.	.	gene_id "linc-987"; transcript_id "TCONS_00006800"; exon_number "1"; class_code "u"; oId "TCONS_00004459"; tss_id "TSS11514"
chrII	Cufflinks	exon	4510425	4510824	.	.	.	gene_id "linc-987"; transcript_id "TCONS_00006801"; exon_number "1"; class_code "u"; oId "TCONS_00004630"; tss_id "TSS11515"
chrII	Cufflinks	exon	4511481	4511869	.	.	.	gene_id "linc-988"; transcript_id "TCONS_00006802"; exon_number "1"; class_code "u"; oId "TCONS_00004248"; tss_id "TSS11516"
chrII	Cufflinks	exon	4547331	4548580	.	.	.	gene_id "linc-989"; transcript_id "TCONS_00006803"; exon_number "1"; class_code "u"; oId "TCONS_00003628"; tss_id "TSS11517"
chrII	Cufflinks	exon	4548984	4549895	.	+	.	gene_id "linc-990"; transcript_id "TCONS_00006804"; exon_number "1"; class_code "u"; oId "TCONS_00003267"; tss_id "TSS11518"
chrII	Cufflinks	exon	4549562	4549999	.	+	.	gene_id "linc-990"; transcript_id "TCONS_00006805"; exon_number "1"; class_code "u"; oId "TCONS_00005594"; tss_id "TSS11519"
chrII	Cufflinks	exon	4556232	4557251	.	.	.	gene_id "linc-991"; transcript_id "TCONS_00006806"; exon_number "1"; class_code "u"; oId "TCONS_00003629"; tss_id "TSS11520"
chrII	Cufflinks	exon	4568727	4569569	.	.	.	gene_id "linc-992"; transcript_id "TCONS_00006807"; exon_number "1"; class_code "u"; oId "TCONS_00004024"; tss_id "TSS11521"
chrII	Cufflinks	exon	4569719	4570435	.	.	.	gene_id "linc-993"; transcript_id "TCONS_00006808"; exon_number "1"; class_code "u"; oId "TCONS_00004025"; tss_id "TSS11522"
chrII	Cufflinks	exon	4570589	4571048	.	.	.	gene_id "linc-994"; transcript_id "TCONS_00006809"; exon_number "1"; class_code "u"; oId "TCONS_00004026"; tss_id "TSS11523"
chrII	Cufflinks	exon	4640961	4645097	.	.	.	gene_id "linc-995"; transcript_id "TCONS_00006811"; exon_number "1"; class_code "u"; oId "TCONS_00003204"; tss_id "TSS11525"
chrII	Cufflinks	exon	4647485	4648735	.	+	.	gene_id "linc-996"; transcript_id "TCONS_00006812"; exon_number "1"; class_code "u"; oId "TCONS_00003403"; tss_id "TSS11526"
chrII	Cufflinks	exon	4656193	4657111	.	.	.	gene_id "linc-997"; transcript_id "TCONS_00006813"; exon_number "1"; class_code "u"; oId "TCONS_00003630"; tss_id "TSS11527"
chrII	Cufflinks	exon	4685322	4685762	.	.	.	gene_id "linc-998"; transcript_id "TCONS_00006814"; exon_number "1"; class_code "u"; oId "TCONS_00005629"; tss_id "TSS11528"
chrII	Cufflinks	exon	4686430	4686803	.	.	.	gene_id "linc-999"; transcript_id "TCONS_00006815"; exon_number "1"; class_code "u"; oId "TCONS_00005322"; tss_id "TSS11529"
chrII	Cufflinks	exon	4686593	4686928	.	.	.	gene_id "linc-999"; transcript_id "TCONS_00006816"; exon_number "1"; class_code "u"; oId "TCONS_00003712"; tss_id "TSS11530"
chrII	Cufflinks	exon	4728065	4728808	.	-	.	gene_id "linc-1000"; transcript_id "TCONS_00006817"; exon_number "1"; class_code "u"; oId "TCONS_00004027"; tss_id "TSS11531"
chrII	Cufflinks	exon	4734234	4734775	.	.	.	gene_id "linc-1001"; transcript_id "TCONS_00006818"; exon_number "1"; class_code "u"; oId "TCONS_00005163"; tss_id "TSS11532"
chrII	Cufflinks	exon	4748035	4749341	.	-	.	gene_id "linc-1002"; transcript_id "TCONS_00006819"; exon_number "1"; class_code "u"; oId "TCONS_00003268"; tss_id "TSS11533"
chrII	Cufflinks	exon	4749025	4749675	.	-	.	gene_id "linc-1002"; transcript_id "TCONS_00006820"; exon_number "1"; class_code "u"; oId "TCONS_00005751"; tss_id "TSS11534"
chrII	Cufflinks	exon	4844983	4845479	.	.	.	gene_id "linc-1003"; transcript_id "TCONS_00006823"; exon_number "1"; class_code "u"; oId "TCONS_00003863"; tss_id "TSS11537"
chrII	Cufflinks	exon	4845210	4845651	.	.	.	gene_id "linc-1003"; transcript_id "TCONS_00006824"; exon_number "1"; class_code "u"; oId "TCONS_00004249"; tss_id "TSS11538"
chrII	Cufflinks	exon	4846058	4847934	.	.	.	gene_id "linc-1004"; transcript_id "TCONS_00006825"; exon_number "1"; class_code "u"; oId "TCONS_00004721"; tss_id "TSS11539"
chrII	Cufflinks	exon	4847247	4848132	.	.	.	gene_id "linc-1004"; transcript_id "TCONS_00006826"; exon_number "1"; class_code "u"; oId "TCONS_00003713"; tss_id "TSS11540"
chrII	Cufflinks	exon	4848490	4849358	.	.	.	gene_id "linc-1005"; transcript_id "TCONS_00006827"; exon_number "1"; class_code "u"; oId "TCONS_00004722"; tss_id "TSS11541"
chrII	Cufflinks	exon	4875759	4875961	.	.	.	gene_id "linc-1006"; transcript_id "TCONS_00006828"; exon_number "1"; class_code "u"; oId "TCONS_00005481"; tss_id "TSS11542"
chrII	Cufflinks	exon	4876142	4876798	.	.	.	gene_id "linc-1007"; transcript_id "TCONS_00006829"; exon_number "1"; class_code "u"; oId "TCONS_00005922"; tss_id "TSS11543"
chrII	Cufflinks	exon	4876503	4876986	.	.	.	gene_id "linc-1007"; transcript_id "TCONS_00006830"; exon_number "1"; class_code "u"; oId "TCONS_00006019"; tss_id "TSS11544"
chrII	Cufflinks	exon	4965610	4965945	.	.	.	gene_id "linc-1008"; transcript_id "TCONS_00006833"; exon_number "1"; class_code "u"; oId "TCONS_00004461"; tss_id "TSS11547"
chrII	Cufflinks	exon	4965770	4966008	.	.	.	gene_id "linc-1008"; transcript_id "TCONS_00006834"; exon_number "1"; class_code "u"; oId "TCONS_00004631"; tss_id "TSS11548"
chrII	Cufflinks	exon	4965863	4966812	.	.	.	gene_id "linc-1008"; transcript_id "TCONS_00006835"; exon_number "1"; class_code "u"; oId "TCONS_00003631"; tss_id "TSS11548"
chrII	Cufflinks	exon	4967185	4967644	.	.	.	gene_id "linc-1009"; transcript_id "TCONS_00006836"; exon_number "1"; class_code "u"; oId "TCONS_00003632"; tss_id "TSS11549"
chrII	Cufflinks	exon	5018001	5018921	.	+	.	gene_id "linc-1010"; transcript_id "TCONS_00006837"; exon_number "1"; class_code "u"; oId "TCONS_00003864"; tss_id "TSS11550"
chrII	Cufflinks	exon	5018800	5020316	.	+	.	gene_id "linc-1010"; transcript_id "TCONS_00006838"; exon_number "1"; class_code "u"; oId "TCONS_00004725"; tss_id "TSS11551"
chrII	Cufflinks	exon	5020184	5020628	.	+	.	gene_id "linc-1010"; transcript_id "TCONS_00006839"; exon_number "1"; class_code "u"; oId "TCONS_00004250"; tss_id "TSS11552"
chrII	Cufflinks	exon	5020515	5021464	.	+	.	gene_id "linc-1010"; transcript_id "TCONS_00006840"; exon_number "1"; class_code "u"; oId "TCONS_00004166"; tss_id "TSS11553"
chrII	Cufflinks	exon	5021611	5022228	.	+	.	gene_id "linc-1011"; transcript_id "TCONS_00006841"; exon_number "1"; class_code "u"; oId "TCONS_00003714"; tss_id "TSS11554"
chrII	Cufflinks	exon	5022212	5022447	.	+	.	gene_id "linc-1011"; transcript_id "TCONS_00006842"; exon_number "1"; class_code "u"; oId "TCONS_00004251"; tss_id "TSS11555"
chrII	Cufflinks	exon	5042732	5043127	.	+	.	gene_id "linc-1012"; transcript_id "TCONS_00006843"; exon_number "1"; class_code "u"; oId "TCONS_00004252"; tss_id "TSS11556"
chrII	Cufflinks	exon	5043452	5047361	.	.	.	gene_id "linc-1013"; transcript_id "TCONS_00006844"; exon_number "1"; class_code "u"; oId "TCONS_00003633"; tss_id "TSS11557"
chrII	Cufflinks	exon	5046032	5048033	.	.	.	gene_id "linc-1013"; transcript_id "TCONS_00006845"; exon_number "1"; class_code "u"; oId "TCONS_00003866"; tss_id "TSS11558"
chrII	Cufflinks	exon	5071838	5072654	.	.	.	gene_id "linc-1014"; transcript_id "TCONS_00006846"; exon_number "1"; class_code "u"; oId "TCONS_00003256"; tss_id "TSS11559"
chrII	Cufflinks	exon	5073267	5075960	.	.	.	gene_id "linc-1015"; transcript_id "TCONS_00006847"; exon_number "1"; class_code "u"; oId "TCONS_00003305"; tss_id "TSS11560"
chrII	Cufflinks	exon	5128969	5129575	.	.	.	gene_id "linc-1016"; transcript_id "TCONS_00006848"; exon_number "1"; class_code "u"; oId "TCONS_00005632"; tss_id "TSS11561"
chrII	Cufflinks	exon	5129770	5130172	.	.	.	gene_id "linc-1017"; transcript_id "TCONS_00006849"; exon_number "1"; class_code "u"; oId "TCONS_00004468"; tss_id "TSS11562"
chrII	Cufflinks	exon	5135846	5136311	.	.	.	gene_id "linc-1018"; transcript_id "TCONS_00006850"; exon_number "1"; class_code "u"; oId "TCONS_00004257"; tss_id "TSS11563"
chrII	Cufflinks	exon	5191008	5191267	.	-	.	gene_id "linc-1019"; transcript_id "TCONS_00006851"; exon_number "1"; class_code "u"; oId "TCONS_00004470"; tss_id "TSS11564"
chrII	Cufflinks	exon	5191939	5193116	.	.	.	gene_id "linc-1020"; transcript_id "TCONS_00006852"; exon_number "1"; class_code "u"; oId "TCONS_00003405"; tss_id "TSS11565"
chrII	Cufflinks	exon	5192565	5193528	.	.	.	gene_id "linc-1020"; transcript_id "TCONS_00006853"; exon_number "1"; class_code "u"; oId "TCONS_00003634"; tss_id "TSS11566"
chrII	Cufflinks	exon	5246887	5249622	.	.	.	gene_id "linc-1022"; transcript_id "TCONS_00006855"; exon_number "1"; class_code "u"; oId "TCONS_00003406"; tss_id "TSS11568"
chrII	Cufflinks	exon	5256191	5256650	.	.	.	gene_id "linc-1023"; transcript_id "TCONS_00006856"; exon_number "1"; class_code "u"; oId "TCONS_00004259"; tss_id "TSS11569"
chrII	Cufflinks	exon	5259970	5260471	.	.	.	gene_id "linc-1024"; transcript_id "TCONS_00006857"; exon_number "1"; class_code "u"; oId "TCONS_00004471"; tss_id "TSS11570"
chrII	Cufflinks	exon	5263356	5265292	.	.	.	gene_id "linc-1025"; transcript_id "TCONS_00006858"; exon_number "1"; class_code "u"; oId "TCONS_00003636"; tss_id "TSS11571"
chrII	Cufflinks	exon	5265587	5266445	.	.	.	gene_id "linc-1026"; transcript_id "TCONS_00006859"; exon_number "1"; class_code "u"; oId "TCONS_00003408"; tss_id "TSS11572"
chrII	Cufflinks	exon	5266687	5268353	.	.	.	gene_id "linc-1027"; transcript_id "TCONS_00006860"; exon_number "1"; class_code "u"; oId "TCONS_00003206"; tss_id "TSS11573"
chrII	Cufflinks	exon	5300143	5300761	.	.	.	gene_id "linc-1028"; transcript_id "TCONS_00006861"; exon_number "1"; class_code "u"; oId "TCONS_00003409"; tss_id "TSS11574"
chrII	Cufflinks	exon	5301276	5301523	.	.	.	gene_id "linc-1029"; transcript_id "TCONS_00006862"; exon_number "1"; class_code "u"; oId "TCONS_00004030"; tss_id "TSS11575"
chrII	Cufflinks	exon	5301472	5305215	.	.	.	gene_id "linc-1029"; transcript_id "TCONS_00006863"; exon_number "1"; class_code "u"; oId "TCONS_00003410"; tss_id "TSS11576"
chrII	Cufflinks	exon	5304889	5306000	.	.	.	gene_id "linc-1029"; transcript_id "TCONS_00006864"; exon_number "1"; class_code "u"; oId "TCONS_00003758"; tss_id "TSS11577"
chrII	Cufflinks	exon	5306352	5306716	.	+	.	gene_id "linc-1030"; transcript_id "TCONS_00006865"; exon_number "1"; class_code "u"; oId "TCONS_00004473"; tss_id "TSS11578"
chrII	Cufflinks	exon	5306691	5307475	.	+	.	gene_id "linc-1030"; transcript_id "TCONS_00006866"; exon_number "1"; class_code "u"; oId "TCONS_00004262"; tss_id "TSS11579"
chrII	Cufflinks	exon	5307223	5307543	.	+	.	gene_id "linc-1030"; transcript_id "TCONS_00006867"; exon_number "1"; class_code "u"; oId "TCONS_00003715"; tss_id "TSS11580"
chrII	Cufflinks	exon	5321353	5322079	.	.	.	gene_id "linc-1031"; transcript_id "TCONS_00006868"; exon_number "1"; class_code "u"; oId "TCONS_00003785"; tss_id "TSS11581"
chrII	Cufflinks	exon	5322021	5322325	.	.	.	gene_id "linc-1031"; transcript_id "TCONS_00006869"; exon_number "1"; class_code "u"; oId "TCONS_00003188"; tss_id "TSS11582"
chrII	Cufflinks	exon	5345202	5345751	.	.	.	gene_id "linc-1032"; transcript_id "TCONS_00006870"; exon_number "1"; class_code "u"; oId "TCONS_00003716"; tss_id "TSS11583"
chrII	Cufflinks	exon	5345536	5345822	.	.	.	gene_id "linc-1032"; transcript_id "TCONS_00006871"; exon_number "1"; class_code "u"; oId "TCONS_00004474"; tss_id "TSS11584"
chrII	Cufflinks	exon	5514441	5514991	.	.	.	gene_id "linc-1033"; transcript_id "TCONS_00006873"; exon_number "1"; class_code "u"; oId "TCONS_00004031"; tss_id "TSS11586"
chrII	Cufflinks	exon	5547564	5548044	.	.	.	gene_id "linc-1034"; transcript_id "TCONS_00006874"; exon_number "1"; class_code "u"; oId "TCONS_00004263"; tss_id "TSS11587"
chrII	Cufflinks	exon	5547760	5548837	.	.	.	gene_id "linc-1034"; transcript_id "TCONS_00006875"; exon_number "1"; class_code "u"; oId "TCONS_00003538"; tss_id "TSS11588"
chrII	Cufflinks	exon	5548701	5549593	.	.	.	gene_id "linc-1034"; transcript_id "TCONS_00006876"; exon_number "1"; class_code "u"; oId "TCONS_00004264"; tss_id "TSS11589"
chrII	Cufflinks	exon	5549276	5549928	.	.	.	gene_id "linc-1034"; transcript_id "TCONS_00006877"; exon_number "1"; class_code "u"; oId "TCONS_00003759"; tss_id "TSS11590"
chrII	Cufflinks	exon	5559832	5561428	.	.	.	gene_id "linc-1035"; transcript_id "TCONS_00006878"; exon_number "1"; class_code "u"; oId "TCONS_00003411"; tss_id "TSS11591"
chrII	Cufflinks	exon	5593629	5594352	.	-	.	gene_id "linc-1036"; transcript_id "TCONS_00006880"; exon_number "1"; class_code "u"; oId "TCONS_00004032"; tss_id "TSS11593"
chrII	Cufflinks	exon	5607920	5608811	.	.	.	gene_id "linc-1037"; transcript_id "TCONS_00006881"; exon_number "1"; class_code "u"; oId "TCONS_00004727"; tss_id "TSS11594"
chrII	Cufflinks	exon	5608938	5609715	.	.	.	gene_id "linc-1038"; transcript_id "TCONS_00006882"; exon_number "1"; class_code "u"; oId "TCONS_00004728"; tss_id "TSS11595"
chrII	Cufflinks	exon	5609292	5610681	.	.	.	gene_id "linc-1038"; transcript_id "TCONS_00006883"; exon_number "1"; class_code "u"; oId "TCONS_00003413"; tss_id "TSS11596"
chrII	Cufflinks	exon	5609881	5611577	.	.	.	gene_id "linc-1038"; transcript_id "TCONS_00006884"; exon_number "1"; class_code "u"; oId "TCONS_00004729"; tss_id "TSS11597"
chrII	Cufflinks	exon	5612411	5614157	.	.	.	gene_id "linc-1039"; transcript_id "TCONS_00006885"; exon_number "1"; class_code "u"; oId "TCONS_00003414"; tss_id "TSS11598"
chrII	Cufflinks	exon	5853039	5853414	.	.	.	gene_id "linc-1040"; transcript_id "TCONS_00006888"; exon_number "1"; class_code "u"; oId "TCONS_00004265"; tss_id "TSS11601"
chrII	Cufflinks	exon	5853348	5853621	.	.	.	gene_id "linc-1040"; transcript_id "TCONS_00006889"; exon_number "1"; class_code "u"; oId "TCONS_00004478"; tss_id "TSS11602"
chrII	Cufflinks	exon	5853738	5854057	.	+	.	gene_id "linc-1041"; transcript_id "TCONS_00006890"; exon_number "1"; class_code "u"; oId "TCONS_00004479"; tss_id "TSS11603"
chrII	Cufflinks	exon	5930286	5930578	.	+	.	gene_id "linc-1042"; transcript_id "TCONS_00006891"; exon_number "1"; class_code "u"; oId "TCONS_00004802"; tss_id "TSS11604"
chrII	Cufflinks	exon	5930743	5931211	.	+	.	gene_id "linc-1043"; transcript_id "TCONS_00006892"; exon_number "1"; class_code "u"; oId "TCONS_00004266"; tss_id "TSS11605"
chrII	Cufflinks	exon	5931035	5932037	.	+	.	gene_id "linc-1043"; transcript_id "TCONS_00006893"; exon_number "1"; class_code "u"; oId "TCONS_00003813"; tss_id "TSS11606"
chrII	Cufflinks	exon	5931375	5932435	.	+	.	gene_id "linc-1043"; transcript_id "TCONS_00006894"; exon_number "1"; class_code "u"; oId "TCONS_00004803"; tss_id "TSS11607"
chrII	Cufflinks	exon	5976687	5977218	.	.	.	gene_id "linc-1044"; transcript_id "TCONS_00006896"; exon_number "1"; class_code "u"; oId "TCONS_00003415"; tss_id "TSS11609"
chrII	Cufflinks	exon	5977783	5980210	.	.	.	gene_id "linc-1045"; transcript_id "TCONS_00006897"; exon_number "1"; class_code "u"; oId "TCONS_00003416"; tss_id "TSS11610"
chrII	Cufflinks	exon	5981581	5983486	.	.	.	gene_id "linc-1046"; transcript_id "TCONS_00006898"; exon_number "1"; class_code "u"; oId "TCONS_00003637"; tss_id "TSS11611"
chrII	Cufflinks	exon	5982984	5983616	.	.	.	gene_id "linc-1046"; transcript_id "TCONS_00006899"; exon_number "1"; class_code "u"; oId "TCONS_00004268"; tss_id "TSS11612"
chrII	Cufflinks	exon	6025455	6025909	.	.	.	gene_id "linc-1047"; transcript_id "TCONS_00006901"; exon_number "1"; class_code "u"; oId "TCONS_00005752"; tss_id "TSS11614"
chrII	Cufflinks	exon	6034964	6037001	.	.	.	gene_id "linc-1048"; transcript_id "TCONS_00006902"; exon_number "1"; class_code "u"; oId "TCONS_00003417"; tss_id "TSS11615"
chrII	Cufflinks	exon	6177597	6178735	.	.	.	gene_id "linc-1049"; transcript_id "TCONS_00006903"; exon_number "1"; class_code "u"; oId "TCONS_00004731"; tss_id "TSS11616"
chrII	Cufflinks	exon	6178166	6178904	.	.	.	gene_id "linc-1049"; transcript_id "TCONS_00006904"; exon_number "1"; class_code "u"; oId "TCONS_00005633"; tss_id "TSS11617"
chrII	Cufflinks	exon	6178407	6179435	.	.	.	gene_id "linc-1049"; transcript_id "TCONS_00006905"; exon_number "1"; class_code "u"; oId "TCONS_00005323"; tss_id "TSS11618"
chrII	Cufflinks	exon	6179013	6179548	.	.	.	gene_id "linc-1049"; transcript_id "TCONS_00006906"; exon_number "1"; class_code "u"; oId "TCONS_00004945"; tss_id "TSS11619"
chrII	Cufflinks	exon	6210170	6211225	.	.	.	gene_id "linc-1050"; transcript_id "TCONS_00006908"; exon_number "1"; class_code "u"; oId "TCONS_00004857"; tss_id "TSS11621"
chrII	Cufflinks	exon	6214860	6216592	.	.	.	gene_id "linc-1051"; transcript_id "TCONS_00006909"; exon_number "1"; class_code "u"; oId "TCONS_00003339"; tss_id "TSS11622"
chrII	Cufflinks	exon	6260209	6260797	.	-	.	gene_id "linc-1052"; transcript_id "TCONS_00006910"; exon_number "1"; class_code "u"; oId "TCONS_00003419"; tss_id "TSS11623"
chrII	Cufflinks	exon	6294527	6294837	.	.	.	gene_id "linc-1053"; transcript_id "TCONS_00006911"; exon_number "1"; class_code "u"; oId "TCONS_00003340"; tss_id "TSS11624"
chrII	Cufflinks	exon	6340229	6340566	.	.	.	gene_id "linc-1054"; transcript_id "TCONS_00006916"; exon_number "1"; class_code "u"; oId "TCONS_00004271"; tss_id "TSS11629"
chrII	Cufflinks	exon	6377209	6377948	.	.	.	gene_id "linc-1055"; transcript_id "TCONS_00006917"; exon_number "1"; class_code "u"; oId "TCONS_00003760"; tss_id "TSS11630"
chrII	Cufflinks	exon	6422522	6423077	.	.	.	gene_id "linc-1056"; transcript_id "TCONS_00006920"; exon_number "1"; class_code "u"; oId "TCONS_00003131"; tss_id "TSS11633"
chrII	Cufflinks	exon	6470767	6471421	.	.	.	gene_id "linc-1057"; transcript_id "TCONS_00006921"; exon_number "1"; class_code "u"; oId "TCONS_00003422"; tss_id "TSS11634"
chrII	Cufflinks	exon	6581851	6582245	.	.	.	gene_id "linc-1058"; transcript_id "TCONS_00006924"; exon_number "1"; class_code "u"; oId "TCONS_00005898"; tss_id "TSS11637"
chrII	Cufflinks	exon	6643332	6643713	.	.	.	gene_id "linc-1059"; transcript_id "TCONS_00006925"; exon_number "1"; class_code "u"; oId "TCONS_00004484"; tss_id "TSS11638"
chrII	Cufflinks	exon	6643450	6644137	.	.	.	gene_id "linc-1059"; transcript_id "TCONS_00006926"; exon_number "1"; class_code "u"; oId "TCONS_00004272"; tss_id "TSS11639"
chrII	Cufflinks	exon	6644130	6644936	.	.	.	gene_id "linc-1059"; transcript_id "TCONS_00006927"; exon_number "1"; class_code "u"; oId "TCONS_00004732"; tss_id "TSS11640"
chrII	Cufflinks	exon	6696608	6697237	.	.	.	gene_id "linc-1060"; transcript_id "TCONS_00006929"; exon_number "1"; class_code "u"; oId "TCONS_00004485"; tss_id "TSS11642"
chrII	Cufflinks	exon	6733864	6734899	.	.	.	gene_id "linc-1061"; transcript_id "TCONS_00006930"; exon_number "1"; class_code "u"; oId "TCONS_00003119"; tss_id "TSS11643"
chrII	Cufflinks	exon	6801896	6802211	.	.	.	gene_id "linc-1062"; transcript_id "TCONS_00006931"; exon_number "1"; class_code "u"; oId "TCONS_00004638"; tss_id "TSS11644"
chrII	Cufflinks	exon	6808143	6809758	.	.	.	gene_id "linc-1063"; transcript_id "TCONS_00006932"; exon_number "1"; class_code "u"; oId "TCONS_00003269"; tss_id "TSS11645"
chrII	Cufflinks	exon	6809393	6810406	.	.	.	gene_id "linc-1063"; transcript_id "TCONS_00006933"; exon_number "1"; class_code "u"; oId "TCONS_00003307"; tss_id "TSS11646"
chrII	Cufflinks	exon	7058710	7061005	.	.	.	gene_id "linc-1064"; transcript_id "TCONS_00006934"; exon_number "1"; class_code "u"; oId "TCONS_00003112"; tss_id "TSS11647"
chrII	Cufflinks	exon	7072936	7073311	.	+	.	gene_id "linc-1065"; transcript_id "TCONS_00006935"; exon_number "1"; class_code "u"; oId "TCONS_00003584"; tss_id "TSS11648"
chrII	Cufflinks	exon	7073172	7073458	.	+	.	gene_id "linc-1065"; transcript_id "TCONS_00006936"; exon_number "1"; class_code "u"; oId "TCONS_00004034"; tss_id "TSS11649"
chrII	Cufflinks	exon	7110117	7110532	.	-	.	gene_id "linc-1066"; transcript_id "TCONS_00006937"; exon_number "1"; class_code "u"; oId "TCONS_00004946"; tss_id "TSS11650"
chrII	Cufflinks	exon	7110225	7110949	.	-	.	gene_id "linc-1066"; transcript_id "TCONS_00006938"; exon_number "1"; class_code "u"; oId "TCONS_00003540"; tss_id "TSS11651"
chrII	Cufflinks	exon	7110857	7111103	.	-	.	gene_id "linc-1066"; transcript_id "TCONS_00006939"; exon_number "1"; class_code "u"; oId "TCONS_00004947"; tss_id "TSS11652"
chrII	Cufflinks	exon	7139304	7141898	.	+	.	gene_id "linc-1067"; transcript_id "TCONS_00006940"; exon_number "1"; class_code "u"; oId "TCONS_00003640"; tss_id "TSS11653"
chrII	Cufflinks	exon	7140408	7144481	.	+	.	gene_id "linc-1067"; transcript_id "TCONS_00006941"; exon_number "1"; class_code "u"; oId "TCONS_00003424"; tss_id "TSS11654"
chrII	Cufflinks	exon	7175714	7176650	.	.	.	gene_id "linc-1068"; transcript_id "TCONS_00006942"; exon_number "1"; class_code "u"; oId "TCONS_00003643"; tss_id "TSS11655"
chrII	Cufflinks	exon	7176757	7179092	.	.	.	gene_id "linc-1069"; transcript_id "TCONS_00006943"; exon_number "1"; class_code "u"; oId "TCONS_00003644"; tss_id "TSS11656"
chrII	Cufflinks	exon	7178547	7180294	.	.	.	gene_id "linc-1069"; transcript_id "TCONS_00006944"; exon_number "1"; class_code "u"; oId "TCONS_00003308"; tss_id "TSS11657"
chrII	Cufflinks	exon	7187394	7187714	.	.	.	gene_id "linc-1070"; transcript_id "TCONS_00006945"; exon_number "1"; class_code "u"; oId "TCONS_00004639"; tss_id "TSS11658"
chrII	Cufflinks	exon	7187459	7188419	.	.	.	gene_id "linc-1070"; transcript_id "TCONS_00006946"; exon_number "1"; class_code "u"; oId "TCONS_00003425"; tss_id "TSS11658"
chrII	Cufflinks	exon	7244989	7245583	.	.	.	gene_id "linc-1071"; transcript_id "TCONS_00006947"; exon_number "1"; class_code "u"; oId "TCONS_00005326"; tss_id "TSS11659"
chrII	Cufflinks	exon	7268571	7271564	.	.	.	gene_id "linc-1072"; transcript_id "TCONS_00006948"; exon_number "1"; class_code "u"; oId "TCONS_00003257"; tss_id "TSS11660"
chrII	Cufflinks	exon	7271871	7272517	.	.	.	gene_id "linc-1073"; transcript_id "TCONS_00006949"; exon_number "1"; class_code "u"; oId "TCONS_00003343"; tss_id "TSS11661"
chrII	Cufflinks	exon	7273866	7274137	.	.	.	gene_id "linc-1074"; transcript_id "TCONS_00006950"; exon_number "1"; class_code "u"; oId "TCONS_00005700"; tss_id "TSS11662"
chrII	Cufflinks	exon	7280213	7284978	.	.	.	gene_id "linc-1075"; transcript_id "TCONS_00006951"; exon_number "1"; class_code "u"; oId "TCONS_00003235"; tss_id "TSS11663"
chrII	Cufflinks	exon	7316387	7317325	.	.	.	gene_id "linc-1076"; transcript_id "TCONS_00006952"; exon_number "1"; class_code "u"; oId "TCONS_00003427"; tss_id "TSS11664"
chrII	Cufflinks	exon	7335177	7335864	.	.	.	gene_id "linc-1077"; transcript_id "TCONS_00006957"; exon_number "1"; class_code "u"; oId "TCONS_00004279"; tss_id "TSS11669"
chrII	Cufflinks	exon	7391595	7392991	.	.	.	gene_id "linc-1078"; transcript_id "TCONS_00006959"; exon_number "1"; class_code "u"; oId "TCONS_00004735"; tss_id "TSS11671"
chrII	Cufflinks	exon	7392305	7393233	.	.	.	gene_id "linc-1078"; transcript_id "TCONS_00006960"; exon_number "1"; class_code "u"; oId "TCONS_00003542"; tss_id "TSS11672"
chrII	Cufflinks	exon	7392726	7394299	.	.	.	gene_id "linc-1078"; transcript_id "TCONS_00006961"; exon_number "1"; class_code "u"; oId "TCONS_00003258"; tss_id "TSS11673"
chrII	Cufflinks	exon	7402896	7403478	.	.	.	gene_id "linc-1079"; transcript_id "TCONS_00006962"; exon_number "1"; class_code "u"; oId "TCONS_00004037"; tss_id "TSS11674"
chrII	Cufflinks	exon	7403165	7403681	.	.	.	gene_id "linc-1079"; transcript_id "TCONS_00006963"; exon_number "1"; class_code "u"; oId "TCONS_00005644"; tss_id "TSS11675"
chrII	Cufflinks	exon	7403698	7404633	.	+	.	gene_id "linc-1080"; transcript_id "TCONS_00006964"; exon_number "1"; class_code "u"; oId "TCONS_00004038"; tss_id "TSS11676"
chrII	Cufflinks	exon	7404084	7404996	.	+	.	gene_id "linc-1080"; transcript_id "TCONS_00006965"; exon_number "1"; class_code "u"; oId "TCONS_00003646"; tss_id "TSS11677"
chrII	Cufflinks	exon	7404316	7405381	.	+	.	gene_id "linc-1080"; transcript_id "TCONS_00006966"; exon_number "1"; class_code "u"; oId "TCONS_00003344"; tss_id "TSS11678"
chrII	Cufflinks	exon	7415817	7420556	.	.	.	gene_id "linc-1081"; transcript_id "TCONS_00006968"; exon_number "1"; class_code "u"; oId "TCONS_00003429"; tss_id "TSS11680"
chrII	Cufflinks	exon	7432332	7432561	.	.	.	gene_id "linc-1082"; transcript_id "TCONS_00006969"; exon_number "1"; class_code "u"; oId "TCONS_00005647"; tss_id "TSS11681"
chrII	Cufflinks	exon	7485274	7485542	.	.	.	gene_id "linc-1083"; transcript_id "TCONS_00006970"; exon_number "1"; class_code "u"; oId "TCONS_00005703"; tss_id "TSS11682"
chrII	Cufflinks	exon	7652336	7652652	.	.	.	gene_id "linc-1084"; transcript_id "TCONS_00006977"; exon_number "1"; class_code "u"; oId "TCONS_00004643"; tss_id "TSS11689"
chrII	Cufflinks	exon	7652599	7653091	.	.	.	gene_id "linc-1084"; transcript_id "TCONS_00006978"; exon_number "1"; class_code "u"; oId "TCONS_00004493"; tss_id "TSS11690"
chrII	Cufflinks	exon	7652973	7653749	.	.	.	gene_id "linc-1084"; transcript_id "TCONS_00006979"; exon_number "1"; class_code "u"; oId "TCONS_00004283"; tss_id "TSS11691"
chrII	Cufflinks	exon	7708856	7709515	.	.	.	gene_id "linc-1085"; transcript_id "TCONS_00006980"; exon_number "1"; class_code "u"; oId "TCONS_00003430"; tss_id "TSS11692"
chrII	Cufflinks	exon	7709194	7709686	.	.	.	gene_id "linc-1085"; transcript_id "TCONS_00006981"; exon_number "1"; class_code "u"; oId "TCONS_00005864"; tss_id "TSS11693"
chrII	Cufflinks	exon	7908155	7908467	.	-	.	gene_id "linc-1086"; transcript_id "TCONS_00006983"; exon_number "1"; class_code "u"; oId "TCONS_00005706"; tss_id "TSS11695"
chrII	Cufflinks	exon	7908607	7909996	.	.	.	gene_id "linc-1087"; transcript_id "TCONS_00006984"; exon_number "1"; class_code "u"; oId "TCONS_00004284"; tss_id "TSS11696"
chrII	Cufflinks	exon	7909878	7910708	.	.	.	gene_id "linc-1087"; transcript_id "TCONS_00006985"; exon_number "1"; class_code "u"; oId "TCONS_00003431"; tss_id "TSS11697"
chrII	Cufflinks	exon	7933143	7934065	.	-	.	gene_id "linc-1088"; transcript_id "TCONS_00006986"; exon_number "1"; class_code "u"; oId "TCONS_00003873"; tss_id "TSS11698"
chrII	Cufflinks	exon	7947291	7950918	.	.	.	gene_id "linc-1089"; transcript_id "TCONS_00006987"; exon_number "1"; class_code "u"; oId "TCONS_00003432"; tss_id "TSS11699"
chrII	Cufflinks	exon	7955092	7957181	.	.	.	gene_id "linc-1090"; transcript_id "TCONS_00006988"; exon_number "1"; class_code "u"; oId "TCONS_00003433"; tss_id "TSS11700"
chrII	Cufflinks	exon	7962700	7964814	.	.	.	gene_id "linc-1091"; transcript_id "TCONS_00006989"; exon_number "1"; class_code "u"; oId "TCONS_00004042"; tss_id "TSS11701"
chrII	Cufflinks	exon	7964269	7965040	.	.	.	gene_id "linc-1091"; transcript_id "TCONS_00006990"; exon_number "1"; class_code "u"; oId "TCONS_00004806"; tss_id "TSS11702"
chrII	Cufflinks	exon	7964879	7965756	.	.	.	gene_id "linc-1091"; transcript_id "TCONS_00006991"; exon_number "1"; class_code "u"; oId "TCONS_00004043"; tss_id "TSS11703"
chrII	Cufflinks	exon	7969749	7970389	.	.	.	gene_id "linc-1092"; transcript_id "TCONS_00006992"; exon_number "1"; class_code "u"; oId "TCONS_00004288"; tss_id "TSS11704"
chrII	Cufflinks	exon	7969947	7970644	.	.	.	gene_id "linc-1092"; transcript_id "TCONS_00006993"; exon_number "1"; class_code "u"; oId "TCONS_00004499"; tss_id "TSS11705"
chrII	Cufflinks	exon	7971471	7972257	.	+	.	gene_id "linc-1093"; transcript_id "TCONS_00006994"; exon_number "1"; class_code "u"; oId "TCONS_00003544"; tss_id "TSS11706"
chrII	Cufflinks	exon	8003272	8004079	.	.	.	gene_id "linc-1094"; transcript_id "TCONS_00006995"; exon_number "1"; class_code "u"; oId "TCONS_00004289"; tss_id "TSS11707"
chrII	Cufflinks	exon	8005223	8006059	.	.	.	gene_id "linc-1095"; transcript_id "TCONS_00006996"; exon_number "1"; class_code "u"; oId "TCONS_00004290"; tss_id "TSS11708"
chrII	Cufflinks	exon	8051957	8052913	.	.	.	gene_id "linc-1096"; transcript_id "TCONS_00006998"; exon_number "1"; class_code "u"; oId "TCONS_00003110"; tss_id "TSS11710"
chrII	Cufflinks	exon	8058700	8058930	.	.	.	gene_id "linc-1097"; transcript_id "TCONS_00006999"; exon_number "1"; class_code "u"; oId "TCONS_00005709"; tss_id "TSS11711"
chrII	Cufflinks	exon	8073552	8074655	.	.	.	gene_id "linc-1098"; transcript_id "TCONS_00007000"; exon_number "1"; class_code "u"; oId "TCONS_00003263"; tss_id "TSS11712"
chrII	Cufflinks	exon	8126007	8127615	.	+	.	gene_id "linc-1099"; transcript_id "TCONS_00007001"; exon_number "1"; class_code "u"; oId "TCONS_00004807"; tss_id "TSS11713"
chrII	Cufflinks	exon	8128101	8129845	.	+	.	gene_id "linc-1100"; transcript_id "TCONS_00007002"; exon_number "1"; class_code "u"; oId "TCONS_00003877"; tss_id "TSS11714"
chrII	Cufflinks	exon	8259716	8260521	.	.	.	gene_id "linc-1101"; transcript_id "TCONS_00007003"; exon_number "1"; class_code "u"; oId "TCONS_00003264"; tss_id "TSS11715"
chrII	Cufflinks	exon	8288466	8292755	.	.	.	gene_id "linc-1102"; transcript_id "TCONS_00007004"; exon_number "1"; class_code "u"; oId "TCONS_00003184"; tss_id "TSS11716"
chrII	Cufflinks	exon	8296366	8296693	.	+	.	gene_id "linc-1103"; transcript_id "TCONS_00007005"; exon_number "1"; class_code "u"; oId "TCONS_00004501"; tss_id "TSS11717"
chrII	Cufflinks	exon	8296890	8297175	.	.	.	gene_id "linc-1104"; transcript_id "TCONS_00007006"; exon_number "1"; class_code "u"; oId "TCONS_00005710"; tss_id "TSS11718"
chrII	Cufflinks	exon	8298350	8303395	.	-	.	gene_id "linc-1105"; transcript_id "TCONS_00007007"; exon_number "1"; class_code "u"; oId "TCONS_00003434"; tss_id "TSS11719"
chrII	Cufflinks	exon	8339548	8340831	.	.	.	gene_id "linc-1106"; transcript_id "TCONS_00007008"; exon_number "1"; class_code "u"; oId "TCONS_00003435"; tss_id "TSS11720"
chrII	Cufflinks	exon	8340557	8341354	.	.	.	gene_id "linc-1106"; transcript_id "TCONS_00007009"; exon_number "1"; class_code "u"; oId "TCONS_00004741"; tss_id "TSS11721"
chrII	Cufflinks	exon	8341334	8342115	.	.	.	gene_id "linc-1106"; transcript_id "TCONS_00007010"; exon_number "1"; class_code "u"; oId "TCONS_00003436"; tss_id "TSS11722"
chrII	Cufflinks	exon	8341524	8342278	.	.	.	gene_id "linc-1106"; transcript_id "TCONS_00007011"; exon_number "1"; class_code "u"; oId "TCONS_00004742"; tss_id "TSS11723"
chrII	Cufflinks	exon	8342392	8342715	.	.	.	gene_id "linc-1107"; transcript_id "TCONS_00007012"; exon_number "1"; class_code "u"; oId "TCONS_00004743"; tss_id "TSS11724"
chrII	Cufflinks	exon	8342717	8345845	.	.	.	gene_id "linc-1108"; transcript_id "TCONS_00007013"; exon_number "1"; class_code "u"; oId "TCONS_00003648"; tss_id "TSS11725"
chrII	Cufflinks	exon	8369379	8370360	.	.	.	gene_id "linc-1109"; transcript_id "TCONS_00007015"; exon_number "1"; class_code "u"; oId "TCONS_00003437"; tss_id "TSS11727"
chrII	Cufflinks	exon	8370303	8372281	.	.	.	gene_id "linc-1109"; transcript_id "TCONS_00007016"; exon_number "1"; class_code "u"; oId "TCONS_00003650"; tss_id "TSS11728"
chrII	Cufflinks	exon	8372268	8374291	.	.	.	gene_id "linc-1109"; transcript_id "TCONS_00007017"; exon_number "1"; class_code "u"; oId "TCONS_00003439"; tss_id "TSS11729"
chrII	Cufflinks	exon	8379389	8379668	.	.	.	gene_id "linc-1110"; transcript_id "TCONS_00007018"; exon_number "1"; class_code "u"; oId "TCONS_00005500"; tss_id "TSS11730"
chrII	Cufflinks	exon	8379637	8381327	.	.	.	gene_id "linc-1110"; transcript_id "TCONS_00007019"; exon_number "1"; class_code "u"; oId "TCONS_00003241"; tss_id "TSS11731"
chrII	Cufflinks	exon	8385960	8386177	.	.	.	gene_id "linc-1111"; transcript_id "TCONS_00006444"; exon_number "1"; class_code "u"; oId "TCONS_00000153"; tss_id "TSS7331"
chrII	Cufflinks	exon	8385968	8386715	.	.	.	gene_id "linc-1111"; transcript_id "TCONS_00006539"; exon_number "1"; class_code "u"; oId "TCONS_00003311"; tss_id "TSS7331"
chrII	Cufflinks	exon	8386231	8386527	.	.	.	gene_id "linc-1111"; transcript_id "TCONS_00006444"; exon_number "2"; class_code "u"; oId "TCONS_00000153"; tss_id "TSS7331"
chrII	Cufflinks	exon	8411566	8412061	.	.	.	gene_id "linc-1112"; transcript_id "TCONS_00007020"; exon_number "1"; class_code "u"; oId "TCONS_00004045"; tss_id "TSS11732"
chrII	Cufflinks	exon	8411667	8412432	.	.	.	gene_id "linc-1112"; transcript_id "TCONS_00007021"; exon_number "1"; class_code "u"; oId "TCONS_00003440"; tss_id "TSS11733"
chrII	Cufflinks	exon	8437372	8437977	.	.	.	gene_id "linc-1113"; transcript_id "TCONS_00007022"; exon_number "1"; class_code "u"; oId "TCONS_00005947"; tss_id "TSS11734"
chrII	Cufflinks	exon	8438110	8438430	.	.	.	gene_id "linc-1114"; transcript_id "TCONS_00007023"; exon_number "1"; class_code "u"; oId "TCONS_00005948"; tss_id "TSS11735"
chrII	Cufflinks	exon	8456363	8457198	.	.	.	gene_id "linc-1115"; transcript_id "TCONS_00007024"; exon_number "1"; class_code "u"; oId "TCONS_00003587"; tss_id "TSS11736"
chrII	Cufflinks	exon	8456902	8457668	.	.	.	gene_id "linc-1115"; transcript_id "TCONS_00007025"; exon_number "1"; class_code "u"; oId "TCONS_00003580"; tss_id "TSS11737"
chrII	Cufflinks	exon	8509163	8509785	.	.	.	gene_id "linc-1116"; transcript_id "TCONS_00007028"; exon_number "1"; class_code "u"; oId "TCONS_00003441"; tss_id "TSS11740"
chrII	Cufflinks	exon	8561446	8561654	.	.	.	gene_id "linc-1117"; transcript_id "TCONS_00007037"; exon_number "1"; class_code "u"; oId "TCONS_00005659"; tss_id "TSS11749"
chrII	Cufflinks	exon	8585639	8588159	.	.	.	gene_id "linc-1118"; transcript_id "TCONS_00007038"; exon_number "1"; class_code "u"; oId "TCONS_00003312"; tss_id "TSS11750"
chrII	Cufflinks	exon	8588063	8589389	.	.	.	gene_id "linc-1118"; transcript_id "TCONS_00007039"; exon_number "1"; class_code "u"; oId "TCONS_00003881"; tss_id "TSS11751"
chrII	Cufflinks	exon	8650251	8650639	.	-	.	gene_id "linc-1119"; transcript_id "TCONS_00007043"; exon_number "1"; class_code "u"; oId "TCONS_00004652"; tss_id "TSS11755"
chrII	Cufflinks	exon	8737804	8738164	.	.	.	gene_id "linc-1120"; transcript_id "TCONS_00007044"; exon_number "1"; class_code "u"; oId "TCONS_00004958"; tss_id "TSS11756"
chrII	Cufflinks	exon	8737951	8738845	.	.	.	gene_id "linc-1120"; transcript_id "TCONS_00007045"; exon_number "1"; class_code "u"; oId "TCONS_00003252"; tss_id "TSS11757"
chrII	Cufflinks	exon	8739652	8741292	.	.	.	gene_id "linc-1121"; transcript_id "TCONS_00007046"; exon_number "1"; class_code "u"; oId "TCONS_00003271"; tss_id "TSS11758"
chrII	Cufflinks	exon	8742422	8743199	.	.	.	gene_id "linc-1122"; transcript_id "TCONS_00007047"; exon_number "1"; class_code "u"; oId "TCONS_00003314"; tss_id "TSS11759"
chrII	Cufflinks	exon	8743174	8743471	.	.	.	gene_id "linc-1122"; transcript_id "TCONS_00007048"; exon_number "1"; class_code "u"; oId "TCONS_00004049"; tss_id "TSS11760"
chrII	Cufflinks	exon	8743315	8743537	.	.	.	gene_id "linc-1122"; transcript_id "TCONS_00007049"; exon_number "1"; class_code "u"; oId "TCONS_00004511"; tss_id "TSS11761"
chrII	Cufflinks	exon	8758800	8759063	.	.	.	gene_id "linc-1123"; transcript_id "TCONS_00007050"; exon_number "1"; class_code "u"; oId "TCONS_00004299"; tss_id "TSS11762"
chrII	Cufflinks	exon	8758879	8759292	.	.	.	gene_id "linc-1123"; transcript_id "TCONS_00007051"; exon_number "1"; class_code "u"; oId "TCONS_00005050"; tss_id "TSS11762"
chrII	Cufflinks	exon	8759581	8760445	.	.	.	gene_id "linc-1124"; transcript_id "TCONS_00007052"; exon_number "1"; class_code "u"; oId "TCONS_00005665"; tss_id "TSS11763"
chrII	Cufflinks	exon	8784046	8784449	.	.	.	gene_id "linc-1125"; transcript_id "TCONS_00007053"; exon_number "1"; class_code "u"; oId "TCONS_00005968"; tss_id "TSS11764"
chrII	Cufflinks	exon	8825384	8825671	.	.	.	gene_id "linc-1126"; transcript_id "TCONS_00007059"; exon_number "1"; class_code "u"; oId "TCONS_00004862"; tss_id "TSS11770"
chrII	Cufflinks	exon	8832627	8832896	.	-	.	gene_id "linc-1127"; transcript_id "TCONS_00007060"; exon_number "1"; class_code "u"; oId "TCONS_00004653"; tss_id "TSS11771"
chrII	Cufflinks	exon	8852315	8853688	.	.	.	gene_id "linc-1128"; transcript_id "TCONS_00007061"; exon_number "1"; class_code "u"; oId "TCONS_00004811"; tss_id "TSS11772"
chrII	Cufflinks	exon	8853376	8854555	.	.	.	gene_id "linc-1128"; transcript_id "TCONS_00007062"; exon_number "1"; class_code "u"; oId "TCONS_00003818"; tss_id "TSS11773"
chrII	Cufflinks	exon	8853799	8855005	.	.	.	gene_id "linc-1128"; transcript_id "TCONS_00007063"; exon_number "1"; class_code "u"; oId "TCONS_00003884"; tss_id "TSS11774"
chrII	Cufflinks	exon	8854623	8856649	.	.	.	gene_id "linc-1128"; transcript_id "TCONS_00007064"; exon_number "1"; class_code "u"; oId "TCONS_00003819"; tss_id "TSS11775"
chrII	Cufflinks	exon	8865396	8866783	.	.	.	gene_id "linc-1129"; transcript_id "TCONS_00007065"; exon_number "1"; class_code "u"; oId "TCONS_00003445"; tss_id "TSS11776"
chrII	Cufflinks	exon	8884489	8884713	.	-	.	gene_id "linc-1130"; transcript_id "TCONS_00007066"; exon_number "1"; class_code "u"; oId "TCONS_00003588"; tss_id "TSS11777"
chrII	Cufflinks	exon	8912213	8913642	.	.	.	gene_id "linc-1131"; transcript_id "TCONS_00007067"; exon_number "1"; class_code "u"; oId "TCONS_00003446"; tss_id "TSS11778"
chrII	Cufflinks	exon	8915881	8917447	.	.	.	gene_id "linc-1132"; transcript_id "TCONS_00007068"; exon_number "1"; class_code "u"; oId "TCONS_00004747"; tss_id "TSS11779"
chrII	Cufflinks	exon	8918884	8921031	.	.	.	gene_id "linc-1133"; transcript_id "TCONS_00007069"; exon_number "1"; class_code "u"; oId "TCONS_00003261"; tss_id "TSS11780"
chrII	Cufflinks	exon	8919353	8922035	.	.	.	gene_id "linc-1133"; transcript_id "TCONS_00007070"; exon_number "1"; class_code "u"; oId "TCONS_00004748"; tss_id "TSS11781"
chrII	Cufflinks	exon	8921159	8922312	.	.	.	gene_id "linc-1133"; transcript_id "TCONS_00007071"; exon_number "1"; class_code "u"; oId "TCONS_00004307"; tss_id "TSS11782"
chrII	Cufflinks	exon	8989858	8991743	.	-	.	gene_id "linc-1134"; transcript_id "TCONS_00007072"; exon_number "1"; class_code "u"; oId "TCONS_00004749"; tss_id "TSS11783"
chrII	Cufflinks	exon	9073756	9074838	.	-	.	gene_id "linc-1135"; transcript_id "TCONS_00007073"; exon_number "1"; class_code "u"; oId "TCONS_00003724"; tss_id "TSS11784"
chrII	Cufflinks	exon	9074749	9075308	.	-	.	gene_id "linc-1135"; transcript_id "TCONS_00007074"; exon_number "1"; class_code "u"; oId "TCONS_00004308"; tss_id "TSS11785"
chrII	Cufflinks	exon	9078116	9079034	.	.	.	gene_id "linc-1136"; transcript_id "TCONS_00007075"; exon_number "1"; class_code "u"; oId "TCONS_00003886"; tss_id "TSS11786"
chrII	Cufflinks	exon	9078994	9080421	.	.	.	gene_id "linc-1136"; transcript_id "TCONS_00007076"; exon_number "1"; class_code "u"; oId "TCONS_00003651"; tss_id "TSS11787"
chrII	Cufflinks	exon	9079842	9080612	.	.	.	gene_id "linc-1136"; transcript_id "TCONS_00007077"; exon_number "1"; class_code "u"; oId "TCONS_00003888"; tss_id "TSS11788"
chrII	Cufflinks	exon	9195755	9195973	.	+	.	gene_id "linc-1137"; transcript_id "TCONS_00007079"; exon_number "1"; class_code "u"; oId "TCONS_00005715"; tss_id "TSS11790"
chrII	Cufflinks	exon	9195804	9196471	.	+	.	gene_id "linc-1137"; transcript_id "TCONS_00007080"; exon_number "1"; class_code "u"; oId "TCONS_00003448"; tss_id "TSS11790"
chrII	Cufflinks	exon	9227608	9229030	.	.	.	gene_id "linc-1138"; transcript_id "TCONS_00006548"; exon_number "1"; class_code "u"; oId "TCONS_00003211"; tss_id "TSS7511"
chrII	Cufflinks	exon	9228507	9228870	.	.	.	gene_id "linc-1138"; transcript_id "TCONS_00006449"; exon_number "1"; class_code "u"; oId "TCONS_00000154"; tss_id "TSS7512"
chrII	Cufflinks	exon	9228929	9228980	.	.	.	gene_id "linc-1138"; transcript_id "TCONS_00006449"; exon_number "2"; class_code "u"; oId "TCONS_00000154"; tss_id "TSS7512"
chrII	Cufflinks	exon	9262644	9263210	.	.	.	gene_id "linc-1139"; transcript_id "TCONS_00007084"; exon_number "1"; class_code "u"; oId "TCONS_00004513"; tss_id "TSS11794"
chrII	Cufflinks	exon	9263468	9265318	.	.	.	gene_id "linc-1140"; transcript_id "TCONS_00007085"; exon_number "1"; class_code "u"; oId "TCONS_00003223"; tss_id "TSS11795"
chrII	Cufflinks	exon	9265255	9265959	.	.	.	gene_id "linc-1140"; transcript_id "TCONS_00007086"; exon_number "1"; class_code "u"; oId "TCONS_00004311"; tss_id "TSS11796"
chrII	Cufflinks	exon	9280168	9282914	.	-	.	gene_id "linc-1141"; transcript_id "TCONS_00007087"; exon_number "1"; class_code "u"; oId "TCONS_00003764"; tss_id "TSS11797"
chrII	Cufflinks	exon	9282513	9285766	.	-	.	gene_id "linc-1141"; transcript_id "TCONS_00007088"; exon_number "1"; class_code "u"; oId "TCONS_00004920"; tss_id "TSS11798"
chrII	Cufflinks	exon	9310691	9311711	.	.	.	gene_id "linc-1142"; transcript_id "TCONS_00007089"; exon_number "1"; class_code "u"; oId "TCONS_00004054"; tss_id "TSS11799"
chrII	Cufflinks	exon	9311416	9312680	.	.	.	gene_id "linc-1142"; transcript_id "TCONS_00007090"; exon_number "1"; class_code "u"; oId "TCONS_00003212"; tss_id "TSS11800"
chrII	Cufflinks	exon	9312107	9314380	.	.	.	gene_id "linc-1142"; transcript_id "TCONS_00007091"; exon_number "1"; class_code "u"; oId "TCONS_00004055"; tss_id "TSS11801"
chrII	Cufflinks	exon	9314538	9315038	.	.	.	gene_id "linc-1143"; transcript_id "TCONS_00007092"; exon_number "1"; class_code "u"; oId "TCONS_00004056"; tss_id "TSS11802"
chrII	Cufflinks	exon	9314674	9315304	.	.	.	gene_id "linc-1143"; transcript_id "TCONS_00007093"; exon_number "1"; class_code "u"; oId "TCONS_00004518"; tss_id "TSS11803"
chrII	Cufflinks	exon	9346933	9347519	.	.	.	gene_id "linc-1144"; transcript_id "TCONS_00007094"; exon_number "1"; class_code "u"; oId "TCONS_00004178"; tss_id "TSS11804"
chrII	Cufflinks	exon	9347232	9348142	.	.	.	gene_id "linc-1144"; transcript_id "TCONS_00007095"; exon_number "1"; class_code "u"; oId "TCONS_00003450"; tss_id "TSS11805"
chrII	Cufflinks	exon	9488329	9488815	.	.	.	gene_id "linc-1145"; transcript_id "TCONS_00007105"; exon_number "1"; class_code "u"; oId "TCONS_00004316"; tss_id "TSS11815"
chrII	Cufflinks	exon	9488690	9492389	.	.	.	gene_id "linc-1145"; transcript_id "TCONS_00007106"; exon_number "1"; class_code "u"; oId "TCONS_00004752"; tss_id "TSS11816"
chrII	Cufflinks	exon	9489722	9494892	.	.	.	gene_id "linc-1145"; transcript_id "TCONS_00007107"; exon_number "1"; class_code "u"; oId "TCONS_00003351"; tss_id "TSS11817"
chrII	Cufflinks	exon	9493231	9497018	.	.	.	gene_id "linc-1145"; transcript_id "TCONS_00007108"; exon_number "1"; class_code "u"; oId "TCONS_00004754"; tss_id "TSS11818"
chrII	Cufflinks	exon	9496786	9499071	.	.	.	gene_id "linc-1145"; transcript_id "TCONS_00007109"; exon_number "1"; class_code "u"; oId "TCONS_00003822"; tss_id "TSS11819"
chrII	Cufflinks	exon	9498192	9499377	.	.	.	gene_id "linc-1145"; transcript_id "TCONS_00007110"; exon_number "1"; class_code "u"; oId "TCONS_00004321"; tss_id "TSS11820"
chrII	Cufflinks	exon	9549849	9550451	.	.	.	gene_id "linc-1146"; transcript_id "TCONS_00007111"; exon_number "1"; class_code "u"; oId "TCONS_00005717"; tss_id "TSS11821"
chrII	Cufflinks	exon	9550091	9550624	.	.	.	gene_id "linc-1146"; transcript_id "TCONS_00007112"; exon_number "1"; class_code "u"; oId "TCONS_00005801"; tss_id "TSS11822"
chrII	Cufflinks	exon	9562099	9562353	.	.	.	gene_id "linc-1147"; transcript_id "TCONS_00007113"; exon_number "1"; class_code "u"; oId "TCONS_00004660"; tss_id "TSS11823"
chrII	Cufflinks	exon	9563858	9564238	.	.	.	gene_id "linc-1148"; transcript_id "TCONS_00007114"; exon_number "1"; class_code "u"; oId "TCONS_00004058"; tss_id "TSS11824"
chrII	Cufflinks	exon	9571650	9572034	.	+	.	gene_id "linc-1149"; transcript_id "TCONS_00007115"; exon_number "1"; class_code "u"; oId "TCONS_00004525"; tss_id "TSS11825"
chrII	Cufflinks	exon	9574350	9574854	.	+	.	gene_id "linc-1150"; transcript_id "TCONS_00007116"; exon_number "1"; class_code "u"; oId "TCONS_00004526"; tss_id "TSS11826"
chrII	Cufflinks	exon	9574587	9575447	.	+	.	gene_id "linc-1150"; transcript_id "TCONS_00007117"; exon_number "1"; class_code "u"; oId "TCONS_00003549"; tss_id "TSS11827"
chrII	Cufflinks	exon	9630784	9631786	.	.	.	gene_id "linc-1151"; transcript_id "TCONS_00007118"; exon_number "1"; class_code "u"; oId "TCONS_00003451"; tss_id "TSS11828"
chrII	Cufflinks	exon	9633238	9633983	.	.	.	gene_id "linc-1152"; transcript_id "TCONS_00007119"; exon_number "1"; class_code "u"; oId "TCONS_00004059"; tss_id "TSS11829"
chrII	Cufflinks	exon	9634858	9635949	.	+	.	gene_id "linc-1153"; transcript_id "TCONS_00007120"; exon_number "1"; class_code "u"; oId "TCONS_00003452"; tss_id "TSS11830"
chrII	Cufflinks	exon	9644835	9647287	.	+	.	gene_id "linc-1154"; transcript_id "TCONS_00007121"; exon_number "1"; class_code "u"; oId "TCONS_00003727"; tss_id "TSS11831"
chrII	Cufflinks	exon	9647476	9647811	.	.	.	gene_id "linc-1155"; transcript_id "TCONS_00007122"; exon_number "1"; class_code "u"; oId "TCONS_00005059"; tss_id "TSS11832"
chrII	Cufflinks	exon	9665838	9666539	.	.	.	gene_id "linc-1156"; transcript_id "TCONS_00007123"; exon_number "1"; class_code "u"; oId "TCONS_00003453"; tss_id "TSS11833"
chrII	Cufflinks	exon	9679540	9679915	.	.	.	gene_id "linc-1157"; transcript_id "TCONS_00007124"; exon_number "1"; class_code "u"; oId "TCONS_00004868"; tss_id "TSS11834"
chrII	Cufflinks	exon	9692383	9692861	.	.	.	gene_id "linc-1158"; transcript_id "TCONS_00007125"; exon_number "1"; class_code "u"; oId "TCONS_00004530"; tss_id "TSS11835"
chrII	Cufflinks	exon	9718764	9719404	.	.	.	gene_id "linc-1159"; transcript_id "TCONS_00007131"; exon_number "1"; class_code "u"; oId "TCONS_00003214"; tss_id "TSS11841"
chrII	Cufflinks	exon	9730474	9731144	.	.	.	gene_id "linc-1160"; transcript_id "TCONS_00007132"; exon_number "1"; class_code "u"; oId "TCONS_00003352"; tss_id "TSS11842"
chrII	Cufflinks	exon	9776197	9776995	.	.	.	gene_id "linc-1161"; transcript_id "TCONS_00007134"; exon_number "1"; class_code "u"; oId "TCONS_00004757"; tss_id "TSS11844"
chrII	Cufflinks	exon	9776474	9777178	.	.	.	gene_id "linc-1161"; transcript_id "TCONS_00007135"; exon_number "1"; class_code "u"; oId "TCONS_00003655"; tss_id "TSS11845"
chrII	Cufflinks	exon	9920744	9921587	.	-	.	gene_id "linc-1162"; transcript_id "TCONS_00007137"; exon_number "1"; class_code "u"; oId "TCONS_00003111"; tss_id "TSS11847"
chrII	Cufflinks	exon	9950430	9951247	.	.	.	gene_id "linc-1163"; transcript_id "TCONS_00007138"; exon_number "1"; class_code "u"; oId "TCONS_00003897"; tss_id "TSS11848"
chrII	Cufflinks	exon	9951410	9952787	.	.	.	gene_id "linc-1164"; transcript_id "TCONS_00007139"; exon_number "1"; class_code "u"; oId "TCONS_00004062"; tss_id "TSS11849"
chrII	Cufflinks	exon	9953246	9953852	.	.	.	gene_id "linc-1165"; transcript_id "TCONS_00007140"; exon_number "1"; class_code "u"; oId "TCONS_00004533"; tss_id "TSS11850"
chrII	Cufflinks	exon	9982820	9983563	.	.	.	gene_id "linc-1166"; transcript_id "TCONS_00007143"; exon_number "1"; class_code "u"; oId "TCONS_00003454"; tss_id "TSS11853"
chrII	Cufflinks	exon	9985262	9986701	.	.	.	gene_id "linc-1167"; transcript_id "TCONS_00007144"; exon_number "1"; class_code "u"; oId "TCONS_00004327"; tss_id "TSS11854"
chrII	Cufflinks	exon	9986399	9987987	.	.	.	gene_id "linc-1167"; transcript_id "TCONS_00007145"; exon_number "1"; class_code "u"; oId "TCONS_00004759"; tss_id "TSS11855"
chrII	Cufflinks	exon	9987022	9988608	.	.	.	gene_id "linc-1167"; transcript_id "TCONS_00007146"; exon_number "1"; class_code "u"; oId "TCONS_00003898"; tss_id "TSS11856"
chrII	Cufflinks	exon	9988853	9990314	.	+	.	gene_id "linc-1168"; transcript_id "TCONS_00007147"; exon_number "1"; class_code "u"; oId "TCONS_00003766"; tss_id "TSS11857"
chrII	Cufflinks	exon	10028051	10028446	.	.	.	gene_id "linc-1169"; transcript_id "TCONS_00007151"; exon_number "1"; class_code "u"; oId "TCONS_00005344"; tss_id "TSS11860"
chrII	Cufflinks	exon	10047852	10048714	.	.	.	gene_id "linc-1170"; transcript_id "TCONS_00007152"; exon_number "1"; class_code "u"; oId "TCONS_00003657"; tss_id "TSS11861"
chrII	Cufflinks	exon	10048856	10049110	.	.	.	gene_id "linc-1171"; transcript_id "TCONS_00007153"; exon_number "1"; class_code "u"; oId "TCONS_00005399"; tss_id "TSS11862"
chrII	Cufflinks	exon	10049492	10054081	.	.	.	gene_id "linc-1172"; transcript_id "TCONS_00007154"; exon_number "1"; class_code "u"; oId "TCONS_00003823"; tss_id "TSS11863"
chrII	Cufflinks	exon	10075785	10076664	.	.	.	gene_id "linc-1173"; transcript_id "TCONS_00007155"; exon_number "1"; class_code "u"; oId "TCONS_00004817"; tss_id "TSS11864"
chrII	Cufflinks	exon	10076292	10078152	.	.	.	gene_id "linc-1173"; transcript_id "TCONS_00007156"; exon_number "1"; class_code "u"; oId "TCONS_00004067"; tss_id "TSS11865"
chrII	Cufflinks	exon	10077444	10078717	.	.	.	gene_id "linc-1173"; transcript_id "TCONS_00007157"; exon_number "1"; class_code "u"; oId "TCONS_00004762"; tss_id "TSS11866"
chrII	Cufflinks	exon	10077815	10079058	.	.	.	gene_id "linc-1173"; transcript_id "TCONS_00007158"; exon_number "1"; class_code "u"; oId "TCONS_00003901"; tss_id "TSS11867"
chrII	Cufflinks	exon	10078419	10082653	.	.	.	gene_id "linc-1173"; transcript_id "TCONS_00007159"; exon_number "1"; class_code "u"; oId "TCONS_00003456"; tss_id "TSS11868"
chrII	Cufflinks	exon	10090749	10091270	.	.	.	gene_id "linc-1174"; transcript_id "TCONS_00007160"; exon_number "1"; class_code "u"; oId "TCONS_00004336"; tss_id "TSS11869"
chrII	Cufflinks	exon	10132138	10132743	.	.	.	gene_id "linc-1175"; transcript_id "TCONS_00007161"; exon_number "1"; class_code "u"; oId "TCONS_00003457"; tss_id "TSS11870"
chrII	Cufflinks	exon	10144589	10144812	.	.	.	gene_id "linc-1176"; transcript_id "TCONS_00007162"; exon_number "1"; class_code "u"; oId "TCONS_00003177"; tss_id "TSS11871"
chrII	Cufflinks	exon	10145287	10146370	.	.	.	gene_id "linc-1177"; transcript_id "TCONS_00007163"; exon_number "1"; class_code "u"; oId "TCONS_00003903"; tss_id "TSS11872"
chrII	Cufflinks	exon	10169638	10170286	.	+	.	gene_id "linc-1178"; transcript_id "TCONS_00007164"; exon_number "1"; class_code "u"; oId "TCONS_00003904"; tss_id "TSS11873"
chrII	Cufflinks	exon	10189601	10190264	.	.	.	gene_id "linc-1179"; transcript_id "TCONS_00007165"; exon_number "1"; class_code "u"; oId "TCONS_00004337"; tss_id "TSS11874"
chrII	Cufflinks	exon	10202464	10203333	.	+	.	gene_id "linc-1180"; transcript_id "TCONS_00007167"; exon_number "1"; class_code "u"; oId "TCONS_00003906"; tss_id "TSS11876"
chrII	Cufflinks	exon	10203234	10203869	.	+	.	gene_id "linc-1180"; transcript_id "TCONS_00007168"; exon_number "1"; class_code "u"; oId "TCONS_00003225"; tss_id "TSS11877"
chrII	Cufflinks	exon	10205026	10205690	.	+	.	gene_id "linc-1181"; transcript_id "TCONS_00007169"; exon_number "1"; class_code "u"; oId "TCONS_00003458"; tss_id "TSS11878"
chrII	Cufflinks	exon	10212259	10213523	.	.	.	gene_id "linc-1182"; transcript_id "TCONS_00007170"; exon_number "1"; class_code "u"; oId "TCONS_00004070"; tss_id "TSS11879"
chrII	Cufflinks	exon	10213362	10214003	.	.	.	gene_id "linc-1182"; transcript_id "TCONS_00007171"; exon_number "1"; class_code "u"; oId "TCONS_00003907"; tss_id "TSS11880"
chrII	Cufflinks	exon	10213906	10214682	.	.	.	gene_id "linc-1182"; transcript_id "TCONS_00007172"; exon_number "1"; class_code "u"; oId "TCONS_00004071"; tss_id "TSS11881"
chrII	Cufflinks	exon	10214863	10215219	.	.	.	gene_id "linc-1183"; transcript_id "TCONS_00007173"; exon_number "1"; class_code "u"; oId "TCONS_00004072"; tss_id "TSS11882"
chrII	Cufflinks	exon	10248237	10248665	.	+	.	gene_id "linc-1184"; transcript_id "TCONS_00007176"; exon_number "1"; class_code "u"; oId "TCONS_00004074"; tss_id "TSS11885"
chrII	Cufflinks	exon	10271382	10273040	.	.	.	gene_id "linc-1185"; transcript_id "TCONS_00007177"; exon_number "1"; class_code "u"; oId "TCONS_00003459"; tss_id "TSS11886"
chrII	Cufflinks	exon	10273427	10273652	.	.	.	gene_id "linc-1186"; transcript_id "TCONS_00007178"; exon_number "1"; class_code "u"; oId "TCONS_00005377"; tss_id "TSS11887"
chrII	Cufflinks	exon	10273992	10275872	.	.	.	gene_id "linc-1187"; transcript_id "TCONS_00007179"; exon_number "1"; class_code "u"; oId "TCONS_00003460"; tss_id "TSS11888"
chrII	Cufflinks	exon	10276235	10276569	.	.	.	gene_id "linc-1188"; transcript_id "TCONS_00007180"; exon_number "1"; class_code "u"; oId "TCONS_00005719"; tss_id "TSS11889"
chrII	Cufflinks	exon	10280877	10281377	.	.	.	gene_id "linc-1189"; transcript_id "TCONS_00007181"; exon_number "1"; class_code "u"; oId "TCONS_00004671"; tss_id "TSS11890"
chrII	Cufflinks	exon	10381806	10382359	.	.	.	gene_id "linc-1190"; transcript_id "TCONS_00007186"; exon_number "1"; class_code "u"; oId "TCONS_00003767"; tss_id "TSS11895"
chrII	Cufflinks	exon	10404640	10406043	.	-	.	gene_id "linc-1191"; transcript_id "TCONS_00007190"; exon_number "1"; class_code "u"; oId "TCONS_00003658"; tss_id "TSS11899"
chrII	Cufflinks	exon	10407322	10407800	.	.	.	gene_id "linc-1192"; transcript_id "TCONS_00007191"; exon_number "1"; class_code "u"; oId "TCONS_00003910"; tss_id "TSS11900"
chrII	Cufflinks	exon	10408567	10409368	.	.	.	gene_id "linc-1193"; transcript_id "TCONS_00007192"; exon_number "1"; class_code "u"; oId "TCONS_00004542"; tss_id "TSS11901"
chrII	Cufflinks	exon	10410654	10411137	.	.	.	gene_id "linc-1194"; transcript_id "TCONS_00007193"; exon_number "1"; class_code "u"; oId "TCONS_00004543"; tss_id "TSS11902"
chrII	Cufflinks	exon	10423113	10424511	.	.	.	gene_id "linc-1195"; transcript_id "TCONS_00007194"; exon_number "1"; class_code "u"; oId "TCONS_00003659"; tss_id "TSS11903"
chrII	Cufflinks	exon	10424124	10429299	.	.	.	gene_id "linc-1195"; transcript_id "TCONS_00007195"; exon_number "1"; class_code "u"; oId "TCONS_00003461"; tss_id "TSS11904"
chrII	Cufflinks	exon	10429077	10430225	.	.	.	gene_id "linc-1195"; transcript_id "TCONS_00007196"; exon_number "1"; class_code "u"; oId "TCONS_00003661"; tss_id "TSS11905"
chrII	Cufflinks	exon	10524645	10525512	.	.	.	gene_id "linc-1196"; transcript_id "TCONS_00007200"; exon_number "1"; class_code "u"; oId "TCONS_00003662"; tss_id "TSS11909"
chrII	Cufflinks	exon	10525261	10525933	.	.	.	gene_id "linc-1196"; transcript_id "TCONS_00007201"; exon_number "1"; class_code "u"; oId "TCONS_00004339"; tss_id "TSS11910"
chrII	Cufflinks	exon	10526180	10526823	.	.	.	gene_id "linc-1197"; transcript_id "TCONS_00007202"; exon_number "1"; class_code "u"; oId "TCONS_00004340"; tss_id "TSS11911"
chrII	Cufflinks	exon	10578321	10578935	.	.	.	gene_id "linc-1198"; transcript_id "TCONS_00007203"; exon_number "1"; class_code "u"; oId "TCONS_00006029"; tss_id "TSS11912"
chrII	Cufflinks	exon	10609345	10611065	.	.	.	gene_id "linc-1199"; transcript_id "TCONS_00007204"; exon_number "1"; class_code "u"; oId "TCONS_00004765"; tss_id "TSS11913"
chrII	Cufflinks	exon	10610480	10612055	.	.	.	gene_id "linc-1199"; transcript_id "TCONS_00007205"; exon_number "1"; class_code "u"; oId "TCONS_00003262"; tss_id "TSS11914"
chrII	Cufflinks	exon	10612159	10612692	.	.	.	gene_id "linc-1200"; transcript_id "TCONS_00007206"; exon_number "1"; class_code "u"; oId "TCONS_00004548"; tss_id "TSS11915"
chrII	Cufflinks	exon	10612335	10612860	.	.	.	gene_id "linc-1200"; transcript_id "TCONS_00007207"; exon_number "1"; class_code "u"; oId "TCONS_00004344"; tss_id "TSS11916"
chrII	Cufflinks	exon	10670995	10672542	.	.	.	gene_id "linc-1201"; transcript_id "TCONS_00007208"; exon_number "1"; class_code "u"; oId "TCONS_00004766"; tss_id "TSS11917"
chrII	Cufflinks	exon	10694366	10694700	.	.	.	gene_id "linc-1202"; transcript_id "TCONS_00007209"; exon_number "1"; class_code "u"; oId "TCONS_00004673"; tss_id "TSS11918"
chrII	Cufflinks	exon	10731765	10733595	.	.	.	gene_id "linc-1203"; transcript_id "TCONS_00007210"; exon_number "1"; class_code "u"; oId "TCONS_00003664"; tss_id "TSS11919"
chrII	Cufflinks	exon	10733737	10733984	.	.	.	gene_id "linc-1204"; transcript_id "TCONS_00007211"; exon_number "1"; class_code "u"; oId "TCONS_00004549"; tss_id "TSS11920"
chrII	Cufflinks	exon	10733813	10736749	.	.	.	gene_id "linc-1204"; transcript_id "TCONS_00007212"; exon_number "1"; class_code "u"; oId "TCONS_00003354"; tss_id "TSS11920"
chrII	Cufflinks	exon	10775736	10776181	.	.	.	gene_id "linc-1205"; transcript_id "TCONS_00007213"; exon_number "1"; class_code "u"; oId "TCONS_00004078"; tss_id "TSS11921"
chrII	Cufflinks	exon	10785133	10785378	.	+	.	gene_id "linc-1206"; transcript_id "TCONS_00007215"; exon_number "1"; class_code "u"; oId "TCONS_00005008"; tss_id "TSS11923"
chrII	Cufflinks	exon	10800162	10801384	.	.	.	gene_id "linc-1207"; transcript_id "TCONS_00007216"; exon_number "1"; class_code "u"; oId "TCONS_00003462"; tss_id "TSS11924"
chrII	Cufflinks	exon	10801368	10801855	.	.	.	gene_id "linc-1207"; transcript_id "TCONS_00007217"; exon_number "1"; class_code "u"; oId "TCONS_00004346"; tss_id "TSS11925"
chrII	Cufflinks	exon	10879965	10880371	.	.	.	gene_id "linc-1208"; transcript_id "TCONS_00007219"; exon_number "1"; class_code "u"; oId "TCONS_00005380"; tss_id "TSS11927"
chrII	Cufflinks	exon	10896130	10896451	.	.	.	gene_id "linc-1209"; transcript_id "TCONS_00007220"; exon_number "1"; class_code "u"; oId "TCONS_00005723"; tss_id "TSS11928"
chrII	Cufflinks	exon	10906517	10906793	.	.	.	gene_id "linc-1210"; transcript_id "TCONS_00007221"; exon_number "1"; class_code "u"; oId "TCONS_00005724"; tss_id "TSS11929"
chrII	Cufflinks	exon	10912359	10912980	.	.	.	gene_id "linc-1211"; transcript_id "TCONS_00007222"; exon_number "1"; class_code "u"; oId "TCONS_00004079"; tss_id "TSS11930"
chrII	Cufflinks	exon	10945782	10946583	.	-	.	gene_id "linc-1212"; transcript_id "TCONS_00007223"; exon_number "1"; class_code "u"; oId "TCONS_00003912"; tss_id "TSS11931"
chrII	Cufflinks	exon	10966499	10967036	.	.	.	gene_id "linc-1213"; transcript_id "TCONS_00007228"; exon_number "1"; class_code "u"; oId "TCONS_00004877"; tss_id "TSS11936"
chrII	Cufflinks	exon	11017300	11018157	.	.	.	gene_id "linc-1214"; transcript_id "TCONS_00007229"; exon_number "1"; class_code "u"; oId "TCONS_00004185"; tss_id "TSS11937"
chrII	Cufflinks	exon	11017630	11018490	.	.	.	gene_id "linc-1214"; transcript_id "TCONS_00007230"; exon_number "1"; class_code "u"; oId "TCONS_00004080"; tss_id "TSS11938"
chrII	Cufflinks	exon	11017901	11018861	.	.	.	gene_id "linc-1214"; transcript_id "TCONS_00007231"; exon_number "1"; class_code "u"; oId "TCONS_00004347"; tss_id "TSS11939"
chrII	Cufflinks	exon	11019322	11019999	.	.	.	gene_id "linc-1215"; transcript_id "TCONS_00007232"; exon_number "1"; class_code "u"; oId "TCONS_00003463"; tss_id "TSS11940"
chrII	Cufflinks	exon	11019756	11020094	.	.	.	gene_id "linc-1215"; transcript_id "TCONS_00007233"; exon_number "1"; class_code "u"; oId "TCONS_00004348"; tss_id "TSS11941"
chrII	Cufflinks	exon	11091870	11092165	.	.	.	gene_id "linc-1216"; transcript_id "TCONS_00007235"; exon_number "1"; class_code "u"; oId "TCONS_00004558"; tss_id "TSS11943"
chrII	Cufflinks	exon	11152739	11153436	.	-	.	gene_id "linc-1217"; transcript_id "TCONS_00007241"; exon_number "1"; class_code "u"; oId "TCONS_00004081"; tss_id "TSS11948"
chrII	Cufflinks	exon	11163266	11163634	.	.	.	gene_id "linc-1218"; transcript_id "TCONS_00007242"; exon_number "1"; class_code "u"; oId "TCONS_00005346"; tss_id "TSS11949"
chrII	Cufflinks	exon	11163774	11164312	.	-	.	gene_id "linc-1219"; transcript_id "TCONS_00007243"; exon_number "1"; class_code "u"; oId "TCONS_00005673"; tss_id "TSS11950"
chrII	Cufflinks	exon	11180296	11181037	.	.	.	gene_id "linc-1220"; transcript_id "TCONS_00007245"; exon_number "1"; class_code "u"; oId "TCONS_00003465"; tss_id "TSS11952"
chrII	Cufflinks	exon	11194554	11194621	.	.	.	gene_id "linc-1221"; transcript_id "TCONS_00006506"; exon_number "1"; class_code "u"; oId "TCONS_00000204"; tss_id "TSS10668"
chrII	Cufflinks	exon	11194600	11196114	.	.	.	gene_id "linc-1221"; transcript_id "TCONS_00007246"; exon_number "1"; class_code "u"; oId "TCONS_00003668"; tss_id "TSS11953"
chrII	Cufflinks	exon	11194869	11195140	.	.	.	gene_id "linc-1221"; transcript_id "TCONS_00006506"; exon_number "2"; class_code "u"; oId "TCONS_00000204"; tss_id "TSS10668"
chrII	Cufflinks	exon	11199842	11200322	.	.	.	gene_id "linc-1222"; transcript_id "TCONS_00007247"; exon_number "1"; class_code "u"; oId "TCONS_00004349"; tss_id "TSS11954"
chrII	Cufflinks	exon	11249478	11249684	.	.	.	gene_id "linc-1223"; transcript_id "TCONS_00007249"; exon_number "1"; class_code "u"; oId "TCONS_00004350"; tss_id "TSS11956"
chrII	Cufflinks	exon	11262092	11263266	.	.	.	gene_id "linc-1224"; transcript_id "TCONS_00007250"; exon_number "1"; class_code "u"; oId "TCONS_00003466"; tss_id "TSS11957"
chrII	Cufflinks	exon	11279951	11281794	.	.	.	gene_id "linc-1225"; transcript_id "TCONS_00007251"; exon_number "1"; class_code "u"; oId "TCONS_00004770"; tss_id "TSS11958"
chrII	Cufflinks	exon	11320363	11320830	.	.	.	gene_id "linc-1226"; transcript_id "TCONS_00007252"; exon_number "1"; class_code "u"; oId "TCONS_00004084"; tss_id "TSS11959"
chrII	Cufflinks	exon	11329720	11330525	.	.	.	gene_id "linc-1227"; transcript_id "TCONS_00007253"; exon_number "1"; class_code "u"; oId "TCONS_00003769"; tss_id "TSS11960"
chrII	Cufflinks	exon	11330057	11331390	.	.	.	gene_id "linc-1227"; transcript_id "TCONS_00007254"; exon_number "1"; class_code "u"; oId "TCONS_00003355"; tss_id "TSS11961"
chrII	Cufflinks	exon	11331212	11331549	.	.	.	gene_id "linc-1227"; transcript_id "TCONS_00007255"; exon_number "1"; class_code "u"; oId "TCONS_00004561"; tss_id "TSS11962"
chrII	Cufflinks	exon	11355528	11356049	.	.	.	gene_id "linc-1228"; transcript_id "TCONS_00007257"; exon_number "1"; class_code "u"; oId "TCONS_00004563"; tss_id "TSS11964"
chrII	Cufflinks	exon	11376472	11377642	.	.	.	gene_id "linc-1229"; transcript_id "TCONS_00007258"; exon_number "1"; class_code "u"; oId "TCONS_00004352"; tss_id "TSS11965"
chrII	Cufflinks	exon	11377339	11377776	.	.	.	gene_id "linc-1229"; transcript_id "TCONS_00007259"; exon_number "1"; class_code "u"; oId "TCONS_00005903"; tss_id "TSS11966"
chrII	Cufflinks	exon	11377552	11378310	.	.	.	gene_id "linc-1229"; transcript_id "TCONS_00007260"; exon_number "1"; class_code "u"; oId "TCONS_00003239"; tss_id "TSS11967"
chrII	Cufflinks	exon	11377972	11378744	.	.	.	gene_id "linc-1229"; transcript_id "TCONS_00007261"; exon_number "1"; class_code "u"; oId "TCONS_00003920"; tss_id "TSS11968"
chrII	Cufflinks	exon	11379074	11380310	.	.	.	gene_id "linc-1230"; transcript_id "TCONS_00007262"; exon_number "1"; class_code "u"; oId "TCONS_00003139"; tss_id "TSS11969"
chrII	Cufflinks	exon	11380606	11381528	.	.	.	gene_id "linc-1231"; transcript_id "TCONS_00007263"; exon_number "1"; class_code "u"; oId "TCONS_00003468"; tss_id "TSS11970"
chrII	Cufflinks	exon	11380851	11381920	.	.	.	gene_id "linc-1231"; transcript_id "TCONS_00007264"; exon_number "1"; class_code "u"; oId "TCONS_00003669"; tss_id "TSS11971"
chrII	Cufflinks	exon	11391144	11391713	.	.	.	gene_id "linc-1232"; transcript_id "TCONS_00007265"; exon_number "1"; class_code "u"; oId "TCONS_00003735"; tss_id "TSS11972"
chrII	Cufflinks	exon	11404826	11406188	.	.	.	gene_id "linc-1233"; transcript_id "TCONS_00007267"; exon_number "1"; class_code "u"; oId "TCONS_00003356"; tss_id "TSS11974"
chrII	Cufflinks	exon	11406423	11408444	.	.	.	gene_id "linc-1234"; transcript_id "TCONS_00007268"; exon_number "1"; class_code "u"; oId "TCONS_00004820"; tss_id "TSS11975"
chrII	Cufflinks	exon	11407342	11408942	.	.	.	gene_id "linc-1234"; transcript_id "TCONS_00007269"; exon_number "1"; class_code "u"; oId "TCONS_00004772"; tss_id "TSS11976"
chrII	Cufflinks	exon	11408544	11409722	.	.	.	gene_id "linc-1234"; transcript_id "TCONS_00007270"; exon_number "1"; class_code "u"; oId "TCONS_00004821"; tss_id "TSS11977"
chrII	Cufflinks	exon	11409444	11409839	.	.	.	gene_id "linc-1234"; transcript_id "TCONS_00007271"; exon_number "1"; class_code "u"; oId "TCONS_00004567"; tss_id "TSS11978"
chrII	Cufflinks	exon	11501714	11502725	.	.	.	gene_id "linc-1235"; transcript_id "TCONS_00007273"; exon_number "1"; class_code "u"; oId "TCONS_00003469"; tss_id "TSS11980"
chrII	Cufflinks	exon	11503770	11505044	.	.	.	gene_id "linc-1236"; transcript_id "TCONS_00007274"; exon_number "1"; class_code "u"; oId "TCONS_00003470"; tss_id "TSS11981"
chrII	Cufflinks	exon	11504045	11505948	.	.	.	gene_id "linc-1236"; transcript_id "TCONS_00007275"; exon_number "1"; class_code "u"; oId "TCONS_00003824"; tss_id "TSS11982"
chrII	Cufflinks	exon	11508925	11510352	.	+	.	gene_id "linc-1237"; transcript_id "TCONS_00007276"; exon_number "1"; class_code "u"; oId "TCONS_00003670"; tss_id "TSS11983"
chrII	Cufflinks	exon	11555050	11555685	.	.	.	gene_id "linc-1238"; transcript_id "TCONS_00007277"; exon_number "1"; class_code "u"; oId "TCONS_00003178"; tss_id "TSS11984"
chrII	Cufflinks	exon	11555555	11555779	.	.	.	gene_id "linc-1238"; transcript_id "TCONS_00007278"; exon_number "1"; class_code "u"; oId "TCONS_00004680"; tss_id "TSS11985"
chrII	Cufflinks	exon	11637791	11638475	.	+	.	gene_id "linc-1239"; transcript_id "TCONS_00007280"; exon_number "1"; class_code "u"; oId "TCONS_00004087"; tss_id "TSS11987"
chrII	Cufflinks	exon	11638874	11639134	.	.	.	gene_id "linc-1240"; transcript_id "TCONS_00007281"; exon_number "1"; class_code "u"; oId "TCONS_00005072"; tss_id "TSS11988"
chrII	Cufflinks	exon	11645597	11646442	.	.	.	gene_id "linc-1241"; transcript_id "TCONS_00007282"; exon_number "1"; class_code "u"; oId "TCONS_00003770"; tss_id "TSS11989"
chrII	Cufflinks	exon	11716901	11718441	.	.	.	gene_id "linc-1242"; transcript_id "TCONS_00006507"; exon_number "1"; class_code "u"; oId "TCONS_00000096"; tss_id "TSS10775"
chrII	Cufflinks	exon	11717389	11719216	.	.	.	gene_id "linc-1242"; transcript_id "TCONS_00006508"; exon_number "1"; class_code "u"; oId "TCONS_00000165"; tss_id "TSS10776"
chrII	Cufflinks	exon	11718588	11718781	.	.	.	gene_id "linc-1242"; transcript_id "TCONS_00006507"; exon_number "2"; class_code "u"; oId "TCONS_00000096"; tss_id "TSS10775"
chrII	Cufflinks	exon	11733232	11734390	.	.	.	gene_id "linc-1243"; transcript_id "TCONS_00007285"; exon_number "1"; class_code "u"; oId "TCONS_00005420"; tss_id "TSS11992"
chrII	Cufflinks	exon	11733497	11736606	.	.	.	gene_id "linc-1243"; transcript_id "TCONS_00007286"; exon_number "1"; class_code "u"; oId "TCONS_00003166"; tss_id "TSS11993"
chrII	Cufflinks	exon	11734728	11737481	.	.	.	gene_id "linc-1243"; transcript_id "TCONS_00007287"; exon_number "1"; class_code "u"; oId "TCONS_00003116"; tss_id "TSS11994"
chrII	Cufflinks	exon	11737247	11737729	.	.	.	gene_id "linc-1243"; transcript_id "TCONS_00007288"; exon_number "1"; class_code "u"; oId "TCONS_00003736"; tss_id "TSS11995"
chrII	Cufflinks	exon	11737405	11737814	.	.	.	gene_id "linc-1243"; transcript_id "TCONS_00007289"; exon_number "1"; class_code "u"; oId "TCONS_00004358"; tss_id "TSS11996"
chrII	Cufflinks	exon	11738505	11739157	.	.	.	gene_id "linc-1244"; transcript_id "TCONS_00007290"; exon_number "1"; class_code "u"; oId "TCONS_00004359"; tss_id "TSS11997"
chrII	Cufflinks	exon	11766035	11766384	.	.	.	gene_id "linc-1245"; transcript_id "TCONS_00007291"; exon_number "1"; class_code "u"; oId "TCONS_00004360"; tss_id "TSS11998"
chrII	Cufflinks	exon	11789761	11790588	.	.	.	gene_id "linc-1246"; transcript_id "TCONS_00007293"; exon_number "1"; class_code "u"; oId "TCONS_00004186"; tss_id "TSS12000"
chrII	Cufflinks	exon	11855030	11855883	.	.	.	gene_id "linc-1247"; transcript_id "TCONS_00007296"; exon_number "1"; class_code "u"; oId "TCONS_00003471"; tss_id "TSS12003"
chrII	Cufflinks	exon	11856126	11856590	.	.	.	gene_id "linc-1248"; transcript_id "TCONS_00007297"; exon_number "1"; class_code "u"; oId "TCONS_00005075"; tss_id "TSS12004"
chrII	Cufflinks	exon	11856235	11856708	.	.	.	gene_id "linc-1248"; transcript_id "TCONS_00007298"; exon_number "1"; class_code "u"; oId "TCONS_00005115"; tss_id "TSS12005"
chrII	Cufflinks	exon	11857893	11859591	.	.	.	gene_id "linc-1249"; transcript_id "TCONS_00007299"; exon_number "1"; class_code "u"; oId "TCONS_00003928"; tss_id "TSS12006"
chrII	Cufflinks	exon	11859159	11859985	.	.	.	gene_id "linc-1249"; transcript_id "TCONS_00007300"; exon_number "1"; class_code "u"; oId "TCONS_00003671"; tss_id "TSS12007"
chrII	Cufflinks	exon	11901952	11902497	.	.	.	gene_id "linc-1250"; transcript_id "TCONS_00007301"; exon_number "1"; class_code "u"; oId "TCONS_00003929"; tss_id "TSS12008"
chrII	Cufflinks	exon	11902670	11903448	.	.	.	gene_id "linc-1251"; transcript_id "TCONS_00007302"; exon_number "1"; class_code "u"; oId "TCONS_00003472"; tss_id "TSS12009"
chrII	Cufflinks	exon	11903913	11904768	.	.	.	gene_id "linc-1252"; transcript_id "TCONS_00007303"; exon_number "1"; class_code "u"; oId "TCONS_00004089"; tss_id "TSS12010"
chrII	Cufflinks	exon	11935759	11937522	.	.	.	gene_id "linc-1253"; transcript_id "TCONS_00007304"; exon_number "1"; class_code "u"; oId "TCONS_00003473"; tss_id "TSS12011"
chrII	Cufflinks	exon	11938251	11938987	.	-	.	gene_id "linc-1254"; transcript_id "TCONS_00007305"; exon_number "1"; class_code "u"; oId "TCONS_00003474"; tss_id "TSS12012"
chrII	Cufflinks	exon	11942701	11943668	.	.	.	gene_id "linc-1255"; transcript_id "TCONS_00007306"; exon_number "1"; class_code "u"; oId "TCONS_00003475"; tss_id "TSS12013"
chrII	Cufflinks	exon	11952211	11952962	.	.	.	gene_id "linc-1256"; transcript_id "TCONS_00007307"; exon_number "1"; class_code "u"; oId "TCONS_00003476"; tss_id "TSS12014"
chrII	Cufflinks	exon	11967929	11968481	.	+	.	gene_id "linc-1257"; transcript_id "TCONS_00007308"; exon_number "1"; class_code "u"; oId "TCONS_00004970"; tss_id "TSS12015"
chrII	Cufflinks	exon	12007721	12008269	.	.	.	gene_id "linc-1258"; transcript_id "TCONS_00007309"; exon_number "1"; class_code "u"; oId "TCONS_00004361"; tss_id "TSS12016"
chrII	Cufflinks	exon	12008137	12008457	.	.	.	gene_id "linc-1258"; transcript_id "TCONS_00007310"; exon_number "1"; class_code "u"; oId "TCONS_00004568"; tss_id "TSS12017"
chrII	Cufflinks	exon	12100046	12101780	.	.	.	gene_id "linc-1259"; transcript_id "TCONS_00007311"; exon_number "1"; class_code "u"; oId "TCONS_00004092"; tss_id "TSS12018"
chrII	Cufflinks	exon	12101174	12101955	.	.	.	gene_id "linc-1259"; transcript_id "TCONS_00007312"; exon_number "1"; class_code "u"; oId "TCONS_00004773"; tss_id "TSS12019"
chrII	Cufflinks	exon	12202526	12202996	.	.	.	gene_id "linc-1260"; transcript_id "TCONS_00007313"; exon_number "1"; class_code "u"; oId "TCONS_00004363"; tss_id "TSS12020"
chrII	Cufflinks	exon	12287094	12288423	.	.	.	gene_id "linc-1261"; transcript_id "TCONS_00007315"; exon_number "1"; class_code "u"; oId "TCONS_00003477"; tss_id "TSS12022"
chrII	Cufflinks	exon	12367112	12368984	.	.	.	gene_id "linc-1262"; transcript_id "TCONS_00007316"; exon_number "1"; class_code "u"; oId "TCONS_00003672"; tss_id "TSS12023"
chrII	Cufflinks	exon	12368959	12369386	.	.	.	gene_id "linc-1262"; transcript_id "TCONS_00007317"; exon_number "1"; class_code "u"; oId "TCONS_00004682"; tss_id "TSS12024"
chrII	Cufflinks	exon	12370130	12370859	.	.	.	gene_id "linc-1263"; transcript_id "TCONS_00007318"; exon_number "1"; class_code "u"; oId "TCONS_00004573"; tss_id "TSS12025"
chrII	Cufflinks	exon	12370371	12371100	.	.	.	gene_id "linc-1263"; transcript_id "TCONS_00007319"; exon_number "1"; class_code "u"; oId "TCONS_00003930"; tss_id "TSS12026"
chrII	Cufflinks	exon	12379693	12380690	.	.	.	gene_id "linc-1264"; transcript_id "TCONS_00007320"; exon_number "1"; class_code "u"; oId "TCONS_00003318"; tss_id "TSS12027"
chrII	Cufflinks	exon	12380570	12381445	.	.	.	gene_id "linc-1264"; transcript_id "TCONS_00007321"; exon_number "1"; class_code "u"; oId "TCONS_00004367"; tss_id "TSS12028"
chrII	Cufflinks	exon	12381930	12382471	.	.	.	gene_id "linc-1265"; transcript_id "TCONS_00007322"; exon_number "1"; class_code "u"; oId "TCONS_00004368"; tss_id "TSS12029"
chrII	Cufflinks	exon	12436150	12437206	.	.	.	gene_id "linc-1266"; transcript_id "TCONS_00007323"; exon_number "1"; class_code "u"; oId "TCONS_00003737"; tss_id "TSS12030"
chrII	Cufflinks	exon	12436385	12437509	.	.	.	gene_id "linc-1266"; transcript_id "TCONS_00007324"; exon_number "1"; class_code "u"; oId "TCONS_00005845"; tss_id "TSS12031"
chrII	Cufflinks	exon	12436721	12437828	.	.	.	gene_id "linc-1266"; transcript_id "TCONS_00007325"; exon_number "1"; class_code "u"; oId "TCONS_00005184"; tss_id "TSS12032"
chrII	Cufflinks	exon	12486953	12488121	.	.	.	gene_id "linc-1267"; transcript_id "TCONS_00007326"; exon_number "1"; class_code "u"; oId "TCONS_00003319"; tss_id "TSS12033"
chrII	Cufflinks	exon	12488358	12488785	.	.	.	gene_id "linc-1268"; transcript_id "TCONS_00007327"; exon_number "1"; class_code "u"; oId "TCONS_00005833"; tss_id "TSS12034"
chrII	Cufflinks	exon	12488591	12489779	.	.	.	gene_id "linc-1268"; transcript_id "TCONS_00007328"; exon_number "1"; class_code "u"; oId "TCONS_00003359"; tss_id "TSS12035"
chrII	Cufflinks	exon	12489099	12489976	.	.	.	gene_id "linc-1268"; transcript_id "TCONS_00007329"; exon_number "1"; class_code "u"; oId "TCONS_00003320"; tss_id "TSS12036"
chrII	Cufflinks	exon	12517935	12518863	.	.	.	gene_id "linc-1269"; transcript_id "TCONS_00007330"; exon_number "1"; class_code "u"; oId "TCONS_00003593"; tss_id "TSS12037"
chrII	Cufflinks	exon	12518450	12518985	.	.	.	gene_id "linc-1269"; transcript_id "TCONS_00007331"; exon_number "1"; class_code "u"; oId "TCONS_00005602"; tss_id "TSS12038"
chrII	Cufflinks	exon	12551289	12552341	.	.	.	gene_id "linc-1270"; transcript_id "TCONS_00007332"; exon_number "1"; class_code "u"; oId "TCONS_00003360"; tss_id "TSS12039"
chrII	Cufflinks	exon	12553091	12553894	.	.	.	gene_id "linc-1271"; transcript_id "TCONS_00007333"; exon_number "1"; class_code "u"; oId "TCONS_00004094"; tss_id "TSS12040"
chrII	Cufflinks	exon	12604273	12604972	.	.	.	gene_id "linc-1272"; transcript_id "TCONS_00006558"; exon_number "1"; class_code "u"; oId "TCONS_00003228"; tss_id "TSS8114"
chrII	Cufflinks	exon	12604373	12604688	.	.	.	gene_id "linc-1272"; transcript_id "TCONS_00006455"; exon_number "1"; class_code "u"; oId "TCONS_00000172"; tss_id "TSS8114"
chrII	Cufflinks	exon	12604743	12605634	.	.	.	gene_id "linc-1272"; transcript_id "TCONS_00006455"; exon_number "2"; class_code "u"; oId "TCONS_00000172"; tss_id "TSS8114"
chrII	Cufflinks	exon	12612647	12613047	.	+	.	gene_id "linc-1273"; transcript_id "TCONS_00007334"; exon_number "1"; class_code "u"; oId "TCONS_00005733"; tss_id "TSS12041"
chrII	Cufflinks	exon	12613056	12613448	.	.	.	gene_id "linc-1274"; transcript_id "TCONS_00007335"; exon_number "1"; class_code "u"; oId "TCONS_00005080"; tss_id "TSS12042"
chrII	Cufflinks	exon	12624827	12627023	.	.	.	gene_id "linc-1275"; transcript_id "TCONS_00007337"; exon_number "1"; class_code "u"; oId "TCONS_00003478"; tss_id "TSS12044"
chrII	Cufflinks	exon	12635080	12635447	.	.	.	gene_id "linc-1276"; transcript_id "TCONS_00007338"; exon_number "1"; class_code "u"; oId "TCONS_00005951"; tss_id "TSS12045"
chrII	Cufflinks	exon	12635195	12635929	.	.	.	gene_id "linc-1276"; transcript_id "TCONS_00007339"; exon_number "1"; class_code "u"; oId "TCONS_00005847"; tss_id "TSS12046"
chrII	Cufflinks	exon	12644980	12645531	.	.	.	gene_id "linc-1277"; transcript_id "TCONS_00007340"; exon_number "1"; class_code "u"; oId "TCONS_00003479"; tss_id "TSS12047"
chrII	Cufflinks	exon	12738517	12738953	.	.	.	gene_id "linc-1278"; transcript_id "TCONS_00007353"; exon_number "1"; class_code "u"; oId "TCONS_00005016"; tss_id "TSS12060"
chrII	Cufflinks	exon	12797007	12798245	.	.	.	gene_id "linc-1279"; transcript_id "TCONS_00007355"; exon_number "1"; class_code "u"; oId "TCONS_00003153"; tss_id "TSS12062"
chrII	Cufflinks	exon	12818840	12821223	.	.	.	gene_id "linc-1280"; transcript_id "TCONS_00007356"; exon_number "1"; class_code "u"; oId "TCONS_00003126"; tss_id "TSS12063"
chrII	Cufflinks	exon	12820568	12821877	.	.	.	gene_id "linc-1280"; transcript_id "TCONS_00007357"; exon_number "1"; class_code "u"; oId "TCONS_00003155"; tss_id "TSS12064"
chrII	Cufflinks	exon	12821308	12822884	.	.	.	gene_id "linc-1280"; transcript_id "TCONS_00007358"; exon_number "1"; class_code "u"; oId "TCONS_00003286"; tss_id "TSS12065"
chrII	Cufflinks	exon	12821887	12823262	.	.	.	gene_id "linc-1280"; transcript_id "TCONS_00007359"; exon_number "1"; class_code "u"; oId "TCONS_00005203"; tss_id "TSS12066"
chrII	Cufflinks	exon	12822841	12823429	.	.	.	gene_id "linc-1280"; transcript_id "TCONS_00007360"; exon_number "1"; class_code "u"; oId "TCONS_00005215"; tss_id "TSS12067"
chrII	Cufflinks	exon	12878303	12878879	.	.	.	gene_id "linc-1281"; transcript_id "TCONS_00007361"; exon_number "1"; class_code "u"; oId "TCONS_00003826"; tss_id "TSS12068"
chrII	Cufflinks	exon	12879896	12880391	.	.	.	gene_id "linc-1282"; transcript_id "TCONS_00007362"; exon_number "1"; class_code "u"; oId "TCONS_00004099"; tss_id "TSS12069"
chrII	Cufflinks	exon	12880289	12880629	.	.	.	gene_id "linc-1282"; transcript_id "TCONS_00007363"; exon_number "1"; class_code "u"; oId "TCONS_00005350"; tss_id "TSS12070"
chrII	Cufflinks	exon	12929519	12929854	.	.	.	gene_id "linc-1283"; transcript_id "TCONS_00007364"; exon_number "1"; class_code "u"; oId "TCONS_00003179"; tss_id "TSS12071"
chrII	Cufflinks	exon	12935534	12937682	.	.	.	gene_id "linc-1284"; transcript_id "TCONS_00007365"; exon_number "1"; class_code "u"; oId "TCONS_00003677"; tss_id "TSS12072"
chrII	Cufflinks	exon	12948313	12949266	.	.	.	gene_id "linc-1285"; transcript_id "TCONS_00007366"; exon_number "1"; class_code "u"; oId "TCONS_00003361"; tss_id "TSS12073"
chrII	Cufflinks	exon	12949257	12950455	.	.	.	gene_id "linc-1285"; transcript_id "TCONS_00007367"; exon_number "1"; class_code "u"; oId "TCONS_00003678"; tss_id "TSS12074"
chrII	Cufflinks	exon	12960435	12961821	.	+	.	gene_id "linc-1286"; transcript_id "TCONS_00007368"; exon_number "1"; class_code "u"; oId "TCONS_00004776"; tss_id "TSS12075"
chrII	Cufflinks	exon	12960743	12962379	.	+	.	gene_id "linc-1286"; transcript_id "TCONS_00007369"; exon_number "1"; class_code "u"; oId "TCONS_00004101"; tss_id "TSS12076"
chrII	Cufflinks	exon	12963266	12964264	.	.	.	gene_id "linc-1287"; transcript_id "TCONS_00007370"; exon_number "1"; class_code "u"; oId "TCONS_00004102"; tss_id "TSS12077"
chrII	Cufflinks	exon	13002502	13002840	.	.	.	gene_id "linc-1288"; transcript_id "TCONS_00007371"; exon_number "1"; class_code "u"; oId "TCONS_00004103"; tss_id "TSS12078"
chrII	Cufflinks	exon	13025892	13027689	.	.	.	gene_id "linc-1289"; transcript_id "TCONS_00007372"; exon_number "1"; class_code "u"; oId "TCONS_00003679"; tss_id "TSS12079"
chrII	Cufflinks	exon	13027333	13028016	.	.	.	gene_id "linc-1289"; transcript_id "TCONS_00007373"; exon_number "1"; class_code "u"; oId "TCONS_00003559"; tss_id "TSS12080"
chrII	Cufflinks	exon	13032482	13032764	.	.	.	gene_id "linc-1290"; transcript_id "TCONS_00007374"; exon_number "1"; class_code "u"; oId "TCONS_00005679"; tss_id "TSS12081"
chrII	Cufflinks	exon	13052857	13053597	.	.	.	gene_id "linc-1291"; transcript_id "TCONS_00007375"; exon_number "1"; class_code "u"; oId "TCONS_00003680"; tss_id "TSS12082"
chrII	Cufflinks	exon	13054642	13055077	.	.	.	gene_id "linc-1292"; transcript_id "TCONS_00007376"; exon_number "1"; class_code "u"; oId "TCONS_00003940"; tss_id "TSS12083"
chrII	Cufflinks	exon	13054681	13056074	.	.	.	gene_id "linc-1292"; transcript_id "TCONS_00006564"; exon_number "1"; class_code "u"; oId "TCONS_00003217"; tss_id "TSS10996"
chrII	Cufflinks	exon	13054955	13056171	.	.	.	gene_id "linc-1292"; transcript_id "TCONS_00007377"; exon_number "1"; class_code "u"; oId "TCONS_00003156"; tss_id "TSS12084"
chrII	Cufflinks	exon	13072526	13072923	.	.	.	gene_id "linc-1293"; transcript_id "TCONS_00006565"; exon_number "1"; class_code "u"; oId "TCONS_00004415"; tss_id "TSS10999"
chrII	Cufflinks	exon	13148454	13148717	.	.	.	gene_id "linc-1294"; transcript_id "TCONS_00007383"; exon_number "1"; class_code "u"; oId "TCONS_00005352"; tss_id "TSS12090"
chrII	Cufflinks	exon	13148891	13149279	.	.	.	gene_id "linc-1295"; transcript_id "TCONS_00007384"; exon_number "1"; class_code "u"; oId "TCONS_00005353"; tss_id "TSS12091"
chrII	Cufflinks	exon	13168423	13169260	.	.	.	gene_id "linc-1296"; transcript_id "TCONS_00007385"; exon_number "1"; class_code "u"; oId "TCONS_00004105"; tss_id "TSS12092"
chrII	Cufflinks	exon	13169589	13172429	.	.	.	gene_id "linc-1297"; transcript_id "TCONS_00007386"; exon_number "1"; class_code "u"; oId "TCONS_00003157"; tss_id "TSS12093"
chrII	Cufflinks	exon	13172733	13173547	.	.	.	gene_id "linc-1298"; transcript_id "TCONS_00007387"; exon_number "1"; class_code "u"; oId "TCONS_00004779"; tss_id "TSS12094"
chrII	Cufflinks	exon	13182815	13183066	.	+	.	gene_id "linc-1299"; transcript_id "TCONS_00007388"; exon_number "1"; class_code "u"; oId "TCONS_00003801"; tss_id "TSS12095"
chrII	Cufflinks	exon	13188008	13188607	.	.	.	gene_id "linc-1300"; transcript_id "TCONS_00007389"; exon_number "1"; class_code "u"; oId "TCONS_00005680"; tss_id "TSS12096"
chrII	Cufflinks	exon	13188797	13189753	.	.	.	gene_id "linc-1301"; transcript_id "TCONS_00007390"; exon_number "1"; class_code "u"; oId "TCONS_00003483"; tss_id "TSS12097"
chrII	Cufflinks	exon	13189053	13190124	.	.	.	gene_id "linc-1301"; transcript_id "TCONS_00007391"; exon_number "1"; class_code "u"; oId "TCONS_00003802"; tss_id "TSS12098"
chrII	Cufflinks	exon	13191019	13191531	.	.	.	gene_id "linc-1302"; transcript_id "TCONS_00007392"; exon_number "1"; class_code "u"; oId "TCONS_00004780"; tss_id "TSS12099"
chrII	Cufflinks	exon	13218897	13219580	.	.	.	gene_id "linc-1303"; transcript_id "TCONS_00007395"; exon_number "1"; class_code "u"; oId "TCONS_00003944"; tss_id "TSS12102"
chrII	Cufflinks	exon	13220323	13220657	.	.	.	gene_id "linc-1304"; transcript_id "TCONS_00007396"; exon_number "1"; class_code "u"; oId "TCONS_00004380"; tss_id "TSS12103"
chrII	Cufflinks	exon	13225595	13226842	.	.	.	gene_id "linc-1305"; transcript_id "TCONS_00007399"; exon_number "1"; class_code "u"; oId "TCONS_00003486"; tss_id "TSS12106"
chrII	Cufflinks	exon	13227362	13228789	.	.	.	gene_id "linc-1306"; transcript_id "TCONS_00007400"; exon_number "1"; class_code "u"; oId "TCONS_00003487"; tss_id "TSS12107"
chrII	Cufflinks	exon	13228736	13230535	.	.	.	gene_id "linc-1306"; transcript_id "TCONS_00007401"; exon_number "1"; class_code "u"; oId "TCONS_00003488"; tss_id "TSS12108"
chrII	Cufflinks	exon	13230647	13233101	.	.	.	gene_id "linc-1307"; transcript_id "TCONS_00007402"; exon_number "1"; class_code "u"; oId "TCONS_00003489"; tss_id "TSS12109"
chrII	Cufflinks	exon	13266787	13267762	.	.	.	gene_id "linc-1308"; transcript_id "TCONS_00007403"; exon_number "1"; class_code "u"; oId "TCONS_00003490"; tss_id "TSS12110"
chrII	Cufflinks	exon	13267426	13268550	.	.	.	gene_id "linc-1308"; transcript_id "TCONS_00007404"; exon_number "1"; class_code "u"; oId "TCONS_00003681"; tss_id "TSS12111"
chrII	Cufflinks	exon	13267887	13269514	.	.	.	gene_id "linc-1308"; transcript_id "TCONS_00007405"; exon_number "1"; class_code "u"; oId "TCONS_00003491"; tss_id "TSS12112"
chrII	Cufflinks	exon	13334084	13334484	.	.	.	gene_id "linc-1309"; transcript_id "TCONS_00007406"; exon_number "1"; class_code "u"; oId "TCONS_00004108"; tss_id "TSS12113"
chrII	Cufflinks	exon	13334180	13335651	.	.	.	gene_id "linc-1309"; transcript_id "TCONS_00007407"; exon_number "1"; class_code "u"; oId "TCONS_00003229"; tss_id "TSS12113"
chrII	Cufflinks	exon	13334803	13336110	.	.	.	gene_id "linc-1309"; transcript_id "TCONS_00007408"; exon_number "1"; class_code "u"; oId "TCONS_00003158"; tss_id "TSS12114"
chrII	Cufflinks	exon	13335224	13336605	.	.	.	gene_id "linc-1309"; transcript_id "TCONS_00007409"; exon_number "1"; class_code "u"; oId "TCONS_00003492"; tss_id "TSS12115"
chrII	Cufflinks	exon	13335592	13337518	.	.	.	gene_id "linc-1309"; transcript_id "TCONS_00007410"; exon_number "1"; class_code "u"; oId "TCONS_00004782"; tss_id "TSS12116"
chrII	Cufflinks	exon	13336761	13338102	.	.	.	gene_id "linc-1309"; transcript_id "TCONS_00007411"; exon_number "1"; class_code "u"; oId "TCONS_00003493"; tss_id "TSS12117"
[truncated: 3,331 more rows]
