# Supplementary material for: Identification of functional long non-coding RNAs in C. elegans
Source: BMC Biol. 2019 Feb 18;17:14. doi: 10.1186/s12915-019-0635-7 (PMC6378714; doi:10.1186/s12915-019-0635-7)
Supplement: Supplementary file 3 — a Annotation of the lncRNAs in C. elegans, including genomic position, multi-exonic or mono-exonic nature, distance to CAGE peak, distance to closest locus, overlap with previously annotated lncRNA, overlap with epigenomic marks and miRNA binding sites, GC proportion, nucleotide conservation, number of libraries in which the locus is expressed, median and mean expression (FPKM), stage of highest expression, closest upstream and downstream protein-coding genes, correlation of expression and associated P value, reported phenotype for the protein. b Reported phenotypes for upstream and downstream protein-coding genes of knockout and knock-down lncRNAs (XLSX 810 kb) [file 12915_2019_635_MOESM3_ESM.xlsx]

## Sheet: LncRNA_annotations
Additional File 3: Annotation of the lncRNAs in C. elegans, including genomic position, multi-exonic or mono-exonic nature, distance to CAGE peak, distance to closest locus, overlap with previously annotated lncRNA, overlap with epigenomic marks and miRNA binding sites, GC proportion, nucleotide conservation, number of libraries in which the locus is expressed, median and mean expression (FPKM), …
CHR	START	END	STRAND	LOCUS	TYPE	Overlap with WS269 feature	Distance to CAGE peak (nt)	distance closest protein coding gene (nt)	closest locus	STRAND_NEXT	intersect Nam and Bartel (2012) annotations	intersect with enhancer	intersect with transcription factor binding sites	interesect with highly occupied targets (Chen et al 2014)	intersect with iPARCLiP site	intersect with AGO site	GC content	conservation (PhyloP)	Number of libraries expressed	median expression (RPKM)	mean expression (RPKM)	stage of highest expression	Protein coding gene upstream	correlation (spearman) of expression with upstream protein coding locus	p-value	Reported mutant phenotype for upstream protein coding locus	Protein coding gene downstream	correlation (spearman) of expression with downstream protein coding locus	p-value	Reported mutant phenotype for dowstream protein coding locus
I	2446	3309	-	linc-201	multi	0	-279	439	Y74C9A.6	-	0	0	0	0	0	0	0.315508	NA	39	0	2.48588	N2_EE_50-150	NA	NA	NA	NA	homt-1	0.401109	1.759e-09	gonad migration variant
I	34842	36999	.	linc-347	mono	0	-186	990	c_elegans_XLOC_004144	+	0	1	1	0	0	0	0.370714	0.448581	20	0.0347427	0.444248	L1 NSM neuron DSN treated	sesn-1	0.222746	0.001188	shortened life span	Y74C9A.1	0.138378	0.0457	NA
I	37988	38512	-	linc-348	mono	0	-68	294	c_elegans_XLOC_004145	+	0	0	0	0	0	0	0.459048	NA	31	0	1.81893	L1 NSM neuron DSN treated	sesn-1	0.16782	0.01515	shortened life span	Y74C9A.1	-0.0146827	0.8329	NA
I	38805	43314	.	linc-349	mono	0	-347	294	c_elegans_XLOC_004144	+	0	0	1	1	0	0	0.381596	0.395535	24	0.07507	0.817593	DMM408_Amot_nrn_L2-DSN	sesn-1	0.135656	0.05018	shortened life span	Y74C9A.1	0.0202181	0.7714	NA
I	46771	47250	.	linc-350	mono	0	NA	223	Y48G1C.12	+	0	0	1	0	0	0	0.391667	0.416017	9	0	0.183909	N2_EE_RZ-54	Y74C9A.1	-0.0243946	0.7259	NA	Y48G1C.12	0.0532995	0.4434	NA
I	65363	65968	+	linc-351	mono	0	3	506	c_elegans_XLOC_004148	+	0	0	1	0	0	0	0.39934	NA	7	0	0.182658	DZ685 embryonic Z1/Z4 cells DSN treated	Y48G1C.5	0.151857	0.02817	NA	csk-1	-0.0187372	0.7877	NA
I	66473	67540	.	linc-352	mono	0	-529	506	c_elegans_XLOC_004147	-	0	0	0	0	0	0	0.427903	NA	5	0	0.0836285	DZ685 embryonic Z1/Z4 cells DSN treated	Y48G1C.5	0.347085	2.624e-07	NA	csk-1	-0.118104	0.08854	NA
I	123152	123894	.	linc-353	mono	0	NA	1392	c_elegans_XLOC_004151	+	0	0	0	0	0	0	0.341857	NA	4	0	0.0651343	N2_EE_50-150	spe-8	0.224709	0.001072	hypoxia hypersensitive	mex-3	-0.0310702	0.6552	transgene expression increased
I	125285	126307	.	linc-354	mono	0	NA	991	mex-3	+	0	0	0	0	0	0	0.369501	NA	5	0	0.0801715	early embryo reference cells DSN	spe-8	0.0236159	0.7343	hypoxia hypersensitive	mex-3	0.149959	0.03022	transgene expression increased
I	156006	158025	-	linc-355	mono	0	37	1157	bli-3	-	0	1	1	0	0	0	0.30495	NA	6	0	0.0940046	N2_EE_50-270	bli-3	0.0335072	0.6301	transgene subcellular localization variant	ptr-11	0.0951224	0.1707	small
I	167112	169434	.	linc-356	mono	0	261	294	ptr-11	-	0	0	0	0	0	0	0.380542	0.380097	14	0	0.205305	DZ685 embryonic Z1/Z4 cells DSN treated	ptr-11	0.204646	0.002956	small	F56C11.6	0.167329	0.01545	maternal sterile
I	260483	261460	+	linc-357	mono	0	-70	1327	Y48G1BR.1	-	0	0	0	0	0	0	0.378323	NA	5	0	0.0952619	larval L2 library total RNA DSN treated	Y48G1BR.1	0.127283	0.06628	NA	C53D5.3	0.0435636	0.5311	NA
I	266140	267089	.	linc-358	mono	0	134	1792	c_elegans_XLOC_004158	-	0	0	0	0	0	0	0.325263	NA	6	0	0.0968791	DMM402_N2all_L1-DSN	Y48G1BR.1	0.0142671	0.8375	NA	C53D5.3	-0.0254358	0.7147	NA
I	268880	269479	.	linc-359	mono	0	NA	1792	c_elegans_XLOC_004157	+	0	0	0	0	0	0	0.271667	0.338757	5	0	0.0893299	YA	Y48G1BR.1	0.0625915	0.3679	NA	C53D5.3	0.00762229	0.9128	NA
I	273094	274400	.	linc-360	mono	0	-326	321	c_elegans_XLOC_004160	-	0	0	0	0	0	0	0.322112	NA	26	0	3.19981	L1 NSM neuron DSN treated	Y48G1BR.1	-0.0499876	0.4723	NA	C53D5.3	0.132042	0.05667	NA
I	274720	275731	.	linc-361	mono	0	-300	321	c_elegans_XLOC_004159	-	1	0	0	0	0	0	0.387352	0.4812	18	0	0.751945	DMM402_N2all_L1-DSN	Y48G1BR.1	0.0276364	0.6912	NA	C53D5.3	0.183929	0.007679	NA
I	276127	277958	.	linc-362	mono	0	-145	233	c_elegans_XLOC_004162	+	1	1	1	0	0	0	0.378821	0.414293	30	0	0.868603	larval L1 all neuron DSN treated	Y48G1BR.1	0.144489	0.03686	NA	C53D5.3	0.228606	0.0008706	NA
I	278190	279996	+	linc-363	mono	0	-35	125	C53D5.3	+	0	0	1	0	0	0	0.357499	0.621321	19	0	0.348667	early embryo reference cells DSN	Y48G1BR.1	0.115366	0.09624	NA	C53D5.3	0.18929	0.006051	NA
I	282673	283365	.	linc-364	mono	1	274	136	C53D5.2	+	0	0	0	0	0	0	0.341991	0.409313	87	0.75994	1.57903	early embryo reference cells DSN	C53D5.3	0.521898	5.342e-16	NA	C53D5.2	0.719721	2.2e-16	NA
I	289780	290469	.	linc-365	mono	0	NA	643	ztf-3	-	0	0	1	0	0	0	0.298551	0.359614	25	0	0.612894	larval L1 all neuron DSN treated	ztf-3	0.187222	0.006639	small	C53D5.1	0.302095	8.771e-06	NA
I	395003	396071	.	linc-366	mono	0	NA	417	c_elegans_XLOC_004166	+	0	0	1	0	0	0	0.391955	NA	3	0	0.0786962	N2_EE_50-270	R119.5	0.0743058	0.285	embryonic lethal	otub-2	-0.0319995	0.6455	NA
I	396487	396838	.	linc-367	mono	0	NA	417	c_elegans_XLOC_004165	-	0	0	0	0	0	0	0.329545	NA	7	0	0.203702	YA	R119.5	0.00318748	0.9635	embryonic lethal	otub-2	0.016101	0.817	NA
I	397390	397770	-	linc-368	mono	0	34	349	c_elegans_XLOC_004168	-	0	0	1	1	0	0	0.354331	NA	6	0	0.271132	N2_EE_RZ-54	R119.5	0.014299	0.8372	embryonic lethal	otub-2	0.115211	0.09669	NA
I	398118	398670	+	linc-369	mono	0	88	222	otub-2	+	0	0	1	1	0	0	0.332731	0.34947	9	0	0.450692	L1 NSM neuron DSN treated	R119.5	0.162482	0.01875	embryonic lethal	otub-2	0.114749	0.09804	NA
I	426166	431433	.	linc-370	mono	0	-464	1117	c_elegans_XLOC_004170	+	0	1	1	0	0	0	0.367882	0.742494	12	0.00749004	0.197623	larval L1 all neuron DSN treated	C07F11.2	0.200131	0.003668	transgene expression reduced	tol-1	0.332912	8.427e-07	organism morphology variant
I	432549	441232	.	linc-371	mono	0	228	129	c_elegans_XLOC_004171	+	1	1	1	0	0	0	0.368148	0.441116	21	0.0379185	0.829751	L1 NSM neuron DSN treated	C07F11.2	-0.0303563	0.6626	transgene expression reduced	tol-1	0.522518	4.867e-16	organism morphology variant
I	441360	443855	.	linc-372	mono	0	-352	129	c_elegans_XLOC_004170	+	0	0	0	0	0	0	0.407853	0.912023	22	0.0305984	0.417103	DMM402_N2all_L1-DSN	C07F11.2	-0.163355	0.01811	transgene expression reduced	tol-1	0.51128	2.565e-15	organism morphology variant
I	467292	467670	.	linc-373	mono	0	1506	260	c_elegans_XLOC_004173	+	0	0	0	0	0	0	0.306069	NA	2	0	0.0728844	DZ685 embryonic Z1/Z4 cells DSN treated	W04C9.5	0.0603436	0.3854	larval lethal	cutl-13	0.0413306	0.5524	larval lethal
I	467929	468288	.	linc-374	mono	0	NA	260	c_elegans_XLOC_004172	+	0	0	0	0	0	0	0.397222	NA	2	0	0.0884277	early embryo reference cells DSN	W04C9.5	0.202172	0.003329	larval lethal	cutl-13	0.0585608	0.3996	larval lethal
I	475147	476385	.	linc-375	mono	0	-264	1198	cutl-13	+	0	0	0	0	0	0	0.335755	NA	2	0	0.0617705	larval L1 all neuron	W04C9.5	0.14536	0.03573	larval lethal	cutl-13	0.118081	0.08861	larval lethal
I	526490	527909	.	linc-376	mono	0	246	352	Y65B4BL.8	-	0	1	1	0	0	0	0.435211	0.659671	5	0	0.0848275	DZ685 embryonic Z1/Z4 cells DSN treated	Y65B4BL.6	0.0797224	0.2512	male tail morphology variant	Y65B4BL.1	0.13359	0.05381	NA
I	544431	545588	+	linc-377	mono	0	-40	552	c_elegans_XLOC_004179	+	0	1	1	0	0	0	0.405872	NA	19	0	0.326323	larval L1 all neuron	wwp-1	0.287359	2.457e-05	dendrite development variant	ptr-21	0.183101	0.007963	small
I	546139	548192	.	linc-378	mono	0	171	552	c_elegans_XLOC_004178	-	0	0	1	0	0	0	0.329114	0.502186	19	0.0163374	0.536623	DMM402_N2all_L1-DSN	wwp-1	0.289132	2.177e-05	dendrite development variant	ptr-21	0.290909	1.927e-05	small
I	608695	609958	.	linc-379	mono	0	1660	1125	hum-7	-	0	0	0	0	0	0	0.336234	0.355137	6	0	0.140129	DMM402_N2all_L1-DSN	hum-7	0.181089	0.00869	NA	F56A6.4	-0.0185521	0.7898	embryonic lethal
I	687012	687458	.	linc-380	mono	0	NA	414	Y18H1A.10	-	0	0	0	0	0	0	0.449664	NA	6	0	0.281095	DMM408_Amot_nrn_L2-DSN	Y18H1A.10	0.104293	0.1329	exploded through vulva	Y18H1A.1	0.0932203	0.1794	NA
I	738960	739449	.	linc-381	mono	0	NA	950	c_elegans_XLOC_000071	+	0	0	1	0	0	0	0.326531	NA	5	0	0.13392	NW1229 larval L1 all neurons	Y18H1A.15	0.182118	0.008311	NA	col-46	-0.00889005	0.8983	NA
I	757108	757527	+	linc-382	mono	0	-62	10	Y18H1A.16	+	0	0	1	0	0	0	0.471429	0.607587	63	0	0.972978	N2_EE_50-90	Y18H1A.9	0.618271	2.2e-16	organism development variant	Y18H1A.8	0.624999	2.2e-16	NA
I	762566	763497	.	linc-383	mono	0	NA	129	T06A4.3	+	0	0	1	0	0	0	0.48927	0.638581	53	0	0.936618	mid L2	mps-3	0.31355	3.785e-06	transgene expression reduced	T06A4.3	0.617914	2.2e-16	NA
I	779506	781145	.	linc-384	mono	0	NA	266	T06A4.6	-	1	0	0	0	0	0	0.364024	NA	7	0	0.390213	L1 NSM neuron DSN treated	T06A4.1	-0.165055	0.01693	NA	zfh-2	0.203291	0.003155	maternal sterile
I	781589	783969	.	linc-385	mono	0	-234	445	c_elegans_XLOC_004188	+	1	0	0	0	0	0	0.397312	NA	12	0	0.703064	L1 NSM neuron DSN treated	T06A4.1	-0.182465	0.008186	NA	zfh-2	0.274802	5.656e-05	maternal sterile
I	784611	787982	.	linc-386	mono	0	-618	116	T06A4.7	+	1	0	0	0	0	0	0.392645	0.705139	14	0	0.680035	L1 NSM neuron DSN treated	T06A4.1	-0.142724	0.03925	NA	zfh-2	0.347279	2.582e-07	maternal sterile
I	791628	794206	.	linc-387	mono	0	-158	137	c_elegans_XLOC_004192	+	1	0	0	0	0	0	0.340442	0.513795	11	0	0.190256	N2_EE_50-240	T06A4.1	-0.0377946	0.5869	NA	zfh-2	0.419634	2.539e-10	maternal sterile
I	849463	851681	.	linc-388	mono	0	NA	1127	c_elegans_XLOC_004196	+	0	0	1	0	0	0	0.417305	0.542357	21	0.0301022	0.593727	DMM408_Amot_nrn_L2-DSN	ZC123.4	0.406829	9.799e-10	NA	Y95B8A.8	-0.181055	0.008703	cord commissures fail to reach target
I	895418	896024	.	linc-389	mono	0	NA	320	him-19	-	0	0	1	0	0	0	0.304778	0.364468	20	0	0.363336	YA	him-19	0.120088	0.08328	NA	gpa-16	-0.385245	8.417e-09	maternal effect lethal emb
I	927501	929034	.	linc-390	mono	0	NA	274	c_elegans_XLOC_004199	-	0	0	0	0	0	0	0.406128	NA	20	0	0.84871	larval L1 all neuron DSN treated	Y95B8A.12	0.543116	2.2e-16	NA	Y95B8A.2	0.241347	0.0004309	NA
I	929307	929649	.	linc-391	mono	0	NA	178	c_elegans_XLOC_004200	-	0	0	0	0	0	0	0.451895	0.541191	14	0	0.519386	larval L1 all neuron DSN treated	Y95B8A.12	0.349878	2.071e-07	NA	Y95B8A.2	0.186728	0.006786	NA
I	929826	930159	.	linc-392	mono	0	NA	178	c_elegans_XLOC_004199	-	0	0	0	0	0	0	0.39521	0.468289	5	0	0.755116	LX837 larval L1 NSML and NSMR neurons	Y95B8A.12	0.242544	0.0004026	NA	Y95B8A.2	0.118543	0.08736	NA
I	931111	931353	.	linc-393	mono	0	NA	953	c_elegans_XLOC_004200	-	0	0	0	0	0	0	0.37037	NA	7	0	0.418597	larval L1 all neuron DSN treated	Y95B8A.12	0.269259	8.069e-05	NA	Y95B8A.2	0.146574	0.0342	NA
I	934881	935848	.	linc-394	mono	0	NA	2636	Y95B8A.2	+	0	0	0	0	0	0	0.39876	0.48919	5	0	0.0637832	YA	Y95B8A.12	-0.0789226	0.256	NA	Y95B8A.2	-0.0290917	0.6758	NA
I	957613	958257	.	linc-395	mono	0	379	241	mig-1	-	0	0	1	0	0	0	0.429457	0.495686	8	0	0.342775	larval L1 all neuron DSN treated	mig-1	0.0104139	0.881	maternal sterile	cutl-20	0.104172	0.1333	transgene expression increased
I	986969	987169	.	linc-396	mono	0	437	2503	hmbx-1	+	0	1	1	0	0	0	0.422886	NA	11	0	0.394962	larval L1 all neuron DSN treated	shc-1	0.171092	0.01325	NA	hmbx-1	0.0925787	0.1825	NA
I	1033920	1034263	-	linc-397	mono	0	-8	210	Y34D9A.3	+	0	0	1	1	0	0	0.337209	0.302884	13	0	0.330239	N2_Ad_gonad-1-RZLI	spd-1	0.0798285	0.2506	transgene expression variant	Y34D9A.3	0.354989	1.335e-07	cord commissures fail to reach target
I	1067591	1067887	.	linc-398	mono	0	154	705	gsa-1	+	0	0	1	0	0	0	0.377104	NA	26	0	0.443314	DZ685 embryonic Z1/Z4 cells DSN treated	npr-23	0.299067	1.089e-05	NA	gsa-1	0.21604	0.00168	transgene expression increased
I	1079674	1082560	.	linc-399	mono	1	NA	135	c_elegans_XLOC_004213	+	0	0	0	0	0	0	0.426741	NA	22	0.0335752	0.308611	N2 larval L1 all cells	R06A10.3	0.178161	0.009855	NA	R06A10.1	0.517438	1.039e-15	molt defect
I	1082694	1083211	+	linc-400	mono	1	50	135	c_elegans_XLOC_002191	+	0	0	0	0	0	0	0.241313	NA	15	0	0.21711	N2_EE_50-510	R06A10.3	0.207945	0.002517	NA	R06A10.1	0.324244	1.672e-06	molt defect
I	1096281	1097910	-	linc-401	mono	0	-83	105	c_elegans_XLOC_004216	+	0	0	1	0	0	0	0.4	0.357748	11	0	0.249785	DZ685 embryonic Z1/Z4 cells DSN treated	R06A10.4	0.159167	0.02134	NA	ZK993.2	0.272897	6.396e-05	NA
I	1098014	1099170	.	linc-402	mono	0	293	105	c_elegans_XLOC_004215	+	0	0	1	0	0	0	0.356093	0.684441	11	0	0.537014	DZ685 embryonic Z1/Z4 cells DSN treated	R06A10.4	0.317411	2.828e-06	NA	ZK993.2	0.163494	0.01801	NA
I	1101720	1102199	.	linc-403	mono	0	NA	2551	c_elegans_XLOC_004216	+	0	1	1	0	0	0	0.245833	NA	5	0	0.163579	DZ685 embryonic Z1/Z4 cells DSN treated	R06A10.4	0.194466	0.00478	NA	ZK993.2	0.282776	3.346e-05	NA
I	1105708	1107379	.	linc-404	mono	0	NA	200	ZK993.2	+	0	1	1	0	0	0	0.372608	NA	2	0	0.101156	N2 larval L1 all cells	R06A10.4	0.324773	1.605e-06	NA	ZK993.2	0.535754	2.2e-16	NA
I	1122430	1124585	.	linc-405	mono	0	286	2391	ZK993.4	+	0	0	0	0	0	0	0.387755	NA	1	0	0.0334755	YA	ZK993.2	0.187615	0.006523	NA	ceh-45	0.250553	0.0002532	embryonic lethal
I	1176005	1176355	+	linc-406	mono	0	-42	119	smg-2	+	0	0	1	1	0	0	0.276353	0.48437	12	0	0.300143	DZ685 embryonic Z1/Z4 cells DSN treated	haf-6	-0.000935077	0.9893	NA	smg-2	0.135409	0.0506	RNAi resistant
I	1268403	1273801	.	linc-407	mono	0	NA	249	grh-1	-	0	1	1	1	1	0	0.339878	0.59284	125	1.42145	2.72762	DMM402_N2all_L1-DSN	grh-1	0.767407	2.2e-16	maternal sterile	Y48G8AR.2	0.385827	7.959e-09	NA
I	1274649	1275578	.	linc-408	mono	0	NA	849	c_elegans_XLOC_004221	-	0	0	0	0	0	0	0.32043	NA	4	0	0.0556627	N2_EE_50-660	grh-1	0.287739	2.394e-05	maternal sterile	Y48G8AR.2	0.303737	7.792e-06	NA
I	1281563	1281988	.	linc-409	mono	0	NA	112	Y48G8AR.2	+	0	0	0	0	0	0	0.333333	0.367943	26	0	0.420382	N2_L2_RZ-53	grh-1	0.28877	2.232e-05	maternal sterile	Y48G8AR.2	0.522518	4.866e-16	NA
I	1297961	1302651	.	linc-410	mono	0	127	1408	c_elegans_XLOC_004225	+	0	1	1	0	0	0	0.311234	0.354474	42	0.0256336	0.864108	larval L1 all neuron DSN treated	Y48G8AR.3	0.0153511	0.8254	NA	dapk-1	0.0948192	0.1721	protein subcellular localization variant
I	1346007	1347563	.	linc-411	mono	0	-106	941	Y92H12BL.1	+	0	0	0	0	1	0	0.294155	NA	201	5.37201	6.4285	DMM408_Amot_nrn_L2-DSN	K12C11.1	0.250353	0.0002562	everted vulva	Y92H12BL.1	0.198739	0.003917	distal tip cell migration variant
I	1362577	1363040	+	linc-412	mono	0	-39	225	c_elegans_XLOC_004229	-	0	0	0	0	0	0	0.269397	NA	9	0	0.174337	DZ685 embryonic Z1/Z4 cells DSN treated	Y92H12BL.1	0.0738472	0.2879	distal tip cell migration variant	Y92H12BL.5	0.324499	1.639e-06	shortened life span
I	1363264	1363800	.	linc-413	mono	0	NA	225	c_elegans_XLOC_004228	+	1	0	1	0	0	0	0.353818	0.665257	14	0	0.271858	DZ685 embryonic Z1/Z4 cells DSN treated	Y92H12BL.1	0.0780797	0.2611	distal tip cell migration variant	Y92H12BL.5	0.190959	0.005612	shortened life span
I	1392838	1393893	.	linc-414	mono	0	172	80	Y92H12BM.1	-	0	0	1	0	0	0	0.28125	0.49937	6	0	0.129427	DZ685 embryonic Z1/Z4 cells DSN treated	Y92H12BM.1	0.057926	0.4048	NA	Y92H12BR.7	0.0359428	0.6054	NA
I	1404981	1405531	.	linc-415	mono	0	443	414	set-29	+	0	0	0	0	1	0	0.333938	NA	129	1.32095	1.65876	N2_EE_50-540	Y92H12BR.7	0.171835	0.01285	NA	set-29	0.195219	0.004617	NA
I	1434022	1435731	.	linc-416	mono	0	-474	172	Y92H12BR.4	-	0	0	1	1	0	0	0.323392	NA	90	0.782788	1.23316	DH3_N2_0	Y92H12BR.4	0.340281	4.628e-07	NA	mrpl-15	0.117558	0.09004	protein metabolism variant
I	1481964	1482402	.	linc-417	mono	0	NA	34	c_elegans_XLOC_004239	+	0	0	1	1	0	0	0.316629	NA	17	0	0.509454	DZ685 embryonic Z1/Z4 cells DSN treated	acs-16	0.215196	0.001753	NA	dyb-1	0.143747	0.03785	locomotion variant
I	1482435	1482945	.	linc-418	mono	0	NA	34	c_elegans_XLOC_004238	-	0	0	1	0	0	0	0.444227	0.833476	25	0	0.613443	N2_EE_DSN-5	acs-16	0.0844908	0.2239	NA	dyb-1	0.294623	1.489e-05	locomotion variant
I	1541227	1542125	.	linc-419	mono	0	NA	310	c_elegans_XLOC_004241	-	0	0	0	0	0	0	0.292547	NA	12	0	0.24416	DZ685 embryonic Z1/Z4 cells DSN treated	Y92H12A.3	0.0157343	0.8211	NA	Y92H12A.2	0.191603	0.00545	NA
I	1558246	1558596	+	linc-420	mono	0	-25	425	c_elegans_XLOC_004244	+	1	0	0	0	0	0	0.336182	NA	1	0	0.0633251	early embryo reference cells DSN	Y92H12A.2	0.138287	0.04585	NA	src-1	-0.0164315	0.8133	distal tip cell migration variant
I	1559020	1559766	.	linc-421	mono	0	-202	345	c_elegans_XLOC_004245	+	1	0	1	0	0	0	0.420348	0.622084	29	0	0.627262	N2_EE_RZ-54	Y92H12A.2	-0.249302	0.0002725	NA	src-1	0.0569856	0.4125	distal tip cell migration variant
I	1560110	1560786	.	linc-422	mono	0	-115	345	c_elegans_XLOC_004244	+	1	0	0	0	0	0	0.338257	NA	10	0	0.459667	DZ685 embryonic Z1/Z4 cells DSN treated	Y92H12A.2	0.0594185	0.3928	NA	src-1	0.151129	0.02894	distal tip cell migration variant
I	1561348	1565748	+	linc-423	mono	0	0	563	c_elegans_XLOC_004245	+	1	0	1	0	0	0	0.352647	NA	20	0.0472881	0.358297	DZ685 embryonic Z1/Z4 cells DSN treated	Y92H12A.2	-0.0302417	0.6638	NA	src-1	0.371738	2.994e-08	distal tip cell migration variant
I	1596325	1596894	+	linc-424	mono	0	19	151	cpx-1	-	0	0	0	0	0	0	0.333333	NA	29	0	0.838194	L1 NSM neuron DSN treated	cpx-1	0.730436	2.2e-16	NA	Y73E7A.5	0.0302963	0.6632	NA
I	1597286	1598432	-	linc-425	mono	0	56	393	c_elegans_XLOC_004248	+	0	0	1	0	0	0	0.391456	0.376237	49	0.105441	2.73078	LX837 larval L1 NSML and NSMR neurons	cpx-1	0.752621	2.2e-16	NA	Y73E7A.5	0.0509875	0.4635	NA
I	1651571	1652091	.	linc-426	mono	0	NA	192	mab-20	-	0	0	1	0	0	0	0.351248	NA	7	0	0.156564	early embryo reference cells DSN	mab-20	0.101126	0.1451	rays fused	Y71G12B.18	0.224704	0.001072	NA
I	1679155	1680195	+	linc-427	mono	0	10	256	drag-1	+	0	1	1	0	0	0	0.317003	0.502662	5	0	0.113165	DMM402_N2all_L1-DSN	Y71G12B.35	0.186635	0.006814	NA	drag-1	0.254774	0.0001971	NA
I	1717836	1718159	.	linc-428	mono	0	148	343	c_elegans_XLOC_004256	-	0	0	1	1	0	0	0.259259	NA	17	0	0.332002	early embryo reference cells DSN	atg-5	-0.227529	0.0009224	necrotic cell death variant	Y71G12B.11	0.116751	0.09228	distal tip cell migration variant
I	1718501	1720607	.	linc-429	mono	0	-213	343	c_elegans_XLOC_004255	+	0	0	1	0	0	0	0.340294	NA	17	0.0342069	0.333707	LX837 larval L1 NSML and NSMR neurons	atg-5	-0.0449296	0.5183	necrotic cell death variant	Y71G12B.11	0.213614	0.001899	distal tip cell migration variant
I	1873134	1873743	-	linc-430	mono	0	-24	405	tub-2	+	0	0	1	1	0	0	0.247541	0.491127	25	0	0.487027	larval L1 all neuron	scm-1	-0.0927406	0.1817	NA	tub-2	0.131672	0.05738	transgene expression reduced
I	1966983	1967509	.	linc-431	mono	0	398	310	Y51F10.3	+	0	0	0	0	0	0	0.419355	NA	30	0	1.55116	L1 NSM neuron DSN treated	Y51F10.11	0.0630611	0.3644	NA	Y51F10.3	0.207805	0.002534	distal tip cell migration variant
I	2010657	2010943	.	linc-432	mono	0	232	179	gap-3	-	0	0	0	0	0	0	0.275261	0.314307	6	0	0.139176	DZ685 embryonic Z1/Z4 cells DSN treated	gap-3	0.225279	0.00104	NA	crtc-1	0.163364	0.0181	NA
I	2014356	2015495	.	linc-433	mono	0	1042	182	c_elegans_XLOC_004261	-	0	0	0	0	0	0	0.355263	NA	11	0	0.447731	larval L1 all neuron DSN treated	gap-3	0.0669074	0.3358	NA	crtc-1	0.228382	0.0008812	NA
I	2015676	2017628	.	linc-434	mono	0	NA	182	c_elegans_XLOC_004260	+	0	0	0	0	0	0	0.327189	0.300668	8	0	0.149579	larval L1 all neuron DSN treated	gap-3	0.174357	0.01157	NA	crtc-1	0.231084	0.0007616	NA
I	2021907	2022437	.	linc-435	mono	0	-125	354	c_elegans_XLOC_004263	+	0	0	0	0	0	0	0.3371	NA	36	0	1.00626	larval L1 all neuron DSN treated	gap-3	0.326426	1.41e-06	NA	crtc-1	0.424349	1.522e-10	NA
I	2022790	2023741	-	linc-436	mono	0	71	354	c_elegans_XLOC_004262	+	0	0	1	0	0	0	0.356092	NA	22	0	0.756473	larval L1 all neuron DSN treated	gap-3	0.167609	0.01528	NA	crtc-1	0.310777	4.654e-06	NA
I	2024232	2024702	.	linc-437	mono	0	NA	175	c_elegans_XLOC_004265	+	0	0	1	0	0	0	0.350318	NA	14	0	0.656964	DMM402_N2all_L1-DSN	gap-3	0.235562	0.0005958	NA	crtc-1	0.358611	9.73e-08	NA
I	2024876	2026172	+	linc-438	mono	0	-83	145	crtc-1	+	0	0	1	0	0	0	0.367001	0.555654	26	0	1.49562	LX837 larval L1 NSML and NSMR neurons	gap-3	0.23055	0.000784	NA	crtc-1	0.40475	1.214e-09	NA
I	2043906	2044131	.	linc-439	mono	0	NA	96	Y20F4.4	-	0	0	0	0	0	0	0.415929	NA	15	0	1.16333	early embryo reference cells DSN	Y20F4.4	0.0940018	0.1758	sterile progeny	Y20F4.8	0.248561	0.0002845	NA
I	2044788	2046389	+	linc-440	mono	0	99	151	linc-30	+	0	0	1	0	0	0	0.327715	NA	20	0.0243838	0.571874	LX837 larval L1 NSML and NSMR neurons	Y20F4.4	0.252759	0.0002222	sterile progeny	Y20F4.8	0.164877	0.01705	NA
I	2054200	2054967	-	linc-441	mono	0	-8	154	c_elegans_XLOC_004270	+	0	0	0	0	0	0	0.326823	0.569479	48	0.387223	0.588697	DH2_N2_6	Y20F4.5	0.275989	5.236e-05	NA	Y37E3.1	-0.28354	3.18e-05	NA
I	2093969	2094651	.	linc-442	mono	0	NA	148	iglr-3	-	0	0	0	0	0	0	0.409956	NA	4	0	0.151892	DMM408_Amot_nrn_L2-DSN	iglr-3	-0.000323283	0.9963	NA	npp-13	0.0936304	0.1775	distal tip cell migration variant
I	2126002	2127512	.	linc-443	mono	0	187	1079	Y37E3.17	+	1	1	1	0	0	0	0.298478	NA	24	0	0.594861	DMM402_N2all_L1-DSN	fpn-1.1	-0.0541326	0.4363	NA	Y37E3.17	0.0844086	0.2243	NA
I	2212098	2212684	.	linc-444	mono	0	158	1467	c_elegans_XLOC_004277	+	0	1	1	0	0	0	0.298126	0.530126	6	0	0.138461	N2_EE_50-630	afd-1	0.0657109	0.3445	organism development variant	W03F11.5	0.408498	8.244e-10	NA
I	2214150	2215180	.	linc-445	mono	0	362	921	W03F11.5	+	0	0	0	0	0	0	0.322017	NA	2	0	0.0547151	DZ685 embryonic Z1/Z4 cells DSN treated	afd-1	0.176133	0.01074	organism development variant	W03F11.5	0.281146	3.73e-05	NA
I	2274502	2275708	.	linc-446	mono	0	NA	325	c_elegans_XLOC_004279	+	0	0	0	0	0	0	0.266777	0.34737	15	0	0.305375	LX837 larval L1 NSML and NSMR neurons	abt-2	0.230891	0.0007696	organism development variant	Y39G10AL.1	0.0857326	0.2171	lethal
I	2276032	2277972	.	linc-447	mono	0	NA	325	c_elegans_XLOC_004278	+	0	1	1	0	0	0	0.332818	NA	19	0.0704033	1.12022	L1 NSM neuron DSN treated	abt-2	0.483448	1.22e-13	organism development variant	Y39G10AL.1	-0.034519	0.6198	lethal
I	2291248	2291814	.	linc-448	mono	0	NA	47	c_elegans_XLOC_004281	+	0	0	1	1	0	0	0.35097	NA	19	0	0.499885	YA	cdk-7	-0.00731733	0.9163	lethal	Y39G10AR.11	-0.032308	0.6424	distal tip cell migration variant
I	2291860	2293032	.	linc-449	mono	0	-241	47	c_elegans_XLOC_004280	-	0	0	1	1	0	0	0.421995	0.664693	31	0.13377	1.3673	LX837 larval L1 NSML and NSMR neurons	cdk-7	-0.0878454	0.2059	lethal	Y39G10AR.11	0.25049	0.0002541	distal tip cell migration variant
I	2332865	2333179	.	linc-450	mono	0	NA	148	ugt-31	+	0	0	0	0	0	0	0.403175	0.394667	8	0	1.18247	DMM408_Amot_nrn_L2-DSN	Y39G10AR.16	0.217515	0.001558	NA	ugt-31	0.111354	0.1085	NA
I	2341936	2342211	.	linc-451	mono	0	NA	6	zeel-1	+	1	0	0	0	0	0	0.369565	NA	5	0	0.214658	DMM408_Amot_nrn_L2-DSN	ugt-31	-0.035106	0.6138	NA	zeel-1	0.136101	0.04942	NA
I	2412384	2413601	.	linc-452	mono	0	550	470	c_elegans_XLOC_004284	+	0	0	0	0	0	0	0.399015	0.822603	10	0	0.667059	larval L1 all neuron DSN treated	zwl-1	-0.0168704	0.8084	fewer germ cells	F23C8.13	0.297965	1.177e-05	NA
I	2414070	2414763	.	linc-453	mono	0	NA	371	F23C8.13	+	0	0	0	0	0	0	0.410663	0.811784	8	0	0.192601	N2_EE_50-0	zwl-1	0.107369	0.1218	fewer germ cells	F23C8.13	0.306695	6.285e-06	NA
I	2426599	2427452	.	linc-454	mono	0	141	256	c_elegans_XLOC_004286	+	0	0	0	0	0	0	0.423888	NA	2	0	0.0635222	N2_EE_50-150	F23C8.7	0.385078	8.553e-09	aldicarb resistant	F23C8.8	0.16869	0.01462	NA
I	2464715	2465532	.	linc-455	mono	0	NA	79	inx-19	-	0	0	0	0	0	0	0.294621	0.736485	21	0	0.395773	larval L1 all neuron DSN treated	inx-19	0.340941	4.383e-07	small	Y74C10AL.2	-0.129355	0.06194	NA
I	2517914	2520459	+	linc-456	mono	0	-52	189	c_elegans_XLOC_004290	+	0	0	0	0	0	0	0.38806	0.425431	11	0	0.175152	larval L1 all neuron	Y23H5B.7	0.151978	0.02804	late larval arrest	dmsr-2	0.307878	5.764e-06	reduced brood size
I	2520647	2523570	.	linc-457	mono	0	NA	189	c_elegans_XLOC_004289	+	0	0	0	0	0	0	0.335841	0.666408	18	0	0.477464	DMM408_Amot_nrn_L2-DSN	Y23H5B.7	0.0417595	0.5483	late larval arrest	dmsr-2	0.361353	7.64e-08	reduced brood size
I	2526789	2533028	.	linc-458	mono	0	NA	241	dmsr-2	+	0	0	0	0	0	0	0.357692	0.418968	12	0.0181438	0.355775	larval L1 all neuron DSN treated	Y23H5B.7	0.135432	0.05056	late larval arrest	dmsr-2	0.419908	2.466e-10	reduced brood size
I	2576377	2578140	-	linc-459	mono	0	-45	356	aat-5	-	0	0	1	0	0	0	0.356576	0.669093	23	0	2.06688	larval L1 all neuron DSN treated	aat-5	0.350244	2.007e-07	NA	fbp-1	0.0494832	0.4768	sterile progeny
I	2595479	2595815	.	linc-460	mono	0	NA	200	ptr-12	-	0	0	0	0	0	0	0.356083	NA	14	0	0.438848	larval L1 all neuron	ptr-12	0.236149	0.0005768	maternal sterile	K07A3.3	0.258952	0.0001531	transgene expression reduced
I	2639913	2642594	-	linc-202	multi	0	-202	129	mage-1	+	0	0	1	1	0	0	0.337662	NA	196	5.05288	8.18872	N2_EE_50-150	F40E3.3	0.023432	0.7363	NA	mage-1	0.106763	0.1239	molt defect
I	2744594	2744923	.	linc-461	mono	0	NA	31	Y71F9B.18	+	0	0	0	0	0	0	0.360606	0.611363	27	0	1.14383	larval L1 all neuron DSN treated	lron-11	0.272001	6.775e-05	NA	plk-2	-0.222028	0.001234	reduced brood size
I	2747181	2747447	.	linc-462	mono	0	637	2064	Y71F9B.18	+	0	0	0	0	0	0	0.322097	NA	20	0	1.04329	N2_EE_RZ-54	lron-11	0.201882	0.003375	NA	plk-2	-0.202966	0.003205	reduced brood size
I	2751921	2752888	.	linc-463	mono	0	363	2692	plk-2	-	0	1	1	0	0	0	0.423554	0.524267	19	0	0.485864	larval L1 all neuron DSN treated	lron-11	0.302982	8.228e-06	NA	plk-2	-0.186637	0.006814	reduced brood size
I	2861015	2861967	+	linc-464	mono	0	-64	437	Y71F9AL.11	+	0	1	1	0	0	0	0.346275	0.654641	29	0	0.839647	larval L1 all neuron DSN treated	W10C8.6	0.122247	0.07785	NA	Y71F9AL.11	0.063753	0.3591	NA
I	2957986	2964154	.	linc-465	mono	0	-143	111	bam-2	-	0	1	1	0	0	0	0.334252	0.538299	34	0.0526911	0.836454	larval L1 all neuron DSN treated	bam-2	0.497555	1.8e-14	NA	Y71F9AR.4	-0.210518	0.002217	NA
I	2977647	2978504	.	linc-466	mono	0	NA	240	c_elegans_XLOC_004310	+	0	0	0	0	0	0	0.36014	0.654232	3	0	0.0669672	DZ685 embryonic Z1/Z4 cells DSN treated	bam-2	0.118644	0.08708	NA	Y71F9AR.4	-0.087368	0.2084	NA
I	2978743	2979055	.	linc-467	mono	0	NA	240	c_elegans_XLOC_004309	-	0	0	0	0	0	0	0.306709	0.353371	7	0	0.18518	early embryo reference cells DSN	bam-2	0.0819198	0.2383	NA	Y71F9AR.4	-0.0697969	0.3153	NA
I	3014531	3014834	.	linc-468	mono	0	NA	202	c_elegans_XLOC_004312	-	0	0	0	0	0	0	0.368421	0.719151	16	0	0.447365	LX837 larval L1 NSML and NSMR neurons	Y54E10BL.1	0.216203	0.001666	oocyte physiology variant	Y54E10BR.4	0.219778	0.001387	pattern of transgene expression variant
I	3015035	3015439	-	linc-469	mono	0	-56	202	c_elegans_XLOC_004311	-	0	0	1	0	0	0	0.328395	0.477417	19	0	0.610581	NW1229 larval L1 all neurons	Y54E10BL.1	0.332225	8.905e-07	oocyte physiology variant	Y54E10BR.4	0.1012	0.1448	pattern of transgene expression variant
I	3048219	3049252	.	linc-470	mono	0	197	426	mod-5	-	0	0	0	0	0	0	0.350097	NA	6	0	0.128082	larval L1 all neuron DSN treated	mod-5	0.333035	8.344e-07	NA	ztf-23	-0.111547	0.1078	transgene expression increased
I	3283692	3284894	.	linc-471	mono	0	484	2489	sulp-6	+	0	0	0	0	0	0	0.33749	0.566979	2	0	0.0352948	N2_EE_50-270	pqn-72	0.0891701	0.1992	fat content reduced	sulp-6	0.121445	0.07983	NA
I	3330752	3331432	.	linc-472	mono	0	-247	80	Y44E3A.4	-	0	0	1	0	0	0	0.343612	NA	30	0	0.541252	DMM408_Amot_nrn_L2-DSN	Y44E3A.4	0.252201	0.0002297	NA	Y44E3A.1	-0.0735654	0.2898	NA
I	3332212	3336313	-	linc-473	mono	0	83	781	c_elegans_XLOC_004322	+	0	1	1	0	0	0	0.37177	0.688714	47	0.202306	2.04751	DMM408_Amot_nrn_L2-DSN	Y44E3A.4	0.253504	0.0002126	NA	Y44E3A.1	-0.0920427	0.185	NA
I	3426317	3426908	.	linc-474	mono	0	NA	270	neto-1	+	0	0	0	0	0	0	0.331081	0.181946	11	0	0.247948	larval L1 all neuron DSN treated	K03E5.2	0.111414	0.1083	NA	neto-1	0.290927	1.925e-05	NA
I	3499833	3501110	.	linc-475	mono	0	NA	76	c_elegans_XLOC_004328	+	0	0	1	1	0	0	0.326291	0.383643	6	0	0.273767	larval L1 all neuron DSN treated	Y47G6A.17	0.207958	0.002515	NA	Y47G6A.7	-0.0397404	0.5678	NA
I	3501185	3502418	.	linc-476	mono	0	-247	76	c_elegans_XLOC_004327	-	0	0	1	1	0	0	0.30389	0.417733	16	0	0.257185	DMM402_N2all_L1-DSN	Y47G6A.17	0.215056	0.001766	NA	Y47G6A.7	0.163467	0.01803	NA
I	3512796	3513612	.	linc-477	mono	0	NA	62	Y47G6A.18	-	0	0	0	0	0	0	0.305998	0.706781	25	0	0.707922	L1 NSM neuron DSN treated	Y47G6A.18	-0.208922	0.002399	dumpy	pcaf-1	-0.0562271	0.4187	lethal
I	3513787	3516369	+	linc-203	multi	0	-295	110	pcaf-1	+	0	0	1	1	0	0	0.347599	0.665295	43	0.116068	4.29065	L1 NSM neuron DSN treated	Y47G6A.18	-0.260298	0.000141	dumpy	pcaf-1	0.153324	0.02666	lethal
I	3530114	3531010	.	linc-478	mono	0	NA	2985	Y47G6A.5	+	0	1	1	0	0	0	0.376812	0.404829	5	0	0.0935112	DMM402_N2all_L1-DSN	Y47G6A.30	0.010389	0.8813	distal tip cell migration variant	Y47G6A.5	0.0780922	0.2611	organism development variant
I	3627270	3627996	+	linc-479	mono	0	-28	61	c_elegans_XLOC_004332	+	0	1	1	0	0	0	0.365887	0.51692	45	0	1.48498	LX837 larval L1 NSML and NSMR neurons	Y47G6A.32	0.133514	0.05395	NA	cah-6	0.513445	1.871e-15	NA
I	3628056	3628296	.	linc-480	mono	0	NA	61	c_elegans_XLOC_004331	-	0	0	0	0	0	0	0.39834	NA	48	0	0.95703	DH2_N2_2	Y47G6A.32	0.180212	0.009026	NA	cah-6	0.436193	4.063e-11	NA
I	3647218	3649189	.	linc-481	mono	0	NA	210	ccb-1	-	0	0	1	1	0	0	0.3286	0.393296	40	0.159835	2.32447	L1 NSM neuron DSN treated	ccb-1	0.493291	3.24e-14	aldicarb resistant	col-50	0.171393	0.01309	NA
I	3662406	3663501	-	linc-482	mono	0	44	248	acd-5	-	0	0	0	0	0	0	0.346715	NA	9	0	0.179424	N2 larval L1 all cells	acd-5	0.2684	8.52e-05	NA	smp-2	0.0863171	0.214	male tail morphology variant
I	3673424	3675871	.	linc-483	mono	0	392	1313	c_elegans_XLOC_004336	+	0	0	1	0	1	0	0.340278	0.498079	52	0.337235	0.693562	N2_EE_50-510	smp-2	0.297804	1.191e-05	male tail morphology variant	ftn-2	0.10313	0.1373	organism development variant
I	3677183	3677657	.	linc-484	mono	0	NA	1313	c_elegans_XLOC_004335	+	0	0	0	0	0	0	0.341053	NA	8	0	0.169313	early embryo reference cells DSN	smp-2	0.00885677	0.8987	male tail morphology variant	ftn-2	-0.165413	0.01669	organism development variant
I	3721769	3723788	-	linc-485	mono	0	-22	398	c_elegans_XLOC_004339	-	0	0	1	1	0	0	0.377228	0.721762	67	0.207132	7.18842	L1 NSM neuron DSN treated	lin-59	0.270485	7.464e-05	mRNA levels reduced	glh-4	-0.359334	9.131e-08	protein aggregation variant
I	3724185	3724856	.	linc-486	mono	0	-158	241	c_elegans_XLOC_004340	+	0	0	1	0	0	0	0.311012	NA	16	0	0.304006	LX837 larval L1 NSML and NSMR neurons	lin-59	0.00996817	0.8861	mRNA levels reduced	glh-4	-0.0196416	0.7777	protein aggregation variant
I	3725096	3725522	.	linc-487	mono	0	NA	241	c_elegans_XLOC_004339	-	0	0	1	0	0	0	0.348946	NA	11	0	0.183351	DZ685 embryonic Z1/Z4 cells DSN treated	lin-59	0.12407	0.07348	mRNA levels reduced	glh-4	-0.0770758	0.2673	protein aggregation variant
I	3740755	3741228	+	linc-488	mono	0	-21	230	T12F5.1	+	0	0	1	1	0	0	0.308017	0.389846	34	0	0.719075	DMM402_N2all_L1-DSN	larp-5	0.178724	0.009621	NA	T12F5.1	-0.0470493	0.4987	reduced brood size
I	3761676	3762182	-	linc-204	multi	0	99	2604	inx-12	-	0	0	0	0	0	0	0.362963	NA	28	0	1.93988	N2_EE_50-150	inx-12	-0.204962	0.002911	exploded through vulva	asic-1	-0.184721	0.007417	NA
I	3816852	3817563	.	linc-489	mono	0	-346	57	ubr-1	-	0	0	1	0	0	0	0.342697	0.257485	11	0	0.218523	DZ685 embryonic Z1/Z4 cells DSN treated	ubr-1	0.189624	0.005961	transgene expression increased	npp-11	0.0852118	0.2199	pronuclear envelope defective early emb
I	3841776	3843339	.	linc-490	mono	0	4611	219	gsp-4	-	0	0	1	0	0	0	0.370205	0.433193	13	0	0.22227	early embryo reference cells DSN	gsp-4	0.388521	6.133e-09	reduced brood size	T03F1.11	0.0662856	0.3403	NA
I	3905334	3906080	.	linc-491	mono	0	NA	135	magu-3	-	0	0	1	0	0	0	0.365462	1.10184	13	0	0.244381	early embryo reference cells DSN	magu-3	0.312159	4.199e-06	NA	pbs-4	-0.306846	6.216e-06	passage through meiosis defective early emb
I	3906442	3906751	.	linc-492	mono	0	NA	363	c_elegans_XLOC_004345	-	0	1	1	0	0	0	0.419355	0.364798	15	0	0.623079	N2_EE_RZ-54	magu-3	0.27367	6.085e-05	NA	pbs-4	-0.25002	0.0002613	passage through meiosis defective early emb
I	3928025	3928393	-	linc-493	mono	0	-96	139	T20F5.7	-	0	0	0	0	0	0	0.363144	NA	14	0	0.251653	LX837 larval L1 NSML and NSMR neurons	T20F5.7	0.101375	0.1441	aldicarb resistant	T21E3.2	0.171253	0.01316	NA
I	3928702	3930457	-	linc-494	mono	0	13	310	c_elegans_XLOC_004347	+	0	0	1	0	0	0	0.345672	NA	39	0.0747655	1.26341	DZ685 embryonic Z1/Z4 cells DSN treated	T20F5.7	0.231931	0.0007273	aldicarb resistant	T21E3.2	0.17522	0.01116	NA
I	3956842	3957671	.	linc-495	mono	0	NA	333	c_elegans_XLOC_000430	+	0	0	1	0	0	0	0.298795	NA	16	0	0.207709	DZ685 embryonic Z1/Z4 cells DSN treated	lrp-2	0.181803	0.008426	cell migration variant	F47B3.4	-0.0306978	0.659	NA
I	3958003	3960432	.	linc-496	mono	0	NA	333	c_elegans_XLOC_004350	+	0	0	1	0	0	0	0.31358	0.437903	19	0	0.442937	larval L1 all neuron DSN treated	lrp-2	0.0882013	0.2041	cell migration variant	F47B3.4	-0.0359065	0.6058	NA
I	3979828	3980359	.	linc-497	mono	0	NA	302	F28H1.5	-	0	0	0	0	0	0	0.392857	NA	39	0	3.76353	N2_EE_50-150	F28H1.5	0.0488506	0.4824	NA	aars-2	-0.0900208	0.1949	oogenesis variant
I	3990949	3991315	.	linc-498	mono	0	NA	257	c_elegans_XLOC_004353	+	0	0	1	0	0	0	0.381471	NA	4	0	0.0950526	larval L1 all neuron	cpn-3	0.00203871	0.9766	transgene expression increased	F28H1.1	0.00117062	0.9866	NA
I	3991571	3992434	-	linc-499	mono	0	6	257	c_elegans_XLOC_004352	+	0	0	1	0	0	0	0.320602	NA	11	0	0.169748	N2 larval L1 all cells	cpn-3	-0.0326725	0.6386	transgene expression increased	F28H1.1	0.070621	0.3096	NA
I	3992996	3995390	+	linc-500	mono	0	60	320	F28H1.1	+	0	0	1	0	0	0	0.355741	0.310259	24	0.0477683	0.660574	DZ685 embryonic Z1/Z4 cells DSN treated	cpn-3	-0.228466	0.0008772	transgene expression increased	F28H1.1	0.47546	3.472e-13	NA
I	4031954	4034423	+	linc-205	multi	0	2459	1322	unc-89	+	0	0	1	0	0	0	0.349387	0.729399	75	0.303492	1.40702	DZ685 embryonic Z1/Z4 cells DSN treated	F55C7.2	0.0557884	0.4224	NA	unc-89	-0.125273	0.07071	dumpy
I	4217458	4227905	.	linc-501	mono	0	-133	36	c_elegans_XLOC_004358	+	0	1	1	0	0	0	0.335279	0.5459	37	0.116113	2.85135	LX837 larval L1 NSML and NSMR neurons	C18E3.9	-0.124535	0.0724	embryonic lethal	nab-1	0.444361	1.585e-11	aldicarb resistant
I	4227940	4228482	.	linc-502	mono	0	NA	36	c_elegans_XLOC_004357	-	0	0	0	0	0	0	0.320442	0.526009	20	0	0.30262	N2_EE_DSN-5	C18E3.9	-0.0264096	0.7043	embryonic lethal	nab-1	0.275049	5.566e-05	aldicarb resistant
I	4228608	4229505	+	linc-503	mono	0	18	73	nab-1	+	0	0	1	0	0	0	0.348552	0.561358	21	0	0.385147	LX837 larval L1 NSML and NSMR neurons	C18E3.9	-0.0365639	0.5992	embryonic lethal	nab-1	0.357792	1.045e-07	aldicarb resistant
I	4310985	4311553	.	linc-504	mono	0	329	264	T03A1.5	+	0	0	1	0	0	0	0.279438	0.291636	7	0	0.213716	early embryo reference cells DSN	Y47D9A.1	-0.0636088	0.3602	NA	anc-1	0.131617	0.05748	nuclear anchoring variant
I	4314461	4317130	.	linc-505	mono	0	492	1238	c_elegans_XLOC_004362	+	0	0	1	0	0	0	0.349438	0.4668	28	0	1.00813	DZ685 embryonic Z1/Z4 cells DSN treated	Y47D9A.1	0.0100965	0.8846	NA	anc-1	0.0872876	0.2089	nuclear anchoring variant
I	4318367	4318887	.	linc-506	mono	1	-133	1238	c_elegans_XLOC_004361	+	0	0	0	0	0	0	0.307102	0.349763	11	0	0.220382	N2_EE_DSN-5	Y47D9A.1	-0.0632097	0.3632	NA	anc-1	0.176004	0.0108	nuclear anchoring variant
I	4406679	4407438	.	linc-507	mono	0	NA	626	c_elegans_XLOC_004365	+	0	0	0	0	0	0	0.371053	0.510349	17	0	0.324961	DMM408_Amot_nrn_L2-DSN	dhc-1	-0.0302347	0.6639	germ cell compartment expansion variant	cgef-2	0.223882	0.001119	NA
I	4408063	4408749	.	linc-508	mono	0	NA	626	c_elegans_XLOC_004364	+	0	0	0	0	0	0	0.359534	0.645495	9	0	0.180577	early embryo reference cells DSN	dhc-1	0.0613412	0.3776	germ cell compartment expansion variant	cgef-2	0.219722	0.001391	NA
I	4473811	4476639	+	linc-509	mono	0	-48	164	c_elegans_XLOC_004368	+	0	1	1	0	0	0	0.343231	0.649796	14	0	0.212341	larval L1 all neuron DSN treated	C41D11.6	0.12117	0.08052	NA	gcy-28	0.095499	0.169	NA
I	4476802	4477635	+	linc-510	mono	0	-90	164	c_elegans_XLOC_004367	+	0	0	0	0	0	0	0.348921	0.464822	9	0	0.139659	DZ685 embryonic Z1/Z4 cells DSN treated	C41D11.6	0.116835	0.09204	NA	gcy-28	0.0249348	0.7201	NA
I	4534895	4535396	.	linc-511	mono	0	364	96	bet-1	-	0	0	0	0	0	0	0.314741	0.26629	45	0	0.950547	N2_EE_50-150	bet-1	0.310716	4.675e-06	exploded through vulva	zig-9	-0.0845622	0.2235	NA
I	4540418	4540901	-	linc-512	mono	0	-69	393	Y119C1B.13	-	0	0	0	0	0	0	0.423554	NA	4	0	0.127	DZ685 embryonic Z1/Z4 cells DSN treated	zig-9	-0.0414899	0.5509	NA	Y119C1B.3	-0.00315018	0.9639	transgene expression increased
I	4594932	4595380	.	linc-513	mono	0	NA	2511	nrd-1	-	0	0	0	0	0	0	0.35412	NA	8	0	0.155937	larval L1 all neuron DSN treated	D1007.9	0.275916	5.261e-05	NA	nrd-1	-0.0838138	0.2276	mRNA levels increased
I	4745772	4746369	.	linc-514	mono	0	139	96	C10H11.12	+	0	0	0	0	0	0	0.32107	0.203729	14	0	0.350202	DZ685 embryonic Z1/Z4 cells DSN treated	let-502	0.101326	0.1443	nuclei enlarged	viln-1	-0.0237569	0.7328	high incidence male progeny
I	4765336	4765733	-	linc-515	mono	0	-21	22	M04F3.2	+	0	0	0	0	0	0	0.379397	NA	110	1.12779	1.50981	DauerDAF2-5-1	M04F3.3	-0.0662258	0.3407	NA	M04F3.2	0.140813	0.04199	transgene expression increased
I	4768122	4769602	-	linc-516	mono	1	-62	93	rpa-2	+	0	0	1	0	0	0	0.345712	0.341933	123	2.96742	10.3041	N2_EE_50-150	M04F3.2	-0.179298	0.009387	transgene expression increased	rpa-2	0.105417	0.1287	exploded through vulva
I	4793833	4796574	.	linc-517	mono	0	NA	607	c_elegans_XLOC_004384	+	0	0	1	0	0	0	0.335886	0.386062	10	0	0.238456	larval L1 all neuron DSN treated	zig-7	-0.0733775	0.291	aldicarb resistant	gnrr-1	0.179373	0.009357	NA
I	4797180	4799909	.	linc-518	mono	0	-1157	190	gnrr-1	+	0	0	1	0	0	0	0.355678	0.46329	8	0	0.194412	larval L1 all neuron DSN treated	zig-7	-0.0201014	0.7727	aldicarb resistant	gnrr-1	0.321918	2.003e-06	NA
I	4812256	4813382	.	linc-519	mono	0	-382	2582	F54D7.2	+	0	0	0	0	0	0	0.309672	NA	4	0	0.0861994	LX837 larval L1 NSML and NSMR neurons	F54D7.2	-0.209685	0.00231	organism hypertonic lethality increased	F57C9.6	0.218846	0.001455	NA
I	4816471	4816815	.	linc-520	mono	0	NA	882	c_elegans_XLOC_004387	-	0	0	0	0	0	0	0.446377	NA	3	0	0.21828	L1 NSM neuron DSN treated	F54D7.2	-0.117747	0.08952	organism hypertonic lethality increased	F57C9.6	0.139157	0.04448	NA
I	4817696	4820325	.	linc-521	mono	0	-939	259	c_elegans_XLOC_004388	+	0	0	0	0	0	0	0.304943	0.591691	5	0	0.606178	L1 NSM neuron DSN treated	F54D7.2	-0.291901	1.8e-05	organism hypertonic lethality increased	F57C9.6	0.235976	0.0005824	NA
I	4820583	4821710	.	linc-522	mono	0	NA	224	F57C9.6	+	0	0	0	0	0	0	0.31383	0.498746	10	0	0.17313	larval L1 all neuron DSN treated	F54D7.2	-0.257265	0.0001696	organism hypertonic lethality increased	F57C9.6	0.182547	0.008157	NA
I	4868438	4868646	.	linc-523	mono	0	NA	159	C01F4.9	-	0	0	0	0	0	0	0.282297	0.2898	12	0	0.788673	N2_EE_50-240	rga-6	0.131035	0.0586	slow growth	F25F8.1	0.076399	0.2716	NA
I	4868836	4869217	.	linc-524	mono	0	NA	191	c_elegans_XLOC_004390	+	0	1	1	0	0	0	0.353403	0.566348	11	0	0.341101	LX837 larval L1 NSML and NSMR neurons	rga-6	0.252181	0.00023	slow growth	F25F8.1	0.0675409	0.3312	NA
I	4870806	4871700	.	linc-525	mono	0	NA	154	c_elegans_XLOC_004393	+	0	0	0	0	0	0	0.303911	NA	6	0	0.0601316	N2_EE_50-270	rga-6	0.0960457	0.1665	slow growth	F25F8.1	0.0490176	0.4809	NA
I	4871853	4873692	.	linc-526	mono	0	NA	154	c_elegans_XLOC_004392	+	0	0	0	0	0	0	0.323913	0.544961	11	0	0.165405	larval L1 all neuron	rga-6	0.126252	0.06852	slow growth	F25F8.1	0.103441	0.1361	NA
I	4879696	4880022	.	linc-527	mono	0	NA	93	c_elegans_XLOC_004395	+	0	0	1	0	0	0	0.278287	0.387638	9	0	0.23801	N2_L2_RZ-53	rga-6	0.136066	0.04948	slow growth	F25F8.1	0.0981706	0.1573	NA
I	4880114	4880961	.	linc-528	mono	0	NA	93	c_elegans_XLOC_004394	-	0	0	0	0	0	0	0.326651	NA	4	0	0.0622518	DZ685 embryonic Z1/Z4 cells DSN treated	rga-6	0.0778492	0.2625	slow growth	F25F8.1	0.12528	0.0707	NA
I	4881501	4881730	+	linc-529	mono	0	-17	61	c_elegans_XLOC_004397	+	0	1	1	0	0	0	0.386957	0.357789	6	0	0.628797	early embryo reference cells DSN	rga-6	0.155385	0.02467	slow growth	F25F8.1	0.0738525	0.2879	NA
I	4881790	4882441	+	linc-530	mono	0	-82	61	c_elegans_XLOC_004396	-	0	0	0	0	0	0	0.320552	0.492509	8	0	0.120354	DZ685 embryonic Z1/Z4 cells DSN treated	rga-6	0.095899	0.1672	slow growth	F25F8.1	0.189327	0.006041	NA
I	4882527	4882918	.	linc-531	mono	0	NA	87	c_elegans_XLOC_004397	+	0	0	0	0	0	0	0.237245	NA	9	0	0.145576	DZ685 embryonic Z1/Z4 cells DSN treated	rga-6	0.185653	0.007118	slow growth	F25F8.1	0.142069	0.04017	NA
I	4901272	4901547	.	linc-532	mono	0	NA	296	unc-38	-	0	0	0	0	0	0	0.286232	0.933389	8	0	0.191899	DH2_N2_0	unc-38	0.0577013	0.4066	locomotion variant	F21F3.3	0.0184975	0.7904	NA
I	4958515	4958739	-	linc-533	mono	0	-27	207	W03G9.8	-	0	0	1	0	0	0	0.284444	0.37775	32	0	0.733013	N2_EE_50-600	W03G9.8	-0.233521	0.0006668	NA	W03G9.3	-0.0419115	0.5468	axon outgrowth variant
I	4975888	4978153	+	linc-534	mono	0	-61	381	W03G9.11	-	0	1	1	0	0	0	0.3985	0.54769	32	0	1.86444	early embryo reference cells DSN	W03G9.9	0.0374165	0.5907	NA	snf-1	0.316378	3.059e-06	aldicarb hypersensitive
I	4979776	4980068	.	linc-535	mono	0	NA	239	snf-1	+	0	0	1	0	0	0	0.286689	0.447704	16	0	0.561281	N2_EE_DSN-5	W03G9.9	-0.0108503	0.8761	NA	snf-1	0.204924	0.002916	aldicarb hypersensitive
I	5048924	5049405	.	linc-536	mono	0	NA	645	C46H11.2	+	0	0	0	0	0	0	0.309129	NA	16	0	0.275648	N2_EE_RZ-54	phat-2	0.142791	0.03916	NA	C46H11.2	0.103188	0.1371	RAB-11 recycling endosome localization variant
I	5055132	5055532	.	linc-537	mono	0	NA	155	C46H11.1	+	0	0	0	0	0	0	0.331671	0.506075	22	0	0.381755	YA	C46H11.10	0.31755	2.799e-06	NA	C46H11.1	0.399893	1.989e-09	NA
I	5068881	5069665	.	linc-538	mono	0	201	53	fhod-1	-	0	0	1	0	0	0	0.26242	0.310896	9	0	0.13652	DMM402_N2all_L1-DSN	fhod-1	0.0786119	0.2579	NA	vha-16	0.170333	0.01367	germ cell compartment expansion variant
I	5070212	5072625	.	linc-539	mono	0	-223	325	c_elegans_XLOC_004411	+	0	1	1	0	0	0	0.330572	0.505264	18	0	0.258013	larval L1 all neuron DSN treated	fhod-1	0.211538	0.002107	NA	vha-16	0.240436	0.0004537	germ cell compartment expansion variant
I	5072949	5073419	-	linc-540	mono	0	5	161	linc-156	+	0	0	0	0	0	0	0.36518	0.46604	3	0	0.0763809	early embryo reference cells DSN	fhod-1	0.0488376	0.4825	NA	vha-16	0.184635	0.007444	germ cell compartment expansion variant
I	5083336	5084619	+	linc-541	mono	0	-75	280	C30F8.6	+	0	0	1	0	0	0	0.299844	0.541807	33	0.0364438	0.704556	N2_EE_50-150	vha-16	0.0022724	0.9739	germ cell compartment expansion variant	kin-32	-0.0529768	0.4462	NA
I	5127371	5127613	.	linc-542	mono	0	-107	170	mat-1	-	0	0	1	1	1	0	0.403292	0.440695	66	0	2.22761	N2_E2-E8_sorted	mat-1	-0.239826	0.0004696	passage through meiosis defective early emb	prp-31	0.12539	0.07045	transgene expression increased
I	5152585	5153922	.	linc-543	mono	0	NA	608	Y110A7A.2	+	0	0	0	0	0	0	0.331091	NA	17	0	0.49067	YA	unc-63	0.0326472	0.6389	locomotion variant	Y110A7A.2	0.0435514	0.5312	NA
I	5223537	5224059	.	linc-544	mono	0	1257	6494	C32E12.4	-	0	0	0	0	0	0	0.382409	0.468308	6	0	0.093896	larval L2 library total RNA DSN treated	sem-2	0.0458685	0.5096	NA	C32E12.4	-0.015015	0.8292	early larval arrest
I	5291879	5292249	.	linc-545	mono	0	-154	275	erm-1	-	0	0	1	0	0	0	0.374663	0.7936	13	0	0.326516	early embryo reference cells DSN	erm-1	-0.00299354	0.9657	distal tip cell migration variant	hpo-32	-0.0676496	0.3304	larval lethal
I	5295069	5295970	-	linc-546	mono	0	-58	2233	C01G8.10	+	0	1	1	0	0	0	0.383592	0.550062	11	0	0.176333	early embryo reference cells DSN	erm-1	0.0599611	0.3885	distal tip cell migration variant	hpo-32	0.0787064	0.2573	larval lethal
I	5390034	5391776	-	linc-547	mono	0	46	147	c_elegans_XLOC_004421	+	0	0	0	0	0	0	0.351692	0.482602	6	0	0.15178	NW1229 larval L1 all neurons	C24A11.5	0.35652	1.168e-07	NA	C24A11.6	0.272117	6.724e-05	NA
I	5391922	5393757	.	linc-548	mono	0	108	147	c_elegans_XLOC_004420	+	0	0	0	0	0	0	0.296841	0.357133	7	0	0.195772	N2 larval L1 all cells	C24A11.5	0.326973	1.351e-06	NA	C24A11.6	0.254483	0.0002005	NA
I	5396812	5400772	+	linc-549	mono	0	79	310	C24A11.6	-	0	0	1	0	0	0	0.305731	0.463978	31	0.0550076	0.572729	DH4_lin4_0	C24A11.6	0.200516	0.003602	NA	C24A11.1	0.419799	2.495e-10	NA
I	5447918	5448960	.	linc-550	mono	0	NA	1064	F27C1.13	-	0	0	0	0	0	0	0.316395	0.416189	4	0	0.0914025	larval L1 all neuron DSN treated	F27C1.13	0.385709	8.05e-09	NA	ferl-1	0.0278393	0.6891	NA
I	5534176	5535358	.	linc-551	mono	0	-398	132	c_elegans_XLOC_004427	-	0	0	0	0	0	0	0.381234	0.769735	9	0	0.181604	YA	pup-3	0.268435	8.501e-05	NA	F59A3.10	0.141313	0.04126	NA
I	5535489	5536038	-	linc-552	mono	0	-78	132	c_elegans_XLOC_004426	+	0	1	1	0	0	0	0.32	0.571198	7	0	0.107974	N2_EE_RZ-54	pup-3	0.224161	0.001103	NA	F59A3.10	0.35182	1.754e-07	NA
I	5543377	5543817	.	linc-553	mono	0	NA	44	F59A3.10	-	0	0	1	0	0	0	0.269841	NA	15	0	0.807527	DMM408_Amot_nrn_L2-DSN	F59A3.10	0.533278	2.2e-16	NA	tom-1	0.303193	8.104e-06	receptor mediated endocytosis defective
I	5626478	5626812	-	linc-554	mono	0	47	191	F46F11.8	-	0	0	1	0	0	0	0.385075	0.235645	31	0	0.518953	N2_EE_50-420	F46F11.8	-0.186009	0.007006	NA	F46F11.1	0.211973	0.002062	body wall muscle myosin organization defective
I	5627023	5627495	.	linc-555	mono	0	NA	212	c_elegans_XLOC_004433	-	0	0	1	0	0	0	0.287526	0.263425	18	0	0.323561	LX837 larval L1 NSML and NSMR neurons	F46F11.8	-0.0290247	0.6765	NA	F46F11.1	0.120766	0.08154	body wall muscle myosin organization defective
I	5641626	5642687	+	linc-556	mono	0	18	581	M01A12.4	+	0	0	0	0	0	0	0.370056	NA	10	0	0.18344	early embryo reference cells DSN	F46F11.1	0.00878819	0.8995	body wall muscle myosin organization defective	M01A12.4	0.0717069	0.3022	NA
I	5710014	5712040	.	linc-557	mono	0	NA	1331	c_elegans_XLOC_004439	+	0	0	0	0	0	0	0.332018	0.536914	3	0	0.0636014	YA	pamn-1	-0.0455287	0.5127	aldicarb resistant	lim-7	-0.0710856	0.3064	NA
I	5713370	5715632	.	linc-558	mono	0	NA	657	c_elegans_XLOC_004440	+	0	0	0	0	0	0	0.316394	0.350525	88	0.708802	6.47563	N2_EE_50-660	pamn-1	0.18608	0.006984	aldicarb resistant	lim-7	0.101242	0.1447	NA
I	5716288	5716503	.	linc-559	mono	0	NA	174	lim-7	+	0	0	0	0	0	0	0.328704	0.679841	32	0	0.81283	N2_EE_50-630	pamn-1	0.0777548	0.2631	aldicarb resistant	lim-7	-0.056569	0.4159	NA
I	5762892	5763425	.	linc-560	mono	0	NA	458	oxy-5	-	0	0	0	0	0	0	0.40824	NA	5	0	0.0948502	N2_EE_50-240	oxy-5	0.0247569	0.722	NA	dhhc-11	0.231071	0.0007622	NA
I	5828002	5829030	+	linc-561	mono	0	-31	43	obr-4	+	0	0	1	0	1	0	0.325559	0.860407	16	0	0.294842	DMM402_N2all_L1-DSN	C32F10.8	0.0687696	0.3225	sterile progeny	obr-4	0.198304	0.003998	maternal sterile
I	5838122	5839198	.	linc-206	multi	1	NA	731	twk-47	-	0	1	1	0	1	1	0.379587	0.870165	25	7.50658	68.8859	NC2484 larval L2 A motor neuron	twk-47	0.550442	2.2e-16	maternal sterile	ceh-12	0.643502	2.2e-16	transgene expression increased
I	5905114	5905908	+	linc-562	mono	0	-93	418	stam-1	-	0	0	1	0	0	0	0.303145	0.391197	13	0	0.381943	DMM408_Amot_nrn_L2-DSN	stam-1	-0.12775	0.06528	aldicarb resistant	hpo-27	0.157412	0.02283	maternal sterile
I	5941222	5941625	.	linc-563	mono	0	560	795	gpa-14	+	0	0	0	0	0	0	0.344059	0.457171	17	0	0.427044	larval L1 all neuron DSN treated	air-2	-0.235873	0.0005857	spindle elongation integrity defective early emb	gpa-14	0.311204	4.508e-06	NA
I	5951799	5953750	.	linc-564	mono	0	NA	58	B0207.8	-	0	0	0	0	0	0	0.322746	0.553527	8	0	0.161983	larval L1 all neuron DSN treated	B0207.8	0.345645	2.962e-07	NA	B0207.2	0.459279	2.66e-12	NA
I	5973973	5974529	-	linc-565	mono	0	37	4162	C06A5.6	-	0	0	1	0	0	0	0.330341	0.495044	7	0	0.120005	larval L1 all neuron	avr-14	0.141825	0.04052	locomotor coordination variant	C06A5.6	-0.0957965	0.1677	fat content reduced
I	6079949	6080471	-	linc-566	mono	0	57	1103	ZK484.4	-	0	0	1	0	0	0	0.290631	0.259193	6	0	0.12446	DZ685 embryonic Z1/Z4 cells DSN treated	ZK484.4	0.0800987	0.249	sterile progeny	haf-9	-0.0533473	0.443	NA
I	6091454	6091945	+	linc-567	mono	0	68	560	ZK484.6	-	0	0	1	1	0	0	0.406504	0.5665	30	0	1.08078	DMM402_N2all_L1-DSN	ZK484.6	0.190079	0.00584	NA	ZK484.1	0.167196	0.01553	transgene expression reduced
I	6117515	6117981	.	linc-568	mono	0	805	309	c_elegans_XLOC_004453	-	0	0	1	1	0	0	0.346895	0.414	7	0	0.0858554	early embryo reference cells DSN	usp-5	-0.0581016	0.4034	sluggish	T27A3.1	0.131141	0.0584	transgene expression reduced
I	6118289	6122131	+	linc-569	mono	0	-13	309	c_elegans_XLOC_004452	+	0	1	1	1	0	0	0.35363	0.460636	35	0.117268	2.11388	DMM402_N2all_L1-DSN	usp-5	-0.152463	0.02754	sluggish	T27A3.1	0.323231	1.809e-06	transgene expression reduced
I	6129591	6130350	.	linc-570	mono	0	NA	2658	T27A3.11	-	0	0	0	0	0	0	0.3	NA	6	0	0.0728856	N2 larval L1 all cells	T27A3.1	0.0952254	0.1702	transgene expression reduced	pept-3	0.0373512	0.5913	high incidence male progeny
I	6166846	6167494	-	linc-571	mono	0	75	308	T09B4.8	-	0	0	1	0	0	0	0.326656	0.432627	13	0	0.213936	N2_EE_50-270	T09B4.8	0.138929	0.04484	fat content reduced	T09B4.4	0.326948	1.353e-06	NA
I	6196214	6197366	.	linc-572	mono	0	NA	21	21ur-14010	-	0	0	0	0	0	0	0.311362	NA	28	0.0697216	0.714635	N2 larval L1 all cells	T05E7.4	0.498365	1.608e-14	NA	col-55	0.316952	2.929e-06	NA
I	6258681	6259813	.	linc-207	multi	0	NA	437	C48E7.1	+	0	1	1	0	0	0	0.36414	0.538452	12	0	0.213544	DauerEntryDAF2-1-1	C48E7.2	-0.0671846	0.3338	transgene expression increased	C48E7.1	0.345327	3.043e-07	fewer germ cells
I	6278752	6279393	.	linc-573	mono	0	353	1064	C10G11.13	+	0	1	1	0	0	0	0.4081	0.744582	7	0	0.113949	DZ685 embryonic Z1/Z4 cells DSN treated	C10G11.9	0.0542844	0.435	NA	C10G11.7	0.0397287	0.5679	NA
I	6324297	6324991	.	linc-574	mono	0	-277	305	let-381	-	0	0	0	0	0	0	0.372662	0.496458	6	0	0.16185	YA	let-381	0.238634	0.0005021	dumpy	F26B1.1	0.107383	0.1217	NA
I	6333996	6334812	+	linc-575	mono	0	-13	458	c_elegans_XLOC_004461	-	0	0	0	0	1	0	0.334149	0.380335	4	0	0.119226	DauerDAF2-2-1	F26B1.8	0.201495	0.003438	cord commissures fail to reach target	bli-4	0.203421	0.003136	transgene expression increased
I	6335269	6335697	.	linc-576	mono	0	105	143	c_elegans_XLOC_004462	+	0	0	0	0	0	0	0.319347	0.384084	18	0	0.332773	YA	F26B1.8	0.256319	0.0001796	cord commissures fail to reach target	bli-4	0.273037	6.339e-05	transgene expression increased
I	6335839	6341396	+	linc-577	mono	0	64	104	c_elegans_XLOC_004463	-	0	1	1	0	1	0	0.344728	0.463689	55	0.437564	1.91091	L1 NSM neuron DSN treated	F26B1.8	0.0156912	0.8216	cord commissures fail to reach target	bli-4	-0.150475	0.02965	transgene expression increased
I	6341499	6342219	.	linc-578	mono	0	NA	11	bli-4	+	0	0	0	0	0	0	0.309293	0.516067	15	0	0.194767	DZ685 embryonic Z1/Z4 cells DSN treated	F26B1.8	0.0402259	0.5631	cord commissures fail to reach target	bli-4	-0.107179	0.1224	transgene expression increased
I	6392731	6396054	.	linc-579	mono	0	-447	208	ZC328.2	-	0	0	1	0	0	0	0.352587	0.624438	22	0.102162	0.5545	L1 NSM neuron DSN treated	ZC328.2	0.720861	2.2e-16	cord commissures fail to reach target	cuti-1	-0.283984	3.086e-05	transgene expression increased
I	6417437	6418155	.	linc-580	mono	0	NA	411	R10A10.1	+	0	0	1	0	0	0	0.299026	0.459806	4	0	0.0886748	YA	ZC328.3	0.194784	0.00471	embryonic lethal	R10A10.1	0.0943789	0.1741	NA
I	6434802	6435756	.	linc-581	mono	0	-105	343	snt-4	+	0	0	1	0	0	0	0.341361	0.431437	15	0	0.427797	LX837 larval L1 NSML and NSMR neurons	F37E3.3	0.174075	0.01171	NA	snt-4	0.524309	3.713e-16	transgene expression increased
I	6458739	6459415	.	linc-582	mono	0	NA	63	K06A5.10	+	0	0	1	1	1	0	0.322009	0.404871	36	0	1.48102	DZ685 embryonic Z1/Z4 cells DSN treated	rab-10	0.277885	4.626e-05	reduced brood size	knl-2	-0.1645	0.01731	nuclear appearance variant
I	6504941	6506457	.	linc-583	mono	0	309	1073	c_elegans_XLOC_004471	+	0	0	0	0	0	0	0.289387	0.573304	4	0	0.0634904	larval L1 all neuron DSN treated	C55B7.10	0.0350595	0.6143	NA	gly-2	0.0118208	0.8651	embryonic lethal
I	6644287	6646537	.	linc-584	mono	0	-249	392	c_elegans_XLOC_004473	+	0	0	0	0	0	0	0.320746	0.493729	5	0	0.135346	larval L1 all neuron DSN treated	ZC581.10	0.184129	0.007612	NA	ZC581.3	0.247847	0.0002966	NA
I	6648489	6648978	.	linc-585	mono	0	NA	1953	c_elegans_XLOC_004474	+	0	0	0	0	0	0	0.369388	NA	3	0	0.0701601	larval L1 all neuron	ZC581.10	0.100242	0.1487	NA	ZC581.3	0.106926	0.1233	NA
I	6696263	6698186	.	linc-586	mono	0	-732	611	c_elegans_XLOC_004486	+	0	0	0	0	0	0	0.330561	0.398454	13	0	0.553012	YA	ckr-1	0.258866	0.0001539	transgene expression increased	T23B3.5	0.0391836	0.5732	NA
I	6698796	6699285	.	linc-587	mono	0	-122	611	c_elegans_XLOC_004485	+	0	0	0	0	0	0	0.359184	0.650004	8	0	0.192348	larval L1 all neuron DSN treated	ckr-1	0.23762	0.0005314	transgene expression increased	T23B3.5	0.0149966	0.8294	NA
I	6700028	6701324	.	linc-588	mono	0	NA	744	c_elegans_XLOC_004486	+	0	0	1	0	0	0	0.325366	0.407201	9	0	0.401154	larval L1 all neuron DSN treated	ckr-1	0.129635	0.06138	transgene expression increased	T23B3.5	-0.00236085	0.9729	NA
I	6709126	6710011	.	linc-589	mono	0	NA	39	c_elegans_XLOC_004489	+	0	0	0	0	0	0	0.3307	NA	18	0	0.267889	DauerEntryDAF2-4-1	T23B3.6	0.470683	6.404e-13	NA	rmd-5	0.548009	2.2e-16	RAB-11 recycling endosome morphology variant
I	6710049	6710673	.	linc-590	mono	1	NA	39	c_elegans_XLOC_004488	-	0	0	0	0	0	0	0.3104	0.407821	38	0.191698	0.762986	DauerDAF2-2-1	T23B3.6	0.452921	5.753e-12	NA	rmd-5	0.449444	8.714e-12	RAB-11 recycling endosome morphology variant
I	6712544	6714319	.	linc-208	multi	0	NA	126	c_elegans_XLOC_004490	-	0	0	1	0	0	0	0.321664	0.36332	13	0.0544472	0.263133	DZ685 embryonic Z1/Z4 cells DSN treated	rmd-5	0.193383	0.005024	RAB-11 recycling endosome morphology variant	T23B3.2	0.334207	7.593e-07	NA
I	6714444	6714689	+	linc-591	mono	0	-13	126	c_elegans_XLOC_002890	-	0	0	1	0	0	0	0.325203	0.376333	26	0	0.935069	larval L2 library total RNA DSN treated	rmd-5	0.263835	0.0001134	RAB-11 recycling endosome morphology variant	T23B3.2	-0.0330494	0.6347	NA
I	6768713	6771753	+	linc-209	multi	0	421	169	F08B6.7	-	1	0	1	0	0	0	0.408647	0.574445	49	0.379947	1.07292	NW1229 larval L1 all neurons	unc-87	0.339897	4.777e-07	engulfment variant	pqn-21	0.140535	0.0424	transgene expression increased
I	6799755	6800179	.	linc-592	mono	0	-121	128	C37A2.8	-	0	0	1	1	0	0	0.32	0.22904	75	0.429778	1.65218	N2_EE_50-150	C37A2.8	0.170349	0.01366	sterile progeny	E02D9.1	0.245082	0.0003482	transgene expression increased
I	6925601	6926053	-	linc-593	mono	0	-20	143	C48B6.9	-	0	0	0	0	0	0	0.328918	0.499543	31	0	0.723567	LX837 larval L1 NSML and NSMR neurons	C48B6.9	0.126461	0.06806	NA	ztf-4	-0.0389717	0.5753	cell proliferation increased
I	6961172	6962015	.	linc-594	mono	0	NA	34	C30F12.1	-	0	0	0	0	0	0	0.310427	0.338745	15	0	0.715989	L1 NSM neuron DSN treated	C30F12.1	0.341905	4.047e-07	exploded through vulva	C30F12.2	-0.0139633	0.841	NA
I	6962153	6965501	-	linc-595	mono	0	-26	139	c_elegans_XLOC_004497	+	0	1	1	0	0	0	0.318901	0.327547	24	0.015537	1.16554	L1 NSM neuron DSN treated	C30F12.1	0.402127	1.586e-09	exploded through vulva	C30F12.2	0.0136077	0.845	NA
I	6999944	7000460	.	linc-596	mono	0	483	2411	H06O01.4	-	0	0	0	0	0	0	0.350097	NA	5	0	0.157558	early embryo reference cells DSN	C30F12.5	0.272758	6.453e-05	embryonic lethal	ctg-1	0.210157	0.002257	NA
I	7003739	7004367	.	linc-597	mono	0	NA	259	H06O01.4	-	0	0	0	0	0	0	0.368839	NA	17	0.133893	0.396379	N2_EE_50-300	C30F12.5	0.0410087	0.5555	embryonic lethal	ctg-1	0.215574	0.00172	NA
I	7036010	7038469	.	linc-598	mono	0	-276	430	sem-4	+	0	1	1	0	0	0	0.382114	0.509887	30	0.0590271	1.29491	DMM402_N2all_L1-DSN	ubql-1	0.148123	0.03233	frequency body bend reduced	sem-4	0.279026	4.292e-05	organism development variant
I	7061661	7063515	.	linc-599	mono	0	NA	408	W01A8.10	-	0	0	1	0	0	0	0.360647	0.336826	14	0	0.360826	YA	mdt-28	0.160458	0.02029	NA	cutl-6	-0.0434499	0.5322	NA
I	7082338	7085708	+	linc-600	mono	0	3	319	F22D6.2	-	0	0	1	0	1	0	0.391575	0.588361	94	0.871956	8.3863	DMM402_N2all_L1-DSN	F22D6.2	0.551336	2.2e-16	NA	nars-1	-0.422687	1.825e-10	germ cell compartment expansion variant
I	7128576	7130850	+	linc-601	mono	0	-11	154	unc-14	-	0	1	1	1	0	0	0.308132	0.413289	18	0	0.327192	DMM402_N2all_L1-DSN	unc-14	0.283323	3.226e-05	locomotion variant	taf-11.2	-0.0668984	0.3358	NA
I	7147483	7147739	.	linc-602	mono	0	285	254	hpo-11	-	0	0	1	0	0	0	0.346304	0.839296	140	15.2625	16.3066	N2_EE_50-420	hpo-11	0.349697	2.103e-07	RAB-11 recycling endosome morphology variant	K07G5.6	0.230976	0.0007661	NA
I	7157193	7158526	-	linc-603	mono	0	-50	388	c_elegans_XLOC_004509	-	0	0	1	0	0	0	0.350825	0.530516	23	0.0422108	0.457045	early embryo reference cells DSN	crml-1	0.00911598	0.8958	body wall muscle myosin organization defective	xpa-1	0.111811	0.107	oxidative stress response variant
I	7158913	7159448	-	linc-604	mono	0	1	267	xpa-1	+	0	0	1	0	0	0	0.371269	0.561601	12	0	0.202466	NW1229 larval L1 all neurons	crml-1	-0.14987	0.03032	body wall muscle myosin organization defective	xpa-1	0.0880488	0.2049	oxidative stress response variant
I	7176852	7177694	+	linc-210	multi	0	-257	11	M05B5.9	-	0	0	1	0	0	0	0.367008	0.868772	43	0.194384	0.732384	N2_EE_50-240	M05B5.7	0.0694755	0.3175	NA	M05B5.1	-0.0314546	0.6512	NA
I	7194001	7196840	.	linc-605	mono	0	-1096	86	hlh-2	-	0	0	1	0	0	0	0.36338	0.467489	67	0.321435	1.34309	N2_EE_DSN-5	hlh-2	0.739186	2.2e-16	distal tip cell migration variant	col-61	-0.40052	1.867e-09	NA
I	7197130	7197599	.	linc-606	mono	0	454	291	c_elegans_XLOC_004510	+	0	0	0	0	0	0	0.36383	NA	9	0	0.157669	NW1229 larval L1 all neurons	hlh-2	0.0108273	0.8764	distal tip cell migration variant	col-61	0.0852707	0.2196	NA
I	7199400	7200010	.	linc-607	mono	0	NA	1767	C01H6.10	+	0	0	0	0	0	0	0.342062	0.345214	11	0	0.239924	N2 larval L1 all cells	hlh-2	0.0467828	0.5012	distal tip cell migration variant	col-61	0.161749	0.0193	NA
I	7286864	7287360	.	linc-608	mono	0	NA	544	21ur-14201	-	0	0	1	0	0	0	0.338028	NA	5	0	0.154993	DMM402_N2all_L1-DSN	F21C3.6	0.112604	0.1045	NA	ztf-2	0.242788	0.000397	transgene expression increased
I	7314594	7316234	+	linc-609	mono	0	-39	316	F13G3.10	-	0	0	1	1	0	0	0.355881	0.475133	56	0.456575	1.16463	DMM402_N2all_L1-DSN	F13G3.10	-0.0241789	0.7282	extended life span	F52A8.1	0.108504	0.1179	growth rate variant
I	7325429	7325962	.	linc-610	mono	0	NA	161	c_elegans_XLOC_004515	+	0	0	0	0	0	0	0.308989	NA	11	0	0.424204	DMM402_N2all_L1-DSN	F52A8.3	0.0158085	0.8203	NA	glb-18	0.318319	2.64e-06	body wall muscle myosin organization defective
I	7328127	7329238	.	linc-611	mono	0	NA	95	c_elegans_XLOC_004518	+	0	0	0	0	0	0	0.365108	NA	15	0	0.412163	YA	F52A8.3	-0.0535018	0.4417	NA	glb-18	0.268622	8.401e-05	body wall muscle myosin organization defective
I	7329332	7330477	.	linc-612	mono	0	NA	95	c_elegans_XLOC_004517	-	0	0	0	0	0	0	0.326353	0.447734	25	0.184174	0.563955	N2 larval L1 all cells	F52A8.3	0.430916	7.365e-11	NA	glb-18	0.539922	2.2e-16	body wall muscle myosin organization defective
I	7331251	7332718	.	linc-613	mono	0	-541	318	linc-149	+	0	0	1	0	0	0	0.305858	NA	69	0.172109	2.24848	N2 larval L1 all cells	F52A8.3	0.363587	6.263e-08	NA	glb-18	0.511974	2.318e-15	body wall muscle myosin organization defective
I	7396159	7396710	.	linc-614	mono	0	NA	2115	C15A11.4	-	0	0	0	0	0	0	0.300725	NA	8	0	0.164811	larval L1 all neuron	sol-1	0.247093	0.0003099	fat content increased	C15A11.4	-0.0127605	0.8545	NA
I	7477372	7479994	-	linc-615	mono	0	27	142	asic-2	+	0	0	1	1	0	0	0.315288	NA	39	0.226024	1.89788	L1 NSM neuron DSN treated	T28F4.1	0.294378	1.515e-05	NA	asic-2	0.299366	1.066e-05	NA
I	7494964	7495295	+	linc-616	mono	0	84	143	pbrm-1	+	0	0	0	0	0	0	0.292169	0.377434	23	0	0.615689	DMM408_Amot_nrn_L2-DSN	T28F4.6	0.0228308	0.7428	NA	pbrm-1	0.15249	0.02751	developmental delay postembryonic
I	7515249	7515546	+	linc-617	mono	0	-33	142	C26C6.9	-	0	0	0	0	0	0	0.288591	NA	17	0	0.410736	L1 NSM neuron DSN treated	C26C6.9	-0.0344139	0.6208	NA	goa-1	0.168832	0.01454	gonad sheath contraction rate increased
I	7515735	7516042	-	linc-618	mono	0	-96	145	c_elegans_XLOC_004533	-	0	1	1	0	0	0	0.457792	0.591494	27	0	0.509898	NW1229 larval L1 all neurons	C26C6.9	-0.0141218	0.8392	NA	goa-1	0.149133	0.03115	gonad sheath contraction rate increased
I	7516186	7518630	.	linc-619	mono	0	-178	145	c_elegans_XLOC_004532	-	0	0	1	1	0	0	0.37955	0.446932	52	0.3922	1.8739	LX837 larval L1 NSML and NSMR neurons	C26C6.9	-0.342847	3.742e-07	NA	goa-1	0.329176	1.135e-06	gonad sheath contraction rate increased
I	7521480	7521938	+	linc-620	mono	0	85	177	goa-1	+	0	0	1	0	0	0	0.318083	0.525348	28	0	3.38773	L1 NSM neuron DSN treated	C26C6.9	-0.123186	0.07557	NA	goa-1	0.468151	8.826e-13	gonad sheath contraction rate increased
I	7542300	7542607	.	linc-621	mono	0	NA	144	dcp-66	-	0	0	1	1	0	0	0.350649	0.391556	23	0	0.990198	larval L1 all neuron DSN treated	dcp-66	0.237688	0.0005294	receptor mediated endocytosis defective	T25G3.1	-0.0872225	0.2092	NA
I	7571399	7572531	+	linc-622	mono	0	-25	150	mans-1	-	0	0	1	0	0	0	0.367167	0.513388	34	0	0.472466	N2_EE_RZ-54	mans-1	-0.336162	6.482e-07	protein expression reduced	D2030.2	0.00950603	0.8913	body wall muscle myosin organization defective
I	7572955	7573495	.	linc-623	mono	0	292	425	c_elegans_XLOC_004538	-	0	0	0	0	0	0	0.360444	NA	8	0	0.148576	early embryo reference cells DSN	mans-1	-0.226283	0.0009858	protein expression reduced	D2030.2	-0.0319334	0.6462	body wall muscle myosin organization defective
I	7611853	7612283	+	linc-624	mono	0	-28	183	c_elegans_XLOC_004541	+	0	1	1	0	0	0	0.366589	0.606497	21	0	0.424989	LX837 larval L1 NSML and NSMR neurons	aex-1	0.357063	1.114e-07	locomotion variant	lrp-1	0.21348	0.001912	dumpy
I	7612465	7613386	+	linc-625	mono	0	34	183	c_elegans_XLOC_004540	+	0	1	1	0	0	0	0.367679	0.52378	20	0.0526496	0.312278	YA	aex-1	0.211192	0.002144	locomotion variant	lrp-1	0.116543	0.09287	dumpy
I	7658361	7662544	.	linc-626	mono	0	-179	69	F26A3.4	-	0	0	1	0	1	0	0.364484	0.44413	124	1.29994	9.95818	DMM402_N2all_L1-DSN	F26A3.4	0.797747	2.2e-16	transgene expression increased	F26A3.5	0.00235603	0.973	NA
I	7707427	7707810	.	linc-627	mono	0	NA	87	c_elegans_XLOC_004544	-	0	0	1	0	0	0	0.309896	0.707	60	0	6.04046	N2_EE_50-480	lsy-22	0.290334	2.005e-05	protein metabolism variant	F27D4.7	-0.0500537	0.4717	NA
I	7707896	7714396	-	linc-628	mono	0	-86	87	c_elegans_XLOC_004543	+	1	0	1	1	1	0	0.402092	0.568492	76	0.549819	2.34124	early embryo reference cells DSN	lsy-22	0.742383	2.2e-16	protein metabolism variant	F27D4.7	-0.0616011	0.3756	NA
I	7715571	7715882	.	linc-629	mono	0	NA	75	F27D4.10	+	0	0	1	0	0	0	0.467949	0.360564	10	0	1.38372	N2_EE_50-240	lsy-22	-0.00562226	0.9356	protein metabolism variant	F27D4.7	-0.108683	0.1172	NA
I	7719197	7720154	.	linc-630	mono	0	NA	240	F27D4.t1	-	0	0	0	0	0	0	0.420668	0.266906	1	0	0.0143635	larval L1 all neuron	lsy-22	0.181283	0.008618	protein metabolism variant	F27D4.7	-0.206867	0.002653	NA
I	7738829	7744468	.	linc-211	multi	0	NA	139	21ur-12039	+	0	1	1	0	0	0	0.307113	0.464143	16	0	0.305961	DauerExitDAF2-6-1	F27D4.6	0.00998715	0.8859	NA	F58H10.1	0.0252049	0.7172	NA
I	7747655	7751047	.	linc-631	mono	0	-1535	1139	c_elegans_XLOC_004548	+	0	0	1	0	0	0	0.333039	NA	12	0.035676	0.263866	N2 larval L1 all cells	F27D4.6	0.0364679	0.6001	NA	F58H10.1	0.369325	3.733e-08	NA
I	7752185	7753021	.	linc-632	mono	0	NA	360	c_elegans_XLOC_004549	+	0	0	0	0	0	0	0.369176	NA	7	0	0.17486	larval L1 all neuron	F27D4.6	0.154138	0.02586	NA	F58H10.1	0.44782	1.056e-11	NA
I	7755191	7755504	.	linc-633	mono	0	NA	135	c_elegans_XLOC_004550	+	0	0	1	0	0	0	0.312102	0.34627	20	0	0.572053	larval L1 all neuron DSN treated	F27D4.6	0.0436669	0.5301	NA	F58H10.1	0.352988	1.587e-07	NA
I	7796044	7796845	.	linc-634	mono	0	-214	671	c_elegans_XLOC_004557	+	0	0	0	0	0	0	0.332918	0.573219	14	0	0.416932	YA	D2005.6	-0.00288396	0.9669	NA	nlp-8	0.212548	0.002003	NA
I	7797515	7798214	.	linc-635	mono	0	NA	600	D2005.9	+	0	0	0	0	0	0	0.312857	0.27758	7	0	0.0934713	larval L1 all neuron DSN treated	D2005.6	0.0788449	0.2565	NA	nlp-8	0.237195	0.0005442	NA
I	7802343	7806739	-	linc-636	mono	0	-23	432	c_elegans_XLOC_004559	+	0	0	0	0	0	0	0.330907	0.523177	5	0.0140343	0.142895	N2 larval L1 all cells	nlp-8	0.48191	1.496e-13	NA	D2005.3	-0.124481	0.07253	NA
I	7807170	7810255	.	linc-637	mono	0	-287	432	c_elegans_XLOC_004558	+	0	0	1	0	0	0	0.322424	0.52238	8	0	0.151139	N2 larval L1 all cells	nlp-8	0.310527	4.741e-06	NA	D2005.3	-0.10192	0.142	NA
I	7864450	7864968	.	linc-638	mono	0	NA	898	R11A5.3	-	0	0	0	0	0	0	0.354528	NA	12	0	0.312478	larval L1 all neuron DSN treated	R11A5.3	0.21539	0.001736	NA	pck-2	0.151387	0.02866	spindle assembly defective early emb
I	7876593	7876859	.	linc-639	mono	0	NA	253	c_elegans_XLOC_004563	-	0	0	1	0	0	0	0.29588	0.438843	13	0	0.262341	DauerExitDAF2-3-1	suro-1	0.255885	0.0001843	dumpy	F55D12.1	9.26071e-05	0.9989	NA
I	7877111	7877838	.	linc-640	mono	0	NA	51	c_elegans_XLOC_004564	+	0	1	1	0	0	0	0.343407	NA	5	0	0.106703	DMM402_N2all_L1-DSN	suro-1	0.22991	0.0008116	dumpy	F55D12.1	0.0832185	0.2309	NA
I	7877888	7879409	.	linc-641	mono	0	-122	51	c_elegans_XLOC_004563	-	0	1	1	0	0	0	0.310118	0.375863	30	0.0971582	0.469859	larval L2 library total RNA DSN treated	suro-1	0.624095	2.2e-16	dumpy	F55D12.1	0.229439	0.0008325	NA
I	7879664	7880081	.	linc-642	mono	0	NA	19	c_elegans_XLOC_004566	+	0	1	1	0	0	0	0.337321	0.606538	17	0	0.332119	N2_EE_50-150	suro-1	0.426553	1.195e-10	dumpy	F55D12.1	0.0132497	0.849	NA
I	7880099	7881834	.	linc-643	mono	0	NA	19	c_elegans_XLOC_004565	-	0	1	1	0	0	0	0.359447	0.482394	16	0	0.306007	YA	suro-1	0.407316	9.319e-10	dumpy	F55D12.1	0.148147	0.0323	NA
I	7882468	7882987	+	linc-644	mono	0	100	635	c_elegans_XLOC_004566	+	0	0	0	0	0	0	0.326923	0.51341	6	0	0.122273	YA	suro-1	0.0505174	0.4676	dumpy	F55D12.1	0.0568558	0.4135	NA
I	7979123	7979858	.	linc-645	mono	0	NA	380	H05L14.2	+	0	0	0	0	0	0	0.342391	NA	6	0	0.122569	DZ685 embryonic Z1/Z4 cells DSN treated	H05L14.1	0.115287	0.09646	NA	H05L14.2	0.0667239	0.3371	fat content increased
I	8011255	8011778	.	linc-646	mono	0	112	103	c_elegans_XLOC_004571	+	0	1	1	0	0	0	0.30916	NA	9	0	0.215585	DMM402_N2all_L1-DSN	C54G4.2	0.170795	0.01342	NA	rskn-2	0.301041	9.459e-06	aldicarb resistant
I	8011880	8013726	+	linc-647	mono	0	19	103	c_elegans_XLOC_004570	+	0	1	1	0	1	0	0.319437	0.515315	6	0	0.151244	DMM402_N2all_L1-DSN	C54G4.2	0.193266	0.005051	NA	rskn-2	0.200826	0.003549	aldicarb resistant
I	8049406	8049968	.	linc-648	mono	0	NA	56	K04G2.7	-	0	0	0	0	0	0	0.357016	0.458311	15	0	0.314168	DZ685 embryonic Z1/Z4 cells DSN treated	K04G2.7	0.083402	0.2299	NA	apr-1	0.0641351	0.3562	AB lineage variant
I	8082576	8083440	.	linc-649	mono	0	NA	142	rme-8	+	0	0	1	0	0	0	0.33526	0.393479	23	0.0551727	0.356225	N2_EE_50-150	che-3	-0.133508	0.05396	organism development variant	rme-8	-0.253557	0.0002119	germ cell compartment expansion variant
I	8100467	8103409	+	linc-650	mono	0	60	193	spr-4	+	0	0	1	0	0	0	0.347265	0.534545	23	0.0632585	0.499606	early embryo reference cells DSN	F18C12.3	-0.440244	2.555e-11	slow growth	spr-4	0.296795	1.279e-05	NA
I	8121991	8124479	-	linc-651	mono	0	65	202	c_elegans_XLOC_004575	-	0	0	1	1	0	0	0.296103	0.335054	21	0	0.286699	L1 NSM neuron DSN treated	lin-10	0.25998	0.0001438	NA	mau-2	0.265759	0.0001006	maternal sterile
I	8132391	8133636	-	linc-652	mono	0	-24	256	T28B8.1	+	0	0	1	1	0	0	0.343499	0.469391	12	0	0.150427	DZ685 embryonic Z1/Z4 cells DSN treated	mau-2	-0.00260037	0.9702	maternal sterile	T28B8.1	0.129142	0.06238	NA
I	8144064	8144850	.	linc-653	mono	0	NA	538	c_elegans_XLOC_004579	-	0	0	0	0	0	0	0.303685	NA	9	0	0.119422	larval L1 all neuron	del-4	0.376276	1.967e-08	NA	ins-18	0.287872	2.373e-05	life span variant
I	8145387	8147308	.	linc-654	mono	0	NA	120	ins-18	+	0	0	0	0	0	0	0.329344	0.369629	24	0	0.555796	larval L1 all neuron DSN treated	del-4	0.519993	7.108e-16	NA	ins-18	0.31232	4.149e-06	life span variant
I	8293908	8294739	.	linc-655	mono	0	-196	141	mei-1	+	0	0	1	0	0	0	0.328125	0.344106	26	0	0.498906	N2_EE_50-150	npp-2	-0.00835135	0.9045	antibody staining reduced	mei-1	0.0883859	0.2032	passage through meiosis defective early emb
I	8309731	8311001	.	linc-656	mono	0	499	427	c_elegans_XLOC_004582	-	0	1	1	0	0	0	0.322581	0.600685	13	0	0.225367	larval L1 all neuron DSN treated	abts-1	0.264615	0.000108	P granule localization defective	F52B5.7	-0.192458	0.005242	NA
I	8347119	8348563	.	linc-657	mono	0	NA	481	c_elegans_XLOC_004585	+	0	1	1	0	0	0	0.308651	0.426125	10	0	0.118118	YA	cyp-36A1	0.295976	1.355e-05	NA	tba-5	0.130846	0.05897	NA
I	8349043	8352105	.	linc-658	mono	0	-107	481	c_elegans_XLOC_004584	+	0	0	0	0	0	0	0.331374	0.671734	12	0	0.216797	larval L1 all neuron DSN treated	cyp-36A1	0.288968	2.202e-05	NA	tba-5	0.119388	0.08511	NA
I	8374192	8374859	.	linc-659	mono	0	1080	632	F16D3.6	+	0	0	0	0	0	0	0.276946	NA	4	0	0.0463059	larval L1 all neuron	F16D3.4	0.00194132	0.9777	spindle elongation integrity defective early emb	F16D3.6	0.169716	0.01402	NA
I	8392898	8394353	+	linc-660	mono	0	12	376	ngp-1	+	0	0	1	0	0	0	0.359203	0.543831	30	0.0818336	0.523268	larval L1 all neuron DSN treated	ser-5	0.367619	4.358e-08	octanol chemotaxis variant	ngp-1	-0.117071	0.09139	maternal sterile
I	8411051	8412781	+	linc-212	multi	0	123	248	lin-28	-	0	0	1	0	0	0	0.347575	0.441508	60	0.220799	1.66295	N2_EE_50-270	lin-28	0.0640839	0.3566	transgene expression variant	F02E9.7	0.0389469	0.5756	NA
I	8454953	8455802	.	linc-661	mono	0	447	2642	F10D11.7	+	0	1	1	0	0	0	0.322353	0.665806	7	0	0.101459	N2 larval L1 all cells	F10D11.6	0.0227893	0.7433	larval lethal	unc-120	0.198128	0.004031	reduced brood size
I	8535610	8537702	.	linc-662	mono	0	NA	361	gpa-15	-	0	0	0	0	0	0	0.321548	0.40639	3	0	0.0854309	NW1229 larval L1 all neurons	gpa-15	0.189358	0.006033	NA	M04C7.4	0.512056	2.291e-15	NA
I	8580381	8582527	.	linc-663	mono	0	-289	225	rskn-1	-	0	0	1	0	0	0	0.322776	0.364855	31	0	2.09678	larval L1 all neuron DSN treated	rskn-1	0.407315	9.32e-10	NA	daf-8	0.228541	0.0008737	NA
I	8587856	8590565	-	linc-664	mono	0	44	206	c_elegans_XLOC_004593	-	0	0	1	1	0	0	0.30738	0.346353	17	0.0234714	0.217086	YA	daf-8	0.259065	0.0001521	NA	ran-4	-0.223741	0.001128	pronuclear envelope defective early emb
I	8590770	8591094	.	linc-665	mono	0	NA	119	ran-4	+	0	0	1	1	0	0	0.323077	0.307665	33	0	0.920038	N2_EE_50-510	daf-8	-0.02721	0.6957	NA	ran-4	0.0281335	0.6859	pronuclear envelope defective early emb
I	8655812	8658643	.	linc-666	mono	0	-214	232	flp-22	+	0	0	0	0	0	0	0.307203	0.42974	22	0.0800001	0.661289	larval L1 all neuron DSN treated	sig-7	-0.235344	0.0006031	reduced brood size	flp-22	0.603744	2.2e-16	NA
I	8759935	8761063	-	linc-667	mono	0	-38	132	c_elegans_XLOC_004599	-	0	0	1	0	0	0	0.33481	0.353342	25	0.0818065	0.443258	L1 NSM neuron DSN treated	tin-13	-0.101859	0.1422	NA	lmn-1	-0.0185565	0.7897	germ cell compartment expansion variant
I	8761194	8762978	.	linc-668	mono	0	-122	11	lmn-1	+	0	0	1	0	0	0	0.393838	0.495669	98	0.801677	5.40917	DZ685 embryonic Z1/Z4 cells DSN treated	tin-13	-0.215929	0.001689	NA	lmn-1	0.274033	5.944e-05	germ cell compartment expansion variant
I	8786332	8786811	-	linc-669	mono	0	-37	1218	c_elegans_XLOC_004601	-	0	0	1	1	0	0	0.314583	0.408756	14	0	1.0979	DMM402_N2all_L1-DSN	mfb-1	0.24051	0.0004518	dauer formation variant	sup-17	0.026148	0.7071	organism development variant
I	8788028	8788773	.	linc-670	mono	0	-164	1218	c_elegans_XLOC_004600	-	1	0	0	0	0	0	0.288204	0.227621	12	0	0.82361	DMM402_N2all_L1-DSN	mfb-1	0.264666	0.0001077	dauer formation variant	sup-17	0.0254164	0.7149	organism development variant
I	8839280	8840401	+	linc-671	mono	0	-43	234	F29D10.1	+	0	0	1	0	0	0	0.332442	0.398793	63	0.332505	0.776922	early embryo reference cells DSN	F36A2.13	0.271415	7.034e-05	hypersensitive to protein aggregation induced paralysis	F29D10.1	0.283474	3.194e-05	NA
I	8861480	8861963	.	linc-672	mono	0	-132	207	ztf-26	-	0	0	0	0	0	0	0.373967	0.296864	8	0	0.177503	DZ685 embryonic Z1/Z4 cells DSN treated	ztf-26	0.138814	0.04502	NA	F55H12.7	0.0347499	0.6174	NA
I	8927527	8928543	.	linc-673	mono	0	-160	206	tsp-15	+	0	1	1	0	0	0	0.353982	0.821419	12	0	0.296824	DZ685 embryonic Z1/Z4 cells DSN treated	T08G11.3	0.369771	3.584e-08	NA	tsp-15	0.30469	7.273e-06	organism morphology variant
I	8943053	8943412	.	linc-674	mono	0	NA	767	madd-4	-	0	0	0	0	0	0	0.297222	0.425095	11	0	0.355758	larval L1 all neuron DSN treated	madd-4	0.256399	0.0001787	NA	fip-6	-0.0440773	0.5263	NA
I	8986619	8987071	.	linc-675	mono	0	NA	25	F32H2.13	+	0	0	1	0	0	0	0.337748	0.339852	39	0	2.93934	N2_EE_DSN-5	fasn-1	0.194977	0.004669	germ cell compartment expansion variant	F32H2.8	-0.0598146	0.3896	NA
I	9016097	9016522	.	linc-676	mono	0	NA	276	F36F2.2	+	0	0	0	0	0	0	0.366197	0.525857	33	0	0.744165	DauerExitDAF2-6-1	F36F2.8	0.563818	2.2e-16	NA	F36F2.2	0.663962	2.2e-16	NA
I	9081024	9082471	.	linc-677	mono	0	650	1001	chaf-1	-	0	0	0	0	0	0	0.312845	0.498048	10	0	0.19401	YA	chaf-1	-0.157331	0.0229	embryonic lethal	T06D10.3	-0.00711822	0.9185	NA
I	9088299	9088792	+	linc-678	mono	0	18	221	T06D10.5	+	0	1	1	0	0	0	0.384615	0.826048	12	0	0.423425	N2 larval L1 all cells	T06D10.3	0.0332944	0.6322	NA	mef-2	0.288041	2.346e-05	NA
I	9091325	9092789	.	linc-679	mono	0	-409	203	c_elegans_XLOC_004613	+	0	0	1	0	0	0	0.349488	0.570537	29	0	0.998064	LX837 larval L1 NSML and NSMR neurons	T06D10.3	-0.0602756	0.386	NA	mef-2	0.335388	6.902e-07	NA
I	9111202	9111821	+	linc-680	mono	0	-100	237	c_elegans_XLOC_004615	+	0	0	1	0	0	0	0.335484	0.486	28	0	0.9768	DZ685 embryonic Z1/Z4 cells DSN treated	nduf-7	0.0703545	0.3114	reduced brood size	gld-4	0.0589214	0.3967	sterile progeny
I	9128954	9131955	.	linc-681	mono	0	-363	584	mel-26	+	0	0	1	1	1	0	0.351765	0.350917	24	0.0863721	0.531165	LX837 larval L1 NSML and NSMR neurons	clec-91	0.081387	0.2414	NA	mel-26	0.206016	0.002766	spindle elongation integrity defective early emb
I	9145979	9147370	.	linc-682	mono	0	-315	771	c_elegans_XLOC_004618	+	0	0	0	0	0	0	0.35273	NA	22	0	0.378088	YA	ZK858.7	-0.00446657	0.9488	developmental delay postembryonic	H32K16.1	0.143315	0.03844	reduced brood size
I	9148140	9149227	.	linc-683	mono	0	-109	491	H32K16.1	+	0	0	1	0	0	0	0.342831	0.365591	20	0	0.301568	N2 larval L1 all cells	ZK858.7	-0.0321476	0.644	developmental delay postembryonic	H32K16.1	0.252067	0.0002315	reduced brood size
I	9297700	9299478	.	linc-684	mono	0	268	452	c_elegans_XLOC_004622	+	0	0	0	0	0	0	0.295672	NA	12	0.0411341	0.28842	YA	F26H9.2	0.297487	1.218e-05	cortical dynamics defective early emb	nmat-2	0.117324	0.09068	fat content increased
I	9307495	9308346	+	linc-685	mono	0	-50	92	rab-5	+	0	0	1	1	0	0	0.334507	0.523624	112	1.12688	1.98986	N2_EE_50-240	nmat-2	0.209206	0.002366	fat content increased	rab-5	0.127385	0.06606	germ cell compartment expansion variant
I	9315637	9316318	.	linc-686	mono	0	-128	145	c_elegans_XLOC_004626	+	0	0	1	0	0	0	0.303519	NA	20	0	0.324979	NC2484 larval L2 A motor neuron - DSN treated	F26H9.5	0.0169262	0.8078	NA	uggt-2	0.103434	0.1361	tunicamycin hypersensitive
I	9316462	9317187	.	linc-687	mono	0	-198	145	c_elegans_XLOC_004625	-	0	0	1	0	0	0	0.356749	0.372829	2	0	0.0757086	N2_EE_50-270	F26H9.5	0.274739	5.679e-05	NA	uggt-2	0.109047	0.116	tunicamycin hypersensitive
I	9357210	9358813	.	linc-688	mono	0	NA	132	M04C9.4	-	0	0	0	0	0	0	0.354738	NA	50	0.283177	0.71614	N2_EE_RZ-54	M04C9.4	0.348764	2.277e-07	transgene expression reduced	dyf-5	0.401621	1.67e-09	NA
I	9451022	9451926	-	linc-689	mono	0	60	2354	F46A9.10	+	0	0	1	0	0	0	0.307182	0.500853	13	0	0.371864	N2 larval L1 all cells	mec-8	0.242317	0.0004078	lethal	F46A9.1	-0.00781043	0.9106	NA
I	9475011	9475867	.	linc-690	mono	0	NA	218	calm-1	-	0	0	1	0	0	0	0.336056	0.450263	9	0	0.13791	N2_EE_50-150	calm-1	0.132211	0.05636	long	F30A10.14	0.177118	0.0103	NA
I	9494975	9497592	.	linc-691	mono	0	260	387	F30A10.3	-	0	0	1	0	0	0	0.338808	0.410843	49	0.320037	1.68857	DMM402_N2all_L1-DSN	F30A10.3	0.22317	0.001162	NA	stn-1	0.299953	1.022e-05	transgene expression increased
I	9602899	9603737	.	linc-692	mono	0	NA	1074	K07A1.14	+	0	0	0	0	0	0	0.351609	NA	5	0	0.0896592	NW1229 larval L1 all neurons	K07A1.20	0.449425	8.734e-12	NA	aqp-9	0.281273	3.699e-05	NA
I	9682629	9682963	+	linc-693	mono	0	30	2520	ikb-1	+	0	0	0	0	0	0	0.361194	NA	12	0	0.258796	LX837 larval L1 NSML and NSMR neurons	C04F12.1	0.0201164	0.7725	RNAi resistant	ikb-1	0.0315062	0.6506	organism development variant
I	9690751	9692311	+	linc-213	multi	0	89	195	C04F12.5	-	0	0	1	0	0	0	0.37109	0.857591	14	0.0481274	0.291189	larval L1 all neuron	C04F12.5	0.010136	0.8842	maternal sterile	C04F12.6	0.117878	0.08916	NA
I	9699929	9700262	.	linc-694	mono	0	NA	578	c_elegans_XLOC_004634	+	0	0	1	0	0	0	0.332335	0.343974	11	0	0.138197	mid L2	C04F12.8	0.301657	9.051e-06	NA	C04F12.16	0.185413	0.007194	NA
I	9700839	9702474	.	linc-695	mono	0	NA	578	c_elegans_XLOC_004633	+	0	1	1	0	0	0	0.324572	0.49661	13	0	0.22346	N2 larval L1 all cells	C04F12.8	0.410712	6.546e-10	NA	C04F12.16	0.0474049	0.4955	NA
I	9787689	9788689	.	linc-696	mono	0	NA	61	cco-1	+	0	0	1	1	0	0	0.3996	0.551672	95	0.827181	4.65499	L1 NSM neuron DSN treated	tba-1	0.255867	0.0001846	distal tip cell migration variant	cco-1	0.0505466	0.4673	transgene expression increased
I	9792388	9793124	+	linc-697	mono	0	59	633	hrdl-1	+	0	0	0	0	0	0	0.321574	NA	25	0	0.386699	N2_L2_RZ-53	cco-1	-0.107215	0.1223	transgene expression increased	hrdl-1	0.0659534	0.3427	germ cell hypersensitive ionizing radiation
I	9832805	9834131	.	linc-698	mono	0	307	2228	Y67A6A.1	-	0	0	0	0	0	0	0.301432	0.386509	2	0	0.0474974	YA	Y67A6A.1	0.26412	0.0001114	fat content increased	nhr-62	0.0693601	0.3183	NA
I	9836805	9837250	.	linc-699	mono	0	456	45	c_elegans_XLOC_004641	-	0	1	1	0	0	0	0.390135	0.454653	11	0	0.18534	early embryo reference cells DSN	Y67A6A.1	0.104972	0.1304	fat content increased	nhr-62	0.138954	0.0448	NA
I	9837294	9839494	.	linc-700	mono	0	-192	45	c_elegans_XLOC_004640	+	0	1	1	0	0	0	0.346661	0.494198	8	0	0.138401	larval L1 all neuron	Y67A6A.1	0.0983161	0.1567	fat content increased	nhr-62	0.137228	0.04755	NA
I	9846817	9847327	.	linc-701	mono	0	260	81	zig-1	+	0	0	0	0	0	0	0.264188	0.225425	16	0	0.304741	YA	nhr-62	-0.0496141	0.4756	NA	zig-1	0.231088	0.0007614	NA
I	9881921	9883495	.	linc-702	mono	0	-145	202	T23H4.t1	+	0	0	1	0	0	0	0.36381	0.367987	35	0	1.31952	N2_EE_RZ-54	nhr-69	0.142946	0.03895	NA	nas-5	0.106214	0.1259	cord commissures fail to reach target
I	9917394	9919112	.	linc-703	mono	0	NA	448	F52F12.19	-	0	0	0	0	0	0	0.358348	0.562946	2	0	0.0495603	YA	ztf-11	0.291704	1.824e-05	embryonic lethal	F52F12.5	0.0329234	0.636	NA
I	9922934	9923323	.	linc-704	mono	0	NA	314	F52F12.8	+	0	0	0	0	0	0	0.346154	0.382857	14	0	0.372535	N2_EE_50-150	F52F12.5	0.0491344	0.4799	NA	F52F12.8	0.139395	0.04412	NA
I	9938395	9940313	-	linc-705	mono	0	32	96	Y106G6A.1	-	0	0	1	1	0	0	0.398124	0.608831	24	0	0.492787	YA	Y106G6A.1	-0.0970058	0.1623	NA	sqv-5	0.188376	0.006305	oogenesis variant
I	9945003	9947093	+	linc-706	mono	0	74	713	sqv-5	+	0	0	1	0	0	0	0.329029	0.479942	16	0	0.374686	DZ685 embryonic Z1/Z4 cells DSN treated	Y106G6A.1	-0.178012	0.009918	NA	sqv-5	0.192886	0.00514	oogenesis variant
I	9962094	9962646	.	linc-707	mono	0	-125	68	T24D1.6	+	0	0	1	0	0	0	0.385172	0.537383	67	0.33269	1.41255	DZ685 embryonic Z1/Z4 cells DSN treated	tag-179	-0.00192273	0.978	pharyngeal pumping rate variant	mom-5	0.048756	0.4833	endoderm absent
I	9984964	9985659	.	linc-708	mono	0	NA	140	sys-1	-	0	0	1	1	0	0	0.375	0.485795	20	0	0.302932	N2_EE_50-150	sys-1	0.096435	0.1648	distal tip cell migration variant	his-67	0.054726	0.4313	sister chromatid segregation defective early emb
I	10004062	10004700	.	linc-709	mono	0	NA	127	c_elegans_XLOC_004653	-	0	0	0	0	0	0	0.377152	0.356285	20	0	0.585288	DMM408_Amot_nrn_L2-DSN	cfi-1	0.359117	9.307e-08	NA	C03C11.1	0.0751981	0.2792	NA
I	10004826	10005495	.	linc-710	mono	0	NA	30	21ur-11603	+	0	0	0	0	0	0	0.376119	0.605993	19	0	0.611206	DZ685 embryonic Z1/Z4 cells DSN treated	cfi-1	0.355589	1.267e-07	NA	C03C11.1	0.156179	0.02393	NA
I	10008135	10008873	.	linc-711	mono	0	NA	2592	21ur-11603	+	0	0	0	0	0	0	0.305819	NA	13	0	0.375642	DMM408_Amot_nrn_L2-DSN	cfi-1	0.368015	4.205e-08	NA	C03C11.1	0.101423	0.144	NA
I	10023183	10023676	-	linc-712	mono	0	-89	135	eak-6	+	0	0	0	0	0	0	0.303644	NA	24	0	0.370136	N2_EE_50-90	F10G8.2	0.454983	4.488e-12	NA	eak-6	0.541744	2.2e-16	cord commissures fail to reach target
I	10063111	10063931	.	linc-713	mono	0	NA	758	Y106G6C.1	-	0	1	0	0	0	0	0.366626	0.442738	8	0	0.227035	early embryo reference cells DSN	F10G8.8	0.0342315	0.6227	NA	B0379.2	0.0476136	0.4936	NA
I	10136095	10136876	.	linc-714	mono	0	NA	202	c_elegans_XLOC_001341	+	0	0	0	0	0	0	0.347826	0.537232	9	0	0.141971	N2 larval L1 all cells	Y106G6D.7	-0.138942	0.04482	NA	F16C3.1	0.508338	3.923e-15	NA
I	10137077	10141732	+	linc-214	multi	0	-712	202	c_elegans_XLOC_004661	+	0	0	0	0	0	0	0.349246	0.498583	10	0.019574	0.152306	N2 larval L1 all cells	Y106G6D.7	-0.249226	0.0002737	NA	F16C3.1	0.56899	2.2e-16	NA
I	10142314	10145045	.	linc-715	mono	0	NA	410	c_elegans_XLOC_004663	-	0	0	0	0	0	0	0.298682	0.414638	6	0	0.110242	N2 larval L1 all cells	Y106G6D.7	-0.0840823	0.2261	NA	F16C3.1	0.346952	2.654e-07	NA
I	10145454	10147092	.	linc-716	mono	0	NA	259	F16C3.1	+	0	1	1	0	0	0	0.305674	0.878575	8	0	0.127956	larval L1 all neuron DSN treated	Y106G6D.7	-0.176088	0.01076	NA	F16C3.1	0.376474	1.931e-08	NA
I	10165747	10166403	.	linc-717	mono	0	132	613	fkh-10	-	0	0	0	0	0	0	0.333333	0.575354	3	0	0.0628341	early embryo reference cells DSN	fkh-10	0.0891037	0.1995	transgene expression increased	C25A1.4	-0.113887	0.1006	NA
I	10172827	10173176	-	linc-718	mono	0	-33	183	C25A1.4	-	0	0	1	1	0	0	0.314286	0.231249	138	2.39879	3.7752	DH2_N2_0	C25A1.4	-0.351561	1.793e-07	NA	C25A1.5	0.0677534	0.3297	transgene expression increased
I	10176029	10176816	+	linc-719	mono	0	-23	364	C25A1.5	+	0	0	1	0	0	0	0.35533	0.49275	15	0	0.38658	larval L1 all neuron DSN treated	C25A1.4	-0.18233	0.008235	NA	C25A1.5	0.169415	0.0142	transgene expression increased
I	10208223	10209745	.	linc-720	mono	0	NA	4481	Y106G6E.8	+	0	0	0	0	0	0	0.263296	NA	8	0	0.121982	N2_EE_50-270	Y106G6E.8	-0.0385276	0.5797	NA	Y106G6E.4	0.139074	0.04461	NA
I	10231381	10233187	-	linc-721	mono	0	24	166	csnk-1	-	0	0	1	1	1	0	0.361926	0.518203	106	1.01611	3.57167	DMM408_Amot_nrn_L2-DSN	csnk-1	0.648849	2.2e-16	dumpy	lin-11	0.530728	2.2e-16	reduced brood size
I	10280530	10285487	.	linc-722	mono	0	-250	364	c_elegans_XLOC_004670	+	0	1	1	0	0	0	0.343485	0.493851	31	0.0137513	0.847271	DMM402_N2all_L1-DSN	ZC247.1	0.109916	0.1131	germ cell compartment multinucleate	wts-1	-0.00921288	0.8947	reduced brood size
I	10285850	10286380	-	linc-723	mono	0	4	292	c_elegans_XLOC_004671	+	0	0	1	0	0	0	0.310734	0.333493	8	0	0.24928	DMM402_N2all_L1-DSN	ZC247.1	0.0466276	0.5026	germ cell compartment multinucleate	wts-1	0.117603	0.08991	reduced brood size
I	10286671	10287457	.	linc-724	mono	0	NA	72	c_elegans_XLOC_004672	-	0	0	0	0	0	0	0.330368	0.238623	10	0	0.290313	DMM402_N2all_L1-DSN	ZC247.1	0.0697943	0.3153	germ cell compartment multinucleate	wts-1	0.106635	0.1244	reduced brood size
I	10287528	10289227	.	linc-725	mono	0	165	72	c_elegans_XLOC_004671	+	1	0	1	0	0	0	0.314118	0.43346	20	0	0.572342	DZ685 embryonic Z1/Z4 cells DSN treated	ZC247.1	-0.12232	0.07767	germ cell compartment multinucleate	wts-1	-0.047569	0.494	reduced brood size
I	10312011	10312660	.	linc-726	mono	1	NA	421	Y106G6G.7	-	0	0	0	0	0	0	0.190769	0.296373	7	0	0.148436	larval L1 all neuron	T20F10.5	0.287048	2.51e-05	NA	Y106G6G.6	0.300547	9.8e-06	NA
I	10328028	10328411	.	linc-727	mono	0	NA	272	Y106G6G.2	-	0	0	0	0	0	0	0.333333	0.391778	10	0	0.195961	N2_EE_DSN-5	Y106G6G.2	0.290837	1.937e-05	NA	Y106G6G.1	0.172152	0.01269	NA
I	10351653	10355869	.	linc-728	mono	0	-786	383	ZC434.9	+	0	0	1	0	0	0	0.33033	0.420475	7	0.00711009	0.110403	DMM402_N2all_L1-DSN	ZC434.8	-0.0796581	0.2516	NA	ZC434.9	0.245654	0.0003369	transgene subcellular localization variant
I	10361424	10363319	+	linc-215	multi	0	-474	535	ZC434.9	+	1	0	0	0	0	0	0.359717	0.509681	42	0.0967469	1.1966	N2_EE_50-240	ZC434.9	-0.448833	9.368e-12	transgene subcellular localization variant	sptf-1	0.61015	2.2e-16	NA
I	10365439	10365977	.	linc-729	mono	0	-205	645	sptf-1	+	0	0	0	0	0	0	0.358071	0.470816	6	0	0.150402	N2_EE_RZ-54	ZC434.9	-0.0993041	0.1526	transgene subcellular localization variant	sptf-1	0.217896	0.001528	NA
I	10392372	10393823	-	linc-730	mono	0	-21	2208	c_elegans_XLOC_004678	+	0	0	0	0	0	0	0.331956	0.767094	14	0	0.407625	N2 larval L1 all cells	maf-1	0.289626	2.105e-05	embryonic lethal	cup-2	-0.332618	8.629e-07	transgene expression increased
I	10396030	10396670	.	linc-731	mono	0	NA	1952	F25D7.7	+	0	0	1	0	0	0	0.365055	0.452922	12	0	0.355124	larval L1 all neuron DSN treated	maf-1	0.215537	0.001723	embryonic lethal	cup-2	-0.24857	0.0002844	transgene expression increased
I	10456614	10457143	-	linc-732	mono	0	31	686	Y106G6H.10	+	0	0	0	0	0	0	0.343396	NA	17	0	0.318472	N2_EE_50-150	Y106G6H.9	0.419896	2.469e-10	NA	duo-3	0.0168393	0.8088	NA
I	10461823	10462202	.	linc-733	mono	0	NA	2127	duo-3	-	0	0	0	0	0	0	0.389474	NA	7	0	0.128387	DZ685 embryonic Z1/Z4 cells DSN treated	Y106G6H.9	-0.026974	0.6982	NA	duo-3	0.0471604	0.4977	NA
I	10494787	10495539	+	linc-734	mono	0	-11	240	F37D6.12	-	0	1	1	0	0	0	0.399734	0.707896	13	0	0.608698	larval L1 all neuron DSN treated	F37D6.4	0.016511	0.8124	NA	tag-68	0.36832	4.09e-08	NA
I	10498496	10499068	.	linc-735	mono	0	NA	391	F37D6.8	-	0	0	0	0	0	0	0.34555	0.230492	19	0	0.930191	larval L1 all neuron DSN treated	F37D6.4	-0.0119368	0.8638	NA	tag-68	0.312687	4.037e-06	NA
I	10538243	10539261	-	linc-736	mono	0	-4	158	tli-1	-	0	0	1	1	0	0	0.280667	0.264182	32	0	0.640303	DZ685 embryonic Z1/Z4 cells DSN treated	tli-1	0.300694	9.697e-06	NA	snx-27	0.272645	6.5e-05	reduced brood size
I	10539538	10542730	+	linc-737	mono	0	53	278	c_elegans_XLOC_004683	-	0	0	1	1	0	0	0.305042	0.379133	27	0.0420797	0.818127	LX837 larval L1 NSML and NSMR neurons	tli-1	0.210582	0.00221	NA	snx-27	0.193551	0.004986	reduced brood size
I	10585586	10588081	.	linc-738	mono	0	-256	97	lst-1	+	0	0	1	1	0	0	0.327724	0.562255	41	0.137701	0.843636	DZ685 embryonic Z1/Z4 cells DSN treated	hsp-12.1	0.388265	6.287e-09	NA	lst-1	0.361381	7.621e-08	reduced brood size
I	10705317	10706374	.	linc-739	mono	0	NA	1517	C34B2.9	-	0	0	0	0	0	0	0.293951	0.525152	3	0	0.0831836	N2_EE_RZ-54	C34B2.9	0.17999	0.009112	NA	B0205.10	0.257116	0.0001712	NA
I	10718697	10719081	+	linc-740	mono	0	-14	497	B0205.1	-	0	0	0	0	0	0	0.355844	NA	12	0	0.249811	DZ685 embryonic Z1/Z4 cells DSN treated	B0205.1	-0.108086	0.1193	NA	B0205.9	0.150621	0.02949	embryonic lethal
I	10746055	10747133	.	linc-741	mono	0	NA	1613	B0205.4	-	1	1	1	0	0	0	0.323448	NA	5	0	0.0788706	larval L1 all neuron	B0205.4	0.0325674	0.6397	NA	daf-16	0.194119	0.004857	transgene expression increased
I	10778732	10781230	+	linc-216	multi	0	-39	49	F55A3.8	-	0	0	0	0	0	0	0.342587	0.877062	148	2.42841	12.5739	N2_EE_50-240	daf-16	-0.0917777	0.1863	transgene expression increased	gpx-8	0.429739	8.399e-11	NA
I	10821123	10823043	.	linc-742	mono	0	-664	102	c_elegans_XLOC_001460	+	0	0	0	0	0	0	0.37064	NA	21	0	0.421767	DZ685 embryonic Z1/Z4 cells DSN treated	C35E7.6	0.244833	0.0003532	NA	C35E7.5	0.606969	2.2e-16	NA
I	10830608	10831312	.	linc-743	mono	0	418	590	C35E7.4	+	0	0	1	1	0	0	0.364539	NA	10	0	0.159892	N2_L2_RZ-53	C35E7.5	0.192192	0.005306	NA	C35E7.4	0.107503	0.1213	NA
I	10864983	10866494	-	linc-217	multi	1	165	362	Y37F4.7	-	0	0	0	0	0	0	0.386591	0.863491	21	1.7922	8.44637	LX837 larval L1 NSML and NSMR neurons	Y37F4.7	0.822341	2.2e-16	NA	Y37F4.8	0.428807	9.315e-11	NA
I	10875313	10875859	.	linc-744	mono	0	NA	351	bath-25	+	0	0	1	0	0	0	0.276051	0.309481	6	0	0.231031	DMM408_Amot_nrn_L2-DSN	Y37F4.6	0.160878	0.01996	NA	bath-25	0.221231	0.001286	NA
I	10894370	10894925	.	linc-745	mono	0	NA	284	c_elegans_XLOC_004695	-	0	0	0	1	1	0	0.230216	0.277962	13	0	0.692217	L1 NSM neuron DSN treated	mop-25.3	-0.0287086	0.6799	organism toxic chemical response variant	srt-62	-0.104566	0.1319	NA
I	10895208	10896038	+	linc-746	mono	0	-47	284	c_elegans_XLOC_004694	+	0	0	1	1	0	0	0.311673	NA	3	0	0.0512141	early embryo reference cells DSN	mop-25.3	-0.0563175	0.418	organism toxic chemical response variant	srt-62	0.145249	0.03587	NA
I	10948588	10949826	.	linc-747	mono	0	-300	2307	c_elegans_XLOC_004698	+	0	0	1	0	0	0	0.460856	NA	10	0	0.213267	N2_EE_50-240	Y95D11A.1	-0.0360218	0.6046	reduced brood size	spe-38	0.0516319	0.4578	NA
I	10952132	10953487	.	linc-748	mono	1	368	2307	c_elegans_XLOC_004697	+	0	0	0	0	0	0	0.421829	NA	4	0	0.057569	N2_EE_50-150	Y95D11A.1	-0.14516	0.03599	reduced brood size	spe-38	0.0645302	0.3533	NA
I	11007133	11007357	.	linc-749	mono	0	NA	217	c_elegans_XLOC_004700	+	0	0	0	0	0	0	0.333333	0.830321	9	0	0.378718	larval L1 all neuron DSN treated	Y52B11A.4	0.198537	0.003955	NA	Y52B11A.20	0.140132	0.043	NA
I	11007573	11008088	.	linc-750	mono	0	1318	217	c_elegans_XLOC_004699	+	0	0	0	0	0	0	0.294574	NA	11	0	0.766125	larval L1 all neuron DSN treated	Y52B11A.4	0.217186	0.001584	NA	Y52B11A.20	0.23108	0.0007618	NA
I	11014775	11015106	.	linc-751	mono	0	NA	381	clec-92	+	0	0	0	0	0	0	0.379518	NA	8	0	0.336575	N2_EE_RZ-54	Y52B11A.12	-0.0720012	0.3002	NA	clec-92	0.196992	0.004252	NA
I	11055540	11056144	+	linc-752	mono	0	53	2381	Y52B11A.18	+	0	0	0	0	0	0	0.365289	NA	6	0	0.0977593	DZ685 embryonic Z1/Z4 cells DSN treated	Y52B11A.10	0.0619896	0.3726	small	Y52B11A.18	0.100638	0.1471	NA
I	11135075	11137947	.	linc-753	mono	0	1144	522	c_elegans_XLOC_004705	+	1	1	1	0	0	0	0.357466	0.371159	14	0	0.416125	larval L1 all neuron DSN treated	Y52B11B.1	-0.230192	0.0007993	dumpy	clec-93	0.240564	0.0004505	NA
I	11138468	11138929	.	linc-754	mono	0	NA	522	c_elegans_XLOC_004704	+	1	1	1	0	0	0	0.406926	NA	9	0	0.196326	larval L1 all neuron DSN treated	Y52B11B.1	-0.0356599	0.6082	dumpy	clec-93	0.386535	7.434e-09	NA
I	11139716	11140173	.	linc-755	mono	0	NA	788	c_elegans_XLOC_004705	+	0	0	0	0	0	0	0.336245	NA	5	0	0.12823	larval L1 all neuron DSN treated	Y52B11B.1	-0.0507099	0.4659	dumpy	clec-93	0.399389	2.093e-09	NA
I	11188534	11191276	+	linc-756	mono	0	-17	725	c_elegans_XLOC_004708	+	0	0	1	0	0	0	0.380241	0.490688	14	0	0.747963	NW1229 larval L1 all neurons	sri-5	0.12856	0.06358	NA	ztf-6	0.312298	4.156e-06	fat content increased
I	11192000	11193605	.	linc-757	mono	0	NA	290	c_elegans_XLOC_004709	+	0	0	0	0	0	0	0.366127	0.457429	15	0	1.12325	larval L1 all neuron DSN treated	sri-5	0.2132	0.001939	NA	ztf-6	0.261781	0.0001288	fat content increased
I	11201442	11206817	.	linc-758	mono	0	-361	106	ztf-6	+	0	0	1	1	0	0	0.423921	0.489619	56	0.183711	4.34491	L1 NSM neuron DSN treated	sri-5	-0.12571	0.06973	NA	ztf-6	0.69503	2.2e-16	fat content increased
I	11297308	11299955	.	linc-759	mono	0	-265	116	cutl-10	-	0	1	1	0	0	0	0.331571	0.382204	45	0.300403	2.22679	L1 NSM neuron DSN treated	cutl-10	0.41064	6.596e-10	NA	Y53H1B.4	0.359592	8.926e-08	NA
I	11347520	11347757	.	linc-760	mono	0	NA	233	oac-34	-	0	0	0	0	0	0	0.323529	NA	14	0	0.231678	DH3_N2_13_5	oac-34	0.507139	4.659e-15	NA	pes-2.1	-0.0386756	0.5782	life span variant
I	11348618	11348917	.	linc-761	mono	0	NA	862	c_elegans_XLOC_004712	+	0	0	1	0	0	0	0.363333	NA	15	0	0.3302	DH3_N2_12	oac-34	0.568465	2.2e-16	NA	pes-2.1	-0.132563	0.0557	life span variant
I	11351814	11352520	.	linc-762	mono	0	NA	2717	pes-2.1	+	0	0	0	0	0	0	0.417256	NA	5	0	0.0892408	DZ685 embryonic Z1/Z4 cells DSN treated	oac-34	-0.0244413	0.7254	NA	pes-2.1	0.152493	0.02751	life span variant
I	11359994	11361012	+	linc-218	multi	0	-202	79	F56G4.7	-	0	0	0	0	0	0	0.395349	NA	12	0	1.61045	N2_EE_50-150	pes-2.2	0.302471	8.537e-06	life span variant	F56G4.7	0.033841	0.6267	life span variant
I	11463931	11464303	.	linc-763	mono	0	NA	840	bah-1	+	0	0	0	0	0	0	0.327078	NA	21	0	0.476623	N2_EE_50-270	ZK1025.3	0.488425	6.274e-14	NA	bah-1	0.526966	2.478e-16	bleach hypersensitive
I	11476092	11477335	.	linc-764	mono	0	NA	431	nhr-113	-	0	0	0	0	0	0	0.389871	NA	31	0	0.401598	DH3_N2_9	nhr-113	0.726031	2.2e-16	NA	nhr-245	0.577783	2.2e-16	NA
I	11482349	11482639	.	linc-765	mono	0	NA	754	K08C9.5	+	0	0	0	0	0	0	0.37457	NA	42	0	0.7379	DH3_N2_9	nhr-245	0.661598	2.2e-16	NA	K08C9.5	0.261499	0.000131	embryonic lethal
I	11590180	11592163	.	linc-766	mono	0	NA	140	unc-75	+	0	0	1	0	0	0	0.344758	0.760667	32	0	1.44405	N2_EE_DSN-5	C17D12.5	0.0235464	0.7351	protein aggregation variant	unc-75	0.433866	5.288e-11	NA
I	11658266	11659586	.	linc-767	mono	0	NA	684	c_elegans_XLOC_001601	+	0	0	0	0	0	0	0.46707	NA	23	0	0.852823	larval L1 all neuron DSN treated	W04G5.7	0.194001	0.004884	NA	kpc-1	0.402276	1.562e-09	NA
I	11660269	11665981	.	linc-768	mono	0	-488	432	F11A6.8	+	0	0	1	0	1	1	0.331525	0.445391	49	0.176952	1.63564	DMM402_N2all_L1-DSN	W04G5.7	0.224567	0.00108	NA	kpc-1	0.402565	1.517e-09	NA
I	11672568	11675441	+	linc-769	mono	0	-88	503	kpc-1	+	0	1	1	0	0	0	0.316632	0.449116	41	0.108676	1.5982	DMM402_N2all_L1-DSN	W04G5.7	0.101378	0.1441	NA	kpc-1	0.507597	4.364e-15	NA
I	11683005	11684011	.	linc-770	mono	0	662	642	scrm-4	-	1	0	0	0	0	0	0.311817	0.391557	131	2.46	5.79196	N2_EE_50-450	scrm-4	0.587958	2.2e-16	NA	F11A6.15	0.499384	1.395e-14	NA
I	11792966	11793767	.	linc-771	mono	0	-129	3266	T02G6.1	-	0	0	1	1	0	0	0.406484	NA	9	0	0.182782	N2 larval L1 all cells	Y47H9B.2	0.0625488	0.3683	NA	T02G6.1	0.126838	0.06724	NA
I	11805511	11806248	.	linc-772	mono	0	NA	98	c_elegans_XLOC_004725	-	0	0	0	0	0	0	0.319783	NA	4	0	0.0575906	early embryo reference cells DSN	T02G6.2	0.173717	0.01189	NA	T02G6.4	-0.00560225	0.9358	NA
I	11806345	11806799	.	linc-773	mono	0	NA	98	c_elegans_XLOC_004724	+	0	0	0	0	0	0	0.318681	NA	7	0	0.104587	early embryo reference cells DSN	T02G6.2	0.274905	5.618e-05	NA	T02G6.4	-0.0685254	0.3242	NA
I	11808422	11808983	.	linc-219	multi	0	NA	150	T02G6.4	-	0	0	0	0	0	0	0.350394	NA	14	0	0.409334	N2_EE_50-150	T02G6.2	-0.304758	7.237e-06	NA	T02G6.4	0.353114	1.57e-07	NA
I	11812174	11813206	.	linc-220	multi	0	NA	574	T02G6.3	+	0	0	0	0	0	0	0.370044	NA	16	0	0.850511	N2_EE_50-150	T02G6.4	0.32536	1.533e-06	NA	T02G6.3	0.349964	2.056e-07	NA
I	11834376	11834961	.	linc-774	mono	0	NA	1211	Y47H9C.1	-	0	0	0	0	0	0	0.397611	NA	15	0	0.279724	DauerEntryDAF2-1-1	Y47H9C.1	0.252282	0.0002286	NA	dhhc-2	0.251801	0.0002352	NA
I	11868905	11872455	.	linc-775	mono	0	162	690	c_elegans_XLOC_004728	-	0	0	1	0	0	0	0.376795	0.539634	21	0.0196013	0.591098	L1 NSM neuron DSN treated	ced-1	0.342334	3.905e-07	transgene expression variant	dnj-27	-0.150818	0.02928	NA
I	11873144	11874297	-	linc-776	mono	0	47	690	c_elegans_XLOC_004727	+	0	0	1	0	0	0	0.425477	0.637935	14	0	1.01347	L1 NSM neuron DSN treated	ced-1	0.18554	0.007153	transgene expression variant	dnj-27	-0.150178	0.02998	NA
I	11875534	11875902	.	linc-777	mono	0	NA	1238	c_elegans_XLOC_004728	-	0	0	0	0	0	0	0.268293	0.658772	12	0	0.293173	DZ685 embryonic Z1/Z4 cells DSN treated	ced-1	0.246147	0.0003274	transgene expression variant	dnj-27	-0.112906	0.1036	NA
I	11935756	11937764	.	linc-778	mono	0	131	2200	R06C1.14	+	0	1	1	0	0	0	0.351916	0.47639	27	0.0629776	0.917592	larval L1 all neuron DSN treated	R06C1.4	0.0834434	0.2297	NA	R06C1.6	0.510702	2.789e-15	NA
I	11942565	11943359	.	linc-779	mono	0	127	308	R06C1.13	+	0	0	0	0	0	0	0.357233	NA	15	0	0.347383	larval L1 all neuron DSN treated	R06C1.4	-0.123496	0.07483	NA	R06C1.6	0.407133	9.496e-10	NA
I	11962133	11963924	.	linc-780	mono	0	-540	128	c_elegans_XLOC_004734	+	0	1	1	0	0	0	0.345982	0.386798	31	0.292754	0.747426	DMM408_Amot_nrn_L2-DSN	hsf-1	0.199754	0.003734	transgene expression increased	Y53C10A.2	0.121243	0.08034	NA
I	11964051	11964744	.	linc-781	mono	0	-242	128	c_elegans_XLOC_004733	+	0	0	1	0	0	0	0.282421	NA	21	0	0.692578	DMM408_Amot_nrn_L2-DSN	hsf-1	0.106286	0.1256	transgene expression increased	Y53C10A.2	0.192279	0.005285	NA
I	11965339	11965719	-	linc-782	mono	0	-88	553	Y53C10A.1	+	0	0	1	0	0	0	0.301837	NA	12	0	0.321162	DMM408_Amot_nrn_L2-DSN	hsf-1	0.0696094	0.3166	transgene expression increased	Y53C10A.2	0.116458	0.09311	NA
I	11972731	11975024	.	linc-783	mono	0	-773	935	Y53C10A.15	-	0	0	0	0	0	0	0.329991	0.390763	2	0	0.0711683	DMM402_N2all_L1-DSN	Y53C10A.15	0.0540875	0.4367	small	rga-2	0.152266	0.02774	slow growth
I	11988536	11991349	.	linc-784	mono	0	176	54	c_elegans_XLOC_004738	-	0	0	0	0	0	0	0.323028	NA	5	0	0.0918378	N2 larval L1 all cells	rga-2	0.16267	0.01861	slow growth	Y53C10A.5	0.0627504	0.3667	NA
I	11991402	11993810	.	linc-785	mono	0	-992	54	c_elegans_XLOC_004737	+	0	0	1	0	0	0	0.326692	NA	18	0	0.511668	N2_EE_50-240	rga-2	0.112445	0.105	slow growth	Y53C10A.5	0.0967272	0.1635	NA
I	11994107	11994745	+	linc-786	mono	0	28	298	c_elegans_XLOC_004738	-	0	0	0	0	0	0	0.27856	NA	10	0	0.214708	DZ685 embryonic Z1/Z4 cells DSN treated	rga-2	0.178131	0.009868	slow growth	Y53C10A.5	0.0853607	0.2191	NA
I	12040015	12040895	.	linc-787	mono	0	-239	141	F58D5.5	+	0	0	1	1	1	0	0.339387	0.273255	38	0	2.6964	larval L1 all neuron DSN treated	F58D5.6	0.0362458	0.6023	NA	F58D5.5	0.419501	2.576e-10	NA
I	12164949	12165672	.	linc-788	mono	0	NA	58	R05D7.2	+	0	0	1	0	0	0	0.285912	NA	30	0	0.50261	larval L1 all neuron	R05D7.1	0.530873	2.2e-16	NA	R05D7.2	0.481543	1.57e-13	NA
I	12178627	12179033	.	linc-789	mono	0	409	2045	R05D7.4	-	0	0	0	0	0	0	0.213759	NA	12	0	0.28149	larval L1 all neuron	R05D7.3	0.234482	0.0006324	NA	R05D7.4	-0.267221	9.178e-05	NA
I	12191579	12192376	.	linc-790	mono	0	NA	639	c_elegans_XLOC_004744	-	0	0	0	0	0	0	0.327068	0.431118	5	0	0.0972632	N2_EE_50-330	R05D7.7	-0.0780359	0.2614	NA	C15C6.1	-0.110377	0.1116	exploded through vulva
I	12193014	12194210	-	linc-791	mono	0	21	639	c_elegans_XLOC_004743	+	0	0	1	0	0	0	0.312448	NA	8	0	0.160546	N2_EE_RZ-54	R05D7.7	-0.0366175	0.5986	NA	C15C6.1	-0.0565754	0.4158	exploded through vulva
I	12225796	12227865	.	linc-792	mono	0	NA	300	F14B6.t2	-	0	0	1	0	0	0	0.384541	0.504696	20	0	2.12858	larval L1 all neuron DSN treated	F14B6.2	0.421651	2.042e-10	NA	F14B6.3	-0.000106321	0.9988	NA
I	12449253	12449696	.	linc-793	mono	0	NA	297	C54C8.4	+	0	0	0	0	0	0	0.326577	NA	50	0	0.710213	N2_EE_RZ-54	C54C8.3	0.410644	6.593e-10	NA	C54C8.4	0.614439	2.2e-16	NA
I	12478681	12479135	.	linc-794	mono	0	-135	94	clec-12	-	0	0	0	0	0	0	0.325275	0.30207	121	1.37951	2.77378	N2_EE_50-90	clec-12	0.548225	2.2e-16	slow growth	sygl-1	0.143306	0.03845	NA
I	12480056	12480912	-	linc-795	mono	0	-34	922	c_elegans_XLOC_004747	+	0	0	0	0	0	0	0.467911	NA	97	0.735277	1.49424	N2_EE_RZ-54	clec-12	0.0400464	0.5648	slow growth	sygl-1	-0.19004	0.00585	NA
I	12483206	12483604	.	linc-796	mono	0	NA	578	sygl-1	+	0	0	0	0	0	0	0.323308	0.410714	11	0	0.16981	larval L1 all neuron	clec-12	0.167177	0.01555	slow growth	sygl-1	0.0778624	0.2625	NA
I	12543813	12544890	.	linc-797	mono	0	NA	1023	c_elegans_XLOC_004751	+	0	1	1	0	0	0	0.410019	NA	6	0	0.0931229	N2_EE_50-240	W02D9.4	-0.100175	0.149	NA	W02D9.10	0.197915	0.004072	lethal
I	12548264	12551144	.	linc-798	mono	0	-1306	270	c_elegans_XLOC_004752	+	0	0	1	0	0	0	0.391878	0.625202	22	0.0609144	0.518006	DMM402_N2all_L1-DSN	W02D9.4	-0.11151	0.108	NA	W02D9.10	0.461308	2.073e-12	lethal
I	12554921	12557021	.	linc-799	mono	0	NA	144	W02D9.9	+	0	0	0	0	0	0	0.341742	NA	13	0.0710676	0.305606	DMM402_N2all_L1-DSN	W02D9.10	0.412604	5.368e-10	lethal	W02D9.9	0.316164	3.109e-06	NA
I	12561767	12562297	.	linc-800	mono	0	NA	208	ssp-37	-	0	0	0	0	0	0	0.408663	NA	9	0	0.264894	YA	ssp-37	0.231243	0.000755	NA	C49G9.2	-0.125901	0.0693	NA
I	12573818	12575863	.	linc-801	mono	0	-107	1018	dlk-1	-	0	0	1	0	0	0	0.410557	0.445439	32	0.060636	3.9566	larval L1 all neuron DSN treated	dlk-1	0.387724	6.626e-09	RAB-11 recycling endosome localization variant	F33E2.10	0.334334	7.516e-07	NA
I	12606610	12607527	.	linc-802	mono	0	NA	363	T07D10.1	-	0	0	0	0	0	0	0.379085	0.341515	2	0	0.0373835	DZ685 embryonic Z1/Z4 cells DSN treated	T07D10.1	0.10276	0.1387	molt defect	ntr-1	0.172922	0.01229	NA
I	12612927	12613463	.	linc-803	mono	0	NA	4220	mir-1823	+	0	0	0	0	0	0	0.363128	NA	2	0	0.0476942	early embryo reference cells DSN	T07D10.1	0.0591216	0.3951	molt defect	ntr-1	0.0516117	0.458	NA
I	12633598	12633893	.	linc-804	mono	0	NA	1044	clec-15	-	0	0	0	0	0	0	0.344595	NA	8	0	0.226963	DZ685 embryonic Z1/Z4 cells DSN treated	clec-15	0.104294	0.1329	organism osmotic stress response variant	clec-13	0.421758	2.019e-10	organism osmotic stress response variant
I	12644521	12645100	.	linc-805	mono	0	NA	201	H16D19.5	-	0	0	0	0	0	0	0.412069	NA	9	0	0.582762	L1 NSM neuron DSN treated	H16D19.3	0.237754	0.0005275	NA	H28O16.2	-0.136742	0.04835	NA
I	12765014	12765782	.	linc-806	mono	0	NA	55	amx-2	-	0	0	0	0	0	0	0.328999	0.558886	7	0	0.107588	LX837 larval L1 NSML and NSMR neurons	amx-2	0.276753	4.982e-05	body wall muscle myosin organization defective	B0019.2	-0.116499	0.09299	NA
I	12772072	12772308	.	linc-807	mono	0	605	1350	B0019.2	+	0	0	0	0	0	0	0.316456	NA	5	0	0.318216	larval L1 all neuron DSN treated	amx-2	0.0968896	0.1628	body wall muscle myosin organization defective	B0019.2	-0.0912401	0.1889	NA
I	12871449	12872275	.	linc-808	mono	0	-123	1894	Y18D10A.23	-	0	0	0	0	0	0	0.337364	NA	4	0	0.0728125	DZ685 embryonic Z1/Z4 cells DSN treated	Y18D10A.23	0.0664103	0.3394	reduced brood size	pad-1	0.0848093	0.2221	embryonic cell patterning variant
I	12877094	12877748	.	linc-809	mono	0	-237	848	pad-1	+	0	0	1	0	0	0	0.378626	0.353094	10	0	0.255958	LX837 larval L1 NSML and NSMR neurons	Y18D10A.23	-0.00336842	0.9614	reduced brood size	pad-1	0.237718	0.0005285	embryonic cell patterning variant
I	12915332	12916277	.	linc-810	mono	0	115	165	fkb-8	+	0	0	0	0	0	0	0.352008	NA	17	0.0448434	0.350627	DZ685 embryonic Z1/Z4 cells DSN treated	car-1	0.0177461	0.7987	antibody subcellular localization variant	fkb-8	-0.125332	0.07058	NA
I	12921375	12921820	.	linc-811	mono	0	124	183	pfn-1	+	0	0	1	0	0	0	0.347534	0.304157	28	0	10.1093	L1 NSM neuron DSN treated	fkb-2	-0.510246	2.979e-15	NA	pfn-1	-0.0157538	0.8209	sterile progeny
I	12968652	12968870	+	linc-812	mono	0	-61	52	eif-6	+	0	0	1	1	0	0	0.26484	0.579904	31	0	14.452	N2_EE_DSN-5	pbs-2	0.0388345	0.5767	germ cell compartment expansion variant	eif-6	-0.0732078	0.2921	mRNA levels increased
I	13048535	13050101	.	linc-813	mono	0	NA	345	npr-14	+	0	0	0	0	0	0	0.319719	NA	6	0	0.0814507	DMM402_N2all_L1-DSN	W05B5.1	0.128858	0.06296	NA	npr-14	0.206614	0.002686	SDS sensitive dauer
I	13229823	13231706	.	linc-814	mono	0	NA	73	ZK1053.1	-	0	0	0	0	0	0	0.356157	NA	22	0.197729	0.526431	NC2484 larval L2 A motor neuron - DSN treated	ZK1053.1	0.473096	4.706e-13	NA	ZK1053.2	0.339033	5.128e-07	NA
I	13265655	13266337	+	linc-815	mono	0	37	86	F44F1.4	-	1	0	0	0	0	0	0.389458	NA	117	1.49158	3.40362	L1 NSM neuron DSN treated	F44F1.4	0.60759	2.2e-16	NA	vet-6	0.112062	0.1062	NA
I	13267604	13267951	.	linc-816	mono	0	NA	1268	c_elegans_XLOC_004775	+	0	0	0	0	0	0	0.37069	NA	14	0	1.42322	L1 NSM neuron DSN treated	F44F1.4	0.276772	4.975e-05	NA	vet-6	0.318889	2.527e-06	NA
I	13289955	13292279	+	linc-817	mono	0	-77	236	top-1	+	0	0	1	1	0	0	0.351398	0.376238	29	0.0420111	0.628919	DZ685 embryonic Z1/Z4 cells DSN treated	M01E5.4	0.135323	0.05075	transgene expression increased	top-1	-0.0466592	0.5023	reduced brood size
I	13304384	13304789	.	linc-818	mono	0	256	81	T04D3.1	-	0	0	0	0	0	0	0.334975	NA	5	0	0.106509	DZ685 embryonic Z1/Z4 cells DSN treated	T04D3.1	0.203799	0.003079	NA	sdz-30	0.236466	0.0005667	exploded through vulva
I	13358689	13359647	.	linc-221	multi	0	NA	16	Y40B1A.3	+	0	0	0	0	1	0	0.307873	NA	207	16.556	20.0886	DMM408_Amot_nrn_L2-DSN	Y40B1A.3	0.405102	1.171e-09	NA	sptf-3	0.168683	0.01463	receptor mediated endocytosis defective
I	13366968	13367924	-	linc-819	mono	0	-43	81	sptf-3	-	0	0	1	0	0	0	0.315569	0.304488	34	0.118055	1.75324	L1 NSM neuron DSN treated	sptf-3	0.0519599	0.455	receptor mediated endocytosis defective	C01A2.9	0.0736154	0.2895	NA
I	13370926	13372977	.	linc-820	mono	0	-112	108	Y40B1A.6	-	0	0	1	1	0	0	0.407407	0.380549	80	0.67966	5.74612	L1 NSM neuron DSN treated	sptf-3	0.25058	0.0002528	receptor mediated endocytosis defective	C01A2.9	-0.180627	0.008866	NA
I	13374781	13375189	+	linc-821	mono	0	-72	748	c_elegans_XLOC_004782	+	0	0	0	0	0	0	0.413203	NA	6	0	0.122575	larval L1 all neuron	sptf-3	0.160877	0.01997	receptor mediated endocytosis defective	C01A2.9	0.141458	0.04105	NA
I	13375936	13376714	.	linc-822	mono	0	NA	163	C01A2.9	+	0	0	1	0	0	0	0.356868	NA	5	0	0.091411	larval L1 all neuron	sptf-3	0.270577	7.42e-05	receptor mediated endocytosis defective	C01A2.9	0.0849882	0.2211	NA
I	13400851	13401406	.	linc-823	mono	0	-227	1042	nlp-38	+	0	0	0	0	0	0	0.343525	NA	2	0	0.0604349	larval L1 all neuron	C01A2.2	-0.0720933	0.2996	NA	nlp-38	0.146025	0.03488	NA
I	13416773	13418281	.	linc-824	mono	0	-381	178	W05H12.1	+	0	1	1	0	0	0	0.415507	1.6052	70	0.380089	2.87269	L1 NSM neuron DSN treated	W05H12.4	0.245396	0.0003419	slow growth	W05H12.1	0.485366	9.456e-14	sterile progeny
I	13474551	13474928	.	linc-825	mono	0	830	364	Y48G10A.3	-	0	0	0	0	0	0	0.346561	NA	14	0	1.02293	L1 NSM neuron DSN treated	Y48G10A.3	0.0253707	0.7154	NA	Y48G10A.2	-0.200097	0.003674	NA
I	13493604	13497363	.	linc-826	mono	0	-1196	286	Y87G2A.17	-	0	0	1	1	0	0	0.30266	0.425586	18	0.0940648	0.899308	L1 NSM neuron DSN treated	Y87G2A.17	0.497259	1.875e-14	NA	ndx-8	0.104529	0.132	NA
I	13532791	13533983	-	linc-222	multi	0	-38	763	Y87G2A.2	+	0	0	1	0	0	0	0.32375	NA	36	0	2.84502	N2_EE_DSN-5	Y87G2A.20	0.0250217	0.7191	NA	Y87G2A.2	0.139445	0.04404	growth variant
I	13545614	13547821	-	linc-827	mono	0	-62	254	vars-2	-	0	0	1	0	0	0	0.363678	0.350497	23	0.152304	1.31755	L1 NSM neuron DSN treated	aex-6	0.54354	2.2e-16	reduced brood size	vars-2	0.079118	0.2548	germ cell compartment expansion variant
I	13649627	13650427	.	linc-828	mono	0	373	1931	linc-1	+	0	0	0	0	0	0	0.253433	NA	11	0	0.146904	N2_EE_50-150	dkf-1	0.213165	0.001942	amplitude of movement variant	linc-1	0.118268	0.0881	NA
I	13677892	13679623	.	linc-223	multi	0	NA	101	W04A4.4	-	0	0	0	0	0	0	0.343506	0.500564	10	0	0.54103	larval L1 all neuron DSN treated	W04A4.4	0.310657	4.695e-06	NA	W04A4.3	0.168528	0.01472	NA
I	13687775	13689607	.	linc-829	mono	0	-310	205	W04A4.6	-	1	0	1	1	0	0	0.321877	NA	17	0.0982482	0.397177	N2 larval L1 all cells	W04A4.6	0.249653	0.0002669	NA	Y6B3B.1	0.291303	1.875e-05	NA
I	13690154	13690626	.	linc-830	mono	0	832	548	c_elegans_XLOC_004793	+	0	0	0	0	0	0	0.386892	NA	7	0	0.168872	early embryo reference cells DSN	W04A4.6	0.104244	0.1331	NA	Y6B3B.1	0.121404	0.07993	NA
I	13974121	13974728	.	linc-831	mono	0	NA	710	Y71A12B.19	-	0	0	0	0	0	0	0.322368	NA	2	0	0.0438793	DZ685 embryonic Z1/Z4 cells DSN treated	Y71A12B.10	0.0777527	0.2631	protein complex organization variant	Y71A12B.11	0.0790076	0.2555	NA
I	13982532	13984052	.	linc-832	mono	0	195	257	gadr-5	+	0	0	0	0	0	0	0.334648	NA	2	0.0447833	0.117502	DZ685 embryonic Z1/Z4 cells DSN treated	Y71A12B.11	-0.0188119	0.7869	NA	gadr-5	-0.0213011	0.7595	NA
I	14023964	14024173	.	linc-833	mono	0	NA	209	c_elegans_XLOC_004802	-	0	0	0	0	0	0	0.242857	NA	18	0	0.475068	DH3_N2_0	ins-25	0.418394	2.901e-10	NA	ins-27	0.300541	9.804e-06	NA
I	14024381	14025686	.	linc-834	mono	0	-350	209	c_elegans_XLOC_004801	+	0	0	0	0	0	0	0.297856	NA	21	0	0.363645	DH3_N2_0	ins-25	0.611811	2.2e-16	NA	ins-27	0.466518	1.084e-12	NA
I	14072669	14072930	-	linc-835	mono	0	35	2051	F47G4.10	+	0	0	1	0	0	0	0.278626	NA	53	0	1.02495	DMM408_Amot_nrn_L2-DSN	F47G4.4	-0.037817	0.5867	protein aggregation variant	gpdh-1	0.0778209	0.2627	NA
I	14144533	14144935	.	linc-836	mono	0	NA	172	c_elegans_XLOC_004805	-	0	0	1	0	0	0	0.359801	NA	6	0	0.208454	larval L1 all neuron DSN treated	kal-1	0.131155	0.05837	male ray morphology variant	C37A5.6	0.170632	0.01351	NA
I	14145106	14146928	.	linc-837	mono	0	NA	172	c_elegans_XLOC_004804	+	0	0	1	0	0	0	0.377948	0.470345	11	0	0.150079	early embryo reference cells DSN	kal-1	0.374295	2.365e-08	male ray morphology variant	C37A5.6	0.130715	0.05923	NA
I	14147933	14148328	.	linc-838	mono	0	NA	1006	c_elegans_XLOC_004805	-	0	0	0	0	0	0	0.285354	NA	9	0	0.176652	DZ685 embryonic Z1/Z4 cells DSN treated	kal-1	0.0861222	0.215	male ray morphology variant	C37A5.6	0.038061	0.5843	NA
I	14245715	14246102	.	linc-839	mono	0	NA	127	clec-115	+	0	0	0	0	0	0	0.391753	NA	5	0	0.088949	early embryo reference cells DSN	C49A1.10	0.0894791	0.1976	NA	clec-115	0.175142	0.0112	NA
I	14259201	14260389	.	linc-840	mono	0	208	292	c_elegans_XLOC_004811	-	0	0	0	0	0	0	0.3709	NA	7	0	0.0717016	N2_EE_50-270	K04H8.3	0.102067	0.1414	NA	pes-7	0.044725	0.5202	transgene expression increased
I	14260680	14261875	.	linc-841	mono	0	NA	234	c_elegans_XLOC_004812	+	0	1	1	0	0	0	0.323579	NA	10	0	0.215773	DZ685 embryonic Z1/Z4 cells DSN treated	K04H8.3	-0.112177	0.1059	NA	pes-7	0.230751	0.0007755	transgene expression increased
I	14262108	14263179	.	linc-842	mono	0	NA	123	pes-7	+	0	1	1	0	0	0	0.404851	0.317009	13	0	0.235762	LX837 larval L1 NSML and NSMR neurons	K04H8.3	-0.0920647	0.1849	NA	pes-7	0.294129	1.542e-05	transgene expression increased
I	14274392	14276760	.	linc-843	mono	0	152	188	F09C3.2	-	0	0	0	0	0	0	0.290418	NA	26	0.0312196	1.81428	DMM408_Amot_nrn_L2-DSN	F09C3.2	0.702501	2.2e-16	NA	fbxb-69	-0.203826	0.003075	NA
I	14281068	14281356	.	linc-844	mono	0	NA	720	F09C3.8	+	0	0	0	0	0	0	0.446367	NA	10	0	0.29366	larval L1 all neuron DSN treated	F09C3.2	0.27048	7.466e-05	NA	fbxb-69	0.122907	0.07624	NA
I	14296083	14297099	.	linc-845	mono	0	-192	186	fbxa-103	-	0	0	0	0	0	0	0.40118	NA	50	0	6.23174	N2_EE_50-150	fbxa-103	0.559383	2.2e-16	reduced brood size	fbxb-67	0.605526	2.2e-16	NA
I	14385888	14387224	.	linc-846	mono	0	737	1210	c_elegans_XLOC_004818	-	0	0	0	0	0	0	0.389678	NA	2	0	0.0468853	DZ685 embryonic Z1/Z4 cells DSN treated	unc-95	-0.0330387	0.6349	cord commissures fail to reach target	eat-18	0.0763759	0.2717	mitochondria morphology variant muscle
I	14388433	14388990	.	linc-847	mono	0	NA	1210	c_elegans_XLOC_004817	+	0	0	1	0	0	0	0.394265	NA	10	0	0.188291	DZ685 embryonic Z1/Z4 cells DSN treated	unc-95	0.00837118	0.9042	cord commissures fail to reach target	eat-18	0.00805428	0.9079	mitochondria morphology variant muscle
I	14452167	14458319	+	linc-224	multi	0	-32	2823	Y105E8A.13	-	0	0	1	0	0	0	0.381478	0.552333	14	0.012151	0.254109	DMM402_N2all_L1-DSN	Y105E8A.27	0.149618	0.0306	NA	Y105E8A.13	0.0566208	0.4155	NA
I	14519605	14521036	-	linc-848	mono	0	3	302	c_elegans_XLOC_004822	-	0	0	1	0	0	0	0.35405	0.712444	31	0	0.628024	N2_EE_RZ-54	exc-4	0.178625	0.009662	NA	zoo-1	0.13065	0.05936	cell junction variant
I	14521337	14521907	-	linc-849	mono	0	-27	302	c_elegans_XLOC_004821	-	0	0	0	0	0	0	0.360771	NA	8	0	0.402256	N2_EE_RZ-54	exc-4	-0.0280656	0.6867	NA	zoo-1	-0.178722	0.009622	cell junction variant
I	14522766	14528648	.	linc-850	mono	0	385	860	c_elegans_XLOC_004822	-	0	1	1	1	0	0	0.348972	0.489897	16	0.00881484	0.381223	LX837 larval L1 NSML and NSMR neurons	exc-4	-0.075608	0.2766	NA	zoo-1	0.226833	0.0009573	cell junction variant
I	14684063	14684882	+	linc-851	mono	0	77	3791	ttm-5	-	0	1	1	0	0	0	0.352439	0.514767	4	0	0.0648359	N2_4cell_EE_RZ-56	Y105E8B.9	-0.056772	0.4142	cord commissures fail to reach target	ttm-5	-0.122948	0.07614	pore forming toxin hypersensitive
I	14691975	14693030	-	linc-852	mono	0	-71	253	ttm-5	-	0	0	1	0	0	0	0.34375	0.448934	37	0.286781	0.626212	N2_EE_50-270	ttm-5	0.406886	9.742e-10	pore forming toxin hypersensitive	Y54E5A.2	0.164627	0.01722	NA
I	14730821	14732113	.	linc-853	mono	0	NA	103	K05C4.9	-	0	0	1	0	0	0	0.354988	NA	90	0.510943	2.95508	NC2484 larval L2 A motor neuron - DSN treated	K05C4.9	0.587972	2.2e-16	NA	K05C4.8	0.195083	0.004646	NA
I	14789819	14790027	+	linc-854	mono	0	-28	218	uev-1	+	0	0	1	1	0	0	0.272727	0.438172	39	0	5.27191	N2_EE_RZ-54	F39B2.3	-0.0582614	0.4021	NA	uev-1	-0.0510658	0.4628	NA
I	14802929	14803899	.	linc-855	mono	0	129	2431	Y54E5B.7	+	0	0	0	0	0	0	0.366632	0.342308	5	0	0.088882	YA	K11B4.2	0.0259261	0.7094	NA	smp-1	0.158711	0.02172	male tail morphology variant
I	14835265	14835932	.	linc-856	mono	0	1584	1036	c_elegans_XLOC_004836	+	0	0	1	0	0	0	0.345808	0.449939	6	0	0.124757	early embryo reference cells DSN	eva-1	0.158044	0.02228	NA	F32A7.8	0.393443	3.787e-09	NA
I	14836967	14837432	.	linc-857	mono	0	485	1036	c_elegans_XLOC_004835	-	0	1	1	0	0	0	0.396996	0.887231	5	0	0.117352	DZ685 embryonic Z1/Z4 cells DSN treated	eva-1	0.10151	0.1436	NA	F32A7.8	0.198164	0.004025	NA
I	14845467	14846149	+	linc-858	mono	0	-83	330	F32A7.5	+	0	0	1	1	0	0	0.402635	0.564058	21	0	1.14633	L1 NSM neuron DSN treated	F32A7.4	-0.118357	0.08786	embryonic lethal	F32A7.5	0.251932	0.0002334	fat content increased
I	14863770	14864508	.	linc-859	mono	0	NA	231	unc-54	-	0	0	1	0	0	0	0.324763	0.408299	3	0	0.0773402	larval L1 all neuron	unc-54	0.0701642	0.3127	body wall muscle morphology variant	F11C3.1	0.0582721	0.402	NA
I	14864812	14865565	.	linc-860	mono	0	NA	305	c_elegans_XLOC_004838	-	0	0	0	0	0	0	0.391247	0.69343	4	0	0.0905402	N2_EE_50-270	unc-54	-0.0516465	0.4577	body wall muscle morphology variant	F11C3.1	0.146906	0.03379	NA
I	14865889	14866544	.	linc-861	mono	0	NA	325	c_elegans_XLOC_004839	-	0	0	0	0	0	0	0.359756	NA	10	0	0.201762	N2_EE_50-150	unc-54	-0.166553	0.01594	body wall muscle morphology variant	F11C3.1	0.155085	0.02495	NA
I	14900392	14901543	.	linc-862	mono	0	-206	466	c_elegans_XLOC_004843	+	0	0	1	0	0	0	0.322049	0.40655	37	0.217666	1.06035	DMM402_N2all_L1-DSN	frm-1	0.439699	2.721e-11	NA	ptr-23	0.316991	2.92e-06	male tail development variant
I	14902008	14902788	.	linc-863	mono	0	118	252	c_elegans_XLOC_004844	-	0	0	1	0	0	0	0.299616	0.25516	8	0	0.155378	L1 NSM neuron DSN treated	frm-1	0.134599	0.05201	NA	ptr-23	0.0168406	0.8088	male tail development variant
I	14903039	14904228	.	linc-864	mono	0	NA	252	c_elegans_XLOC_004843	+	0	0	1	0	0	0	0.334454	0.374895	3	0	0.0746616	YA	frm-1	0.11295	0.1035	NA	ptr-23	0.143063	0.03878	male tail development variant
I	14906507	14907595	+	linc-865	mono	0	-52	109	ZK270.5	-	0	0	1	0	0	0	0.324151	0.346678	13	0	0.303401	DMM402_N2all_L1-DSN	frm-1	0.21979	0.001386	NA	ptr-23	0.345396	3.025e-07	male tail development variant
I	14917772	14918940	+	linc-866	mono	1	54	77	c_elegans_XLOC_004847	+	1	1	1	0	0	0	0.336185	NA	33	0.143701	0.669545	DMM402_N2all_L1-DSN	F21F12.1	0.349999	2.05e-07	NA	kin-1	0.386959	7.135e-09	exploded through vulva
I	14919016	14919383	.	linc-867	mono	1	NA	77	c_elegans_XLOC_004846	-	0	0	0	0	0	0	0.334239	NA	23	0	0.45978	early embryo reference cells DSN	F21F12.1	0.110381	0.1116	NA	kin-1	0.309534	5.102e-06	exploded through vulva
I	14958871	14960300	.	linc-868	mono	0	NA	261	c_elegans_XLOC_004849	-	0	0	0	0	0	0	0.381119	0.436735	29	0	0.678787	LX837 larval L1 NSML and NSMR neurons	fbxb-70	0.0265024	0.7033	fat content reduced	ces-2	0.0367989	0.5968	excretory duct cell development variant
I	14960560	14961216	.	linc-869	mono	0	NA	261	c_elegans_XLOC_004848	-	0	0	0	0	0	0	0.319635	0.604093	67	0	3.50207	N2_EE_DSN-5	fbxb-70	0.508767	3.688e-15	fat content reduced	ces-2	0.676297	2.2e-16	excretory duct cell development variant
I	14971047	14971416	.	linc-870	mono	0	NA	126	c_elegans_XLOC_004851	+	0	0	1	0	0	0	0.410811	0.3545	16	0	0.346751	early embryo reference cells DSN	ZK909.6	-0.0151351	0.8278	NA	ZK337.2	0.199362	0.003804	NA
I	14971541	14975156	.	linc-871	mono	0	-165	126	c_elegans_XLOC_004850	+	0	0	1	0	0	0	0.338772	0.552893	41	0.0741812	4.27269	L1 NSM neuron DSN treated	ZK909.6	0.141505	0.04098	NA	ZK337.2	0.524283	3.728e-16	NA
I	14989770	14989997	.	linc-872	mono	0	NA	342	c_elegans_XLOC_004853	+	0	0	0	0	0	0	0.355263	NA	17	0	0.51616	YA	tag-4	0.016929	0.8078	NA	tep-1	0.189892	0.005889	NA
I	14990338	14991533	.	linc-873	mono	0	-492	342	c_elegans_XLOC_004852	+	0	0	0	0	0	0	0.330268	NA	4	0	0.0827892	N2_EE_50-270	tag-4	0.251809	0.0002351	NA	tep-1	0.0575674	0.4077	NA
I	14991939	14993750	.	linc-874	mono	0	NA	72	tep-1	+	0	1	1	0	0	0	0.342163	0.494952	61	0.411555	1.13697	DMM402_N2all_L1-DSN	tag-4	0.121483	0.07974	NA	tep-1	0.468322	8.638e-13	NA
II	66435	69159	.	linc-875	mono	0	-111	502	egl-26	+	0	1	1	1	0	0	0.337615	0.612227	21	0.157747	0.444105	DMM402_N2all_L1-DSN	C23H3.2	0.076467	0.2711	fat content reduced	egl-26	0.111598	0.1077	embryonic lethal
II	157306	159394	-	linc-876	mono	0	7	267	c_elegans_XLOC_004884	-	0	1	1	0	0	0	0.393011	0.433	16	0.0595997	0.39808	larval L1 all neuron DSN treated	mrpl-28	-0.0538876	0.4384	organism morphology variant	etr-1	-0.0223812	0.7477	nuclei enlarged
II	159660	161570	+	linc-877	mono	0	-71	45	T25D3.8	+	0	0	1	0	0	0	0.397698	0.558517	25	0.056962	0.555204	DZ685 embryonic Z1/Z4 cells DSN treated	mrpl-28	-0.000794579	0.9909	organism morphology variant	etr-1	-0.00684855	0.9216	nuclei enlarged
II	255298	255868	.	linc-878	mono	0	-106	85	c_elegans_XLOC_009971	-	0	0	1	1	0	0	0.43958	0.36114	20	0	0.318138	N2_EE_RZ-54	pqn-85	0.0492609	0.4787	clear	cat-2	-0.207516	0.00257	NA
II	255952	256310	+	linc-879	mono	0	-83	85	c_elegans_XLOC_009970	+	0	0	0	0	0	0	0.384401	NA	33	0	4.89707	N2_EE_RZ-54	pqn-85	-0.0393882	0.5712	clear	cat-2	-0.273501	6.152e-05	NA
II	263741	264165	.	linc-880	mono	0	NA	189	B0432.14	+	0	0	0	0	0	0	0.341176	NA	11	0	1.2338	larval L1 all neuron DSN treated	cat-2	0.368414	4.055e-08	NA	B0432.14	0.459336	2.642e-12	NA
II	305700	307451	.	linc-881	mono	0	NA	95	K01A2.4	+	0	0	0	0	0	0	0.340183	NA	56	0.189443	1.12798	N2_EE_50-630	col-69	0.601656	2.2e-16	NA	K01A2.4	0.555862	2.2e-16	NA
II	319007	319414	.	linc-882	mono	0	NA	380	far-7	+	0	0	1	0	0	0	0.409314	0.51949	6	0	0.111351	DauerEntryDAF2-4-1	K01A2.12	0.555862	NA	transgene expression reduced	far-7	0.291811	1.811e-05	NA
II	323965	324850	.	linc-883	mono	0	-240	868	K01A2.10	-	0	0	1	0	0	0	0.300226	0.633861	6	0	0.187344	N2 larval L1 all cells	K01A2.10	0.203266	0.003159	NA	sgcb-1	-0.0750822	0.2799	NA
II	333022	333757	.	linc-884	mono	0	-219	122	K01A2.15	+	0	0	0	0	0	0	0.376359	NA	48	0.133448	1.17491	DMM402_N2all_L1-DSN	cbn-1	0.372046	2.91e-08	NA	cpn-2	0.129975	0.06069	NA
II	358352	359318	.	linc-885	mono	0	464	895	C41D7.1	-	0	0	0	0	0	0	0.262668	NA	10	0	0.17014	larval L1 all neuron DSN treated	C41D7.1	0.00570189	0.9347	NA	ptr-3	0.0292413	0.6743	everted vulva
II	370093	372360	.	linc-886	mono	0	-373	1476	C03H5.8	-	0	0	1	0	0	0	0.298501	0.494148	6	0	0.105505	DauerDAF2-2-1	ptr-3	0.208907	0.002401	everted vulva	C03H5.4	0.204243	0.003014	NA
II	435410	435854	+	linc-887	mono	0	-64	5	C24H12.12	-	0	0	0	0	0	0	0.393258	0.417333	48	0	1.84613	early embryo reference cells DSN	C24H12.12	0.0736325	0.2894	NA	C24H12.2	0.206119	0.002752	NA
II	499875	503036	-	linc-225	multi	0	-127	194	T27A1.1	-	0	0	0	0	0	0	0.380218	NA	4	0.0160769	0.106905	DZ685 embryonic Z1/Z4 cells DSN treated	W07E6.3	0.0715653	0.3031	NA	T27A1.1	0.204792	0.002935	NA
II	513638	514585	.	linc-888	mono	0	NA	145	c_elegans_XLOC_009988	-	0	0	0	0	0	0	0.287975	NA	2	0	0.0477227	N2_EE_RZ-54	srh-105	0.227501	0.0009238	NA	mab-9	0.0825491	0.2347	tail morphology variant
II	514729	515852	.	linc-889	mono	0	NA	145	c_elegans_XLOC_009987	+	0	0	0	0	0	0	0.25	0.365293	4	0	0.0668319	YA	srh-105	0.205944	0.002775	NA	mab-9	-0.0105169	0.8799	tail morphology variant
II	534191	534917	.	linc-890	mono	0	-114	662	T27A1.3	+	0	0	0	0	0	0	0.335626	NA	30	0	0.452647	N2_EE_RZ-54	T27A1.2	0.470096	6.901e-13	NA	T27A1.3	0.557376	2.2e-16	NA
II	603340	605250	-	linc-891	mono	0	-6	335	W04H10.2	+	1	0	1	1	0	0	0.290947	0.418608	4	0	0.124778	LX837 larval L1 NSML and NSMR neurons	nhl-3	0.267893	8.797e-05	protein aggregation variant	W04H10.2	0.215677	0.001711	NA
II	750581	754020	.	linc-892	mono	0	-190	2175	C08G5.7	-	0	0	1	0	0	0	0.339826	0.384983	11	0	0.116593	DMM402_N2all_L1-DSN	snt-6	0.381919	1.157e-08	NA	C08G5.7	0.308053	5.69e-06	NA
II	765988	766238	.	linc-893	mono	0	NA	672	C08G5.7	-	0	0	0	0	0	0	0.342629	0.337725	2	0	0.446232	larval L1 all neuron	C08G5.7	0.13076	0.05914	NA	C08G5.6	-0.00312816	0.9641	NA
II	793673	794010	.	linc-894	mono	1	NA	1692	F46F5.1	-	0	0	0	0	0	0	0.37574	NA	9	0	0.296225	YA	F46F5.1	0.453742	5.213e-12	NA	F46F5.14	0.527426	2.31e-16	NA
II	839197	839434	.	linc-895	mono	1	NA	728	F28A10.8	-	0	0	0	0	0	0	0.445378	NA	16	0	0.667852	YA	F28A10.8	0.298505	1.133e-05	NA	F28A10.3	0.174928	0.0113	NA
II	858985	859474	.	linc-896	mono	0	NA	2375	c_elegans_XLOC_004983	+	0	0	0	0	0	0	0.404082	NA	3	0	0.0873992	YA	Y46B2A.2	0.198372	0.003986	NA	Y46B2A.3	0.209798	0.002297	NA
II	861848	862384	.	linc-226	multi	1	NA	544	Y46B2A.3	-	0	0	0	0	0	0	0.399582	NA	14	0	0.295883	N2_YA_RZ-1	Y46B2A.2	0.0193099	0.7814	NA	Y46B2A.3	0.114442	0.09895	NA
II	867459	868366	-	linc-897	mono	0	-69	449	fbxc-51	+	0	0	0	0	0	0	0.354626	NA	8	0	0.185462	N2_EE_RZ-54	Y46B2A.3	0.369615	3.635e-08	NA	fbxc-51	0.398703	2.242e-09	NA
II	906648	907427	-	linc-227	multi	0	-102	109	fbxc-24	-	0	0	1	0	0	0	0.355353	0.336274	49	0	2.65174	N2_EE_50-510	fbxa-200	0.271043	7.203e-05	NA	fbxc-24	0.583309	2.2e-16	NA
II	922876	923671	.	linc-898	mono	0	-278	175	clec-44	-	0	0	0	0	0	0	0.40201	NA	19	0	0.244796	N2_EE_50-150	clec-44	0.335276	6.965e-07	NA	fbxc-28	0.502247	9.337e-15	NA
II	943428	943730	.	linc-228	multi	0	NA	267	fbxc-36	+	0	0	0	0	0	0	0.37247	NA	12	0	0.620449	early embryo reference cells DSN	fbxc-36	-0.277573	4.721e-05	NA	clec-43	0.368965	3.857e-08	NA
II	1086059	1086354	.	linc-899	mono	0	NA	2091	K02E7.t1	-	0	0	1	0	0	0	0.320946	0.322818	10	0	0.241332	DZ685 embryonic Z1/Z4 cells DSN treated	K02E7.1	-0.148434	0.03196	NA	snf-3	0.300882	9.567e-06	NA
II	1088560	1091675	.	linc-900	mono	0	-310	45	K02E7.t1	-	0	0	1	0	0	0	0.376765	0.413408	13	0	0.482279	DMM402_N2all_L1-DSN	K02E7.1	-0.190803	0.005652	NA	snf-3	0.294523	1.5e-05	NA
II	1118208	1118717	.	linc-901	mono	0	NA	176	lips-13	-	0	0	0	0	0	0	0.356863	NA	11	0	0.279043	larval L1 all neuron DSN treated	lips-13	0.400674	1.838e-09	NA	sut-1	-0.214037	0.001859	embryonic lethal
II	1134433	1136608	.	linc-902	mono	0	-587	194	pod-2	+	0	0	1	0	0	0	0.335018	NA	77	0.593941	1.08635	DH2_N2_0	W09B6.4	0.55365	2.2e-16	NA	pod-2	0.555608	2.2e-16	transgene expression increased
II	1153284	1157809	.	linc-229	multi	0	NA	1789	c_elegans_XLOC_010012	+	0	0	1	0	0	0	0.338173	0.497101	10	0	0.351	DMM408_Amot_nrn_L2-DSN	W09B6.5	0.274391	5.808e-05	NA	T23F4.2	0.16619	0.01618	NA
II	1159597	1162552	.	linc-903	mono	0	NA	1024	T23F4.2	+	0	0	1	0	0	0	0.30751	0.388067	4	0	0.0747003	DMM402_N2all_L1-DSN	W09B6.5	0.223143	0.001164	NA	T23F4.2	0.247136	0.0003092	NA
II	1186401	1188415	.	linc-904	mono	0	NA	235	c_elegans_XLOC_010014	+	0	0	1	0	0	0	0.309677	NA	10	0	0.289814	larval L1 all neuron DSN treated	Y50F7A.2	0.106869	0.1235	NA	F53A10.2	0.183323	0.007886	NA
II	1188649	1190791	+	linc-905	mono	0	-23	134	c_elegans_XLOC_010015	+	0	1	1	0	0	0	0.319179	0.363895	6	0	0.0851081	N2 larval L1 all cells	Y50F7A.2	0.0837301	0.2281	NA	F53A10.2	0.0452425	0.5154	NA
II	1190924	1193268	.	linc-906	mono	0	-404	134	c_elegans_XLOC_010014	+	0	0	1	0	0	0	0.318124	0.351486	6	0	0.0970004	N2 larval L1 all cells	Y50F7A.2	0.0930369	0.1803	NA	F53A10.2	0.11984	0.08393	NA
II	1194610	1196471	.	linc-907	mono	0	-154	904	F53A10.2	+	0	0	0	0	0	0	0.3029	0.416679	1	0	0.0546735	N2 larval L1 all cells	Y50F7A.2	0.156941	0.02325	NA	F53A10.2	0.187247	0.006631	NA
II	1277023	1277938	.	linc-908	mono	0	NA	152	Y57G7A.11	-	0	0	0	0	0	0	0.338428	0.285337	15	0	0.209158	DauerDAF2-5-1	Y57G7A.11	0.348784	2.273e-07	NA	srz-63	0.5951	2.2e-16	NA
II	1294259	1295709	.	linc-230	multi	0	NA	370	Y57G7A.2	+	0	0	0	0	0	0	0.340483	NA	17	0	0.261408	N2_EE_DSN-5	Y57G7A.8	0.0992512	0.1528	egg laying variant	Y57G7A.2	0.433668	5.407e-11	NA
II	1325283	1325615	.	linc-909	mono	0	865	668	c_elegans_XLOC_010019	+	0	0	1	0	0	0	0.315315	NA	9	0	0.326815	larval L1 all neuron DSN treated	vig-1	-0.159413	0.02114	transgene expression variant	jip-1	0.248444	0.0002865	NA
II	1326282	1326801	.	linc-910	mono	0	NA	193	jip-1	+	0	0	0	0	0	0	0.305769	0.29625	15	0	0.382139	NW1229 larval L1 all neurons	vig-1	-0.209819	0.002295	transgene expression variant	jip-1	0.392127	4.311e-09	NA
II	1358258	1359782	.	linc-911	mono	0	NA	252	C13A10.2	-	0	0	0	0	0	0	0.300984	NA	82	0.352637	1.65261	DauerDAF2-5-1	C13A10.2	0.710138	2.2e-16	NA	F54D12.4	0.591484	2.2e-16	organism morphology variant
II	1501281	1504340	+	linc-912	mono	0	50	227	fgt-1	+	0	1	1	0	0	0	0.358824	0.834613	22	0	0.374305	DZ685 embryonic Z1/Z4 cells DSN treated	H17B01.4	-0.204819	0.002931	levamisole resistant	fgt-1	0.221012	0.001301	fat content increased
II	1559959	1560599	.	linc-913	mono	0	-122	1565	K05F6.14	+	0	0	0	0	0	0	0.447738	0.37662	39	0	4.56913	N2_EE_RZ-54	fbxb-50	0.504651	6.645e-15	protein aggregation variant	K05F6.14	0.372855	2.701e-08	NA
II	1811777	1816252	+	linc-231	multi	0	-1965	1014	fbxb-10	-	0	0	1	0	0	0	0.339817	NA	70	0	5.90762	N2_EE_50-390	C08F1.8	0.216638	0.001629	NA	fbxb-10	0.629973	2.2e-16	NA
II	1861643	1862114	.	linc-914	mono	0	NA	521	fbxb-98	+	0	0	1	0	0	0	0.394068	NA	7	0	0.197284	N2_EE_RZ-54	C16C4.18	0.0290892	0.6759	NA	fbxb-98	0.177791	0.01001	NA
II	1892105	1892581	-	linc-232	multi	0	-53	407	math-12	+	0	1	1	0	0	0	0.331492	NA	131	2.89426	8.44425	DauerEntryDAF2-4-1	math-9	0.189842	0.005903	NA	C16C4.1	0.274587	5.735e-05	NA
II	1992100	1992921	.	linc-233	multi	0	NA	614	linc-46	-	1	0	0	0	0	0	0.346774	NA	18	0	1.74212	DauerDAF2-5-1	math-44	0.132439	0.05593	NA	math-21	0.0445106	0.5222	sluggish
II	2157748	2160864	.	linc-915	mono	0	-116	2478	C33C12.11	-	0	0	0	0	0	0	0.36702	NA	127	1.5806	2.64424	DH3_N2_1_5	math-18	0.842179	2.2e-16	NA	C33C12.11	0.751065	2.2e-16	NA
II	2194243	2196816	.	linc-916	mono	0	-294	130	C33C12.10	-	0	1	1	0	0	0	0.393939	NA	146	2.20347	4.68937	larval L1 all neuron DSN treated	C33C12.10	0.5678	2.2e-16	NA	C33C12.1	0.544165	2.2e-16	NA
II	2205734	2206251	.	linc-917	mono	0	NA	819	c_elegans_XLOC_010032	+	0	0	0	0	0	0	0.328185	0.36449	3	0	0.0650721	DZ685 embryonic Z1/Z4 cells DSN treated	Y59C2A.2	-0.126061	0.06895	NA	Y59C2A.1	-0.0503958	0.4687	NA
II	2207069	2207790	.	linc-918	mono	0	NA	323	Y59C2A.1	+	0	0	0	0	0	0	0.307479	0.320375	3	0	0.0647631	larval L1 all neuron DSN treated	Y59C2A.2	-0.216984	0.001601	NA	Y59C2A.1	0.22018	0.001358	NA
II	2213448	2214120	-	linc-234	multi	0	67	586	Y59C2A.1	+	0	0	0	0	0	0	0.436	NA	44	0	1.57429	N2 larval L4 Non-infected 6 hours at 25	Y59C2A.1	0.064555	0.3531	NA	Y59C2A.3	0.120093	0.08327	NA
II	2266522	2266841	.	linc-919	mono	0	-105	232	c_elegans_XLOC_010034	+	0	0	0	0	0	0	0.375	NA	27	0	0.307881	N2_EE_50-660	K09F6.4	0.653512	2.2e-16	NA	K09F6.5	0.712938	2.2e-16	cord commissures fail to reach target
II	2335215	2335768	+	linc-235	multi	0	-26	166	F43C11.7	+	0	0	1	0	1	1	0.306911	NA	49	0.2003	0.931971	N2_L2_RZ-53	F43C11.8	0.454333	4.854e-12	NA	F43C11.7	0.342768	3.767e-07	NA
II	2438144	2439122	.	linc-920	mono	0	-103	3000	F42G2.10	-	1	1	1	0	0	0	0.310521	0.308845	14	0	0.311681	N2 larval L1 all cells	ceh-86	-0.00810165	0.9073	reduced brood size	vab-19	-0.098182	0.1573	reduced brood size
II	2534478	2535096	.	linc-921	mono	0	NA	201	K02F6.8	-	0	0	0	0	0	0	0.423263	NA	5	0	0.10135	N2_EE_50-150	K02F6.8	0.34877	2.276e-07	NA	K02F6.5	0.379476	1.457e-08	NA
II	2564042	2564925	-	linc-922	mono	0	13	351	usp-39	+	0	0	1	1	0	0	0.377828	0.392671	8	0	0.201041	N2_EE_50-150	nep-18	0.402786	1.483e-09	NA	usp-39	0.250343	0.0002563	exploded through vulva
II	2694509	2694924	.	linc-923	mono	0	NA	199	set-11	-	0	0	0	0	0	0	0.408654	0.361872	26	0	0.559402	larval L1 all neuron DSN treated	set-11	0.60328	2.2e-16	shortened life span	sri-62	0.566295	2.2e-16	locomotion variant
II	2725831	2726203	.	linc-924	mono	0	NA	291	nep-2	-	0	0	0	0	0	0	0.289544	0.451958	11	0	0.28052	DMM402_N2all_L1-DSN	nep-2	0.0897817	0.1961	NA	T05A8.5	0.0703238	0.3116	NA
II	2727047	2727657	.	linc-925	mono	0	NA	250	c_elegans_XLOC_010046	+	0	1	1	0	0	0	0.273322	0.519783	7	0	0.149197	DMM402_N2all_L1-DSN	nep-2	0.257641	0.0001658	NA	T05A8.5	0.206696	0.002676	NA
II	2727906	2728221	.	linc-926	mono	0	209	250	c_elegans_XLOC_010045	-	0	0	0	0	0	0	0.275316	NA	9	0	0.174204	early embryo reference cells DSN	nep-2	0.209227	0.002363	NA	T05A8.5	0.143018	0.03885	NA
II	2728788	2729215	.	linc-927	mono	0	-104	568	c_elegans_XLOC_010046	+	0	0	1	0	0	0	0.469626	NA	11	0	0.659014	larval L1 all neuron DSN treated	nep-2	0.348108	2.407e-07	NA	T05A8.5	0.310971	4.587e-06	NA
II	2800661	2804687	.	linc-928	mono	0	-1436	62	nhr-119	-	0	1	1	1	0	0	0.334989	0.446207	18	0.0368879	0.376336	DMM402_N2all_L1-DSN	nhr-119	0.165611	0.01656	protein aggregation variant	K12H6.12	0.13364	0.05372	NA
II	2805707	2806505	.	linc-929	mono	0	NA	520	c_elegans_XLOC_010050	-	0	0	1	0	0	0	0.359199	0.283935	5	0	0.0755883	N2 larval L1 all cells	nhr-119	-0.0921611	0.1844	protein aggregation variant	K12H6.12	0.071573	0.3031	NA
II	2807024	2808003	.	linc-930	mono	0	107	165	K12H6.12	+	0	0	1	0	0	0	0.407143	0.343938	57	0	0.728392	N2_EE_50-90	nhr-119	-0.305082	7.069e-06	protein aggregation variant	K12H6.12	0.0839495	0.2269	NA
II	2815887	2816600	.	linc-931	mono	0	NA	344	K12H6.2	-	0	0	0	0	0	0	0.326331	NA	7	0	0.139564	DZ685 embryonic Z1/Z4 cells DSN treated	K12H6.2	0.110368	0.1116	transgene expression increased	set-13	0.338385	5.408e-07	NA
II	2831383	2832674	-	linc-932	mono	0	-63	151	K12H6.6	-	0	0	1	0	0	0	0.282508	NA	26	0	0.428772	larval L1 all neuron DSN treated	K12H6.6	0.22041	0.001342	NA	K12H6.7	0.167416	0.0154	NA
II	2852680	2856150	-	linc-933	mono	0	52	173	c_elegans_XLOC_010054	+	0	0	1	0	0	0	0.356381	0.423246	18	0.0435809	0.871707	DMM402_N2all_L1-DSN	ptc-3	0.177937	0.009949	transgene expression increased	Y110A2AL.5	0.0931234	0.1799	NA
II	2856322	2857200	.	linc-934	mono	0	330	173	c_elegans_XLOC_010053	+	0	0	1	0	0	0	0.354949	0.31113	15	0	0.395157	DMM402_N2all_L1-DSN	ptc-3	0.166141	0.01621	transgene expression increased	Y110A2AL.5	0.199811	0.003724	NA
II	2964510	2966859	.	linc-935	mono	0	109	2059	T11F1.10	-	0	0	1	0	0	0	0.419574	NA	24	0	1.24703	larval L1 all neuron DSN treated	srw-60	0.174226	0.01164	NA	nhr-88	0.305967	6.628e-06	transgene expression increased
II	2974593	2975635	+	linc-936	mono	0	-97	752	c_elegans_XLOC_010058	+	0	0	1	0	0	0	0.333653	0.311515	24	0	1.26967	DMM402_N2all_L1-DSN	srw-60	0.171679	0.01294	NA	nhr-88	0.48937	5.523e-14	transgene expression increased
II	3029120	3031894	.	linc-937	mono	0	-225	887	B0454.6	+	0	0	1	0	0	0	0.342342	NA	48	0.246429	1.1365	DZ685 embryonic Z1/Z4 cells DSN treated	clec-2	0.151616	0.02842	NA	B0454.6	0.455198	4.373e-12	NA
II	3055779	3056188	+	linc-938	mono	0	-52	87	c_elegans_XLOC_010062	+	0	0	1	0	0	0	0.312195	NA	36	0	0.84583	DH2_N2_0	B0454.9	-0.18041	0.008949	NA	lin-8	-0.203571	0.003113	NA
II	3056274	3056501	.	linc-939	mono	0	NA	87	c_elegans_XLOC_010061	-	0	0	0	0	0	0	0.337719	NA	34	0	0.961827	N2_EE_50-270	B0454.9	-0.126312	0.06839	NA	lin-8	-0.133458	0.05405	NA
II	3277407	3278911	.	linc-940	mono	0	NA	103	F02E11.4	-	0	0	0	0	0	0	0.297674	0.408707	3	0	0.0600963	larval L1 all neuron	F02E11.4	0.216562	0.001636	NA	wht-4	0.108127	0.1191	NA
II	3291046	3292145	.	linc-941	mono	0	-397	120	F39E9.8	+	0	0	0	0	0	0	0.35	NA	86	0.475554	8.62158	N2_EE_50-150	F39E9.14	-0.104445	0.1323	NA	btb-17	-0.6239	2.2e-16	NA
II	3310082	3311388	-	linc-942	mono	0	-66	77	F39E9.17	+	0	0	0	0	1	1	0.349656	1.26739	196	13.7634	17.1494	DH3_N2_0	F39E9.7	0.443383	1.777e-11	transgene induced cosuppression variant	F39E9.6	0.264871	0.0001063	NA
II	3316170	3318094	-	linc-943	mono	0	43	209	F39E9.1	+	0	0	0	0	1	1	0.346494	NA	171	5.49613	7.53008	N2_EE_50-720	F39E9.6	0.510815	2.744e-15	NA	F39E9.1	0.377565	1.744e-08	NA
II	3425642	3425913	.	linc-944	mono	0	NA	357	c_elegans_XLOC_010069	+	0	0	0	0	0	0	0.352941	0.586945	15	0	1.09075	larval L2 library total RNA DSN treated	nep-11	0.39447	3.421e-09	NA	C16C8.18	0.041045	0.5551	NA
II	3426269	3429024	.	linc-945	mono	0	NA	357	c_elegans_XLOC_010068	+	0	0	1	0	0	0	0.385341	0.368319	23	0.0386882	69.8906	N2_EE_50-240	nep-11	0.439191	2.885e-11	NA	C16C8.18	-0.0132851	0.8486	NA
II	3530075	3530472	.	linc-946	mono	0	NA	2055	apd-3	-	0	0	0	0	0	0	0.349246	NA	19	0	0.4081	N2_EE_50-150	ncs-6	0.416635	3.502e-10	embryonic lethal	apd-3	0.10611	0.1262	dumpy
II	3620819	3621622	.	linc-947	mono	0	NA	693	M151.7	+	0	0	0	0	0	0	0.330846	NA	4	0	0.0699675	DZ685 embryonic Z1/Z4 cells DSN treated	F40E12.1	0.0976606	0.1595	NA	M151.7	0.167008	0.01565	NA
II	3674488	3675227	.	linc-948	mono	0	NA	398	F19B10.2	+	0	0	0	0	0	0	0.27973	NA	5	0	0.14956	DZ685 embryonic Z1/Z4 cells DSN treated	sea-1	0.14031	0.04273	NA	F19B10.2	0.132385	0.05603	NA
II	3773983	3775225	.	linc-949	mono	0	NA	795	T24E12.3	+	0	0	0	0	0	0	0.329043	NA	18	0	0.610696	larval L1 all neuron DSN treated	T24E12.10	0.516336	1.223e-15	NA	T24E12.3	0.493802	3.021e-14	NA
II	3780265	3781665	.	linc-950	mono	0	-197	711	T24E12.11	-	0	0	0	0	0	0	0.372591	NA	5	0	0.43546	larval L1 all neuron DSN treated	T24E12.11	0.247114	0.0003096	NA	T24E12.2	0.173839	0.01183	NA
II	3809135	3810606	+	linc-236	multi	0	-97	279	c_elegans_XLOC_010077	-	0	0	1	1	0	0	0.410577	0.356225	107	1.06718	40.1953	N2_EE_50-150	F54D10.5	0.69265	2.2e-16	NA	F54D10.3	-0.206511	0.0027	NA
II	3810884	3812039	+	linc-951	mono	0	-4	257	F54D10.3	+	0	0	1	1	0	0	0.368512	NA	14	0	0.438414	DZ685 embryonic Z1/Z4 cells DSN treated	F54D10.5	-0.11911	0.08584	NA	F54D10.3	0.268316	8.565e-05	NA
II	3889047	3889917	.	linc-952	mono	0	NA	1053	srh-90	-	0	0	0	0	0	0	0.365098	0.38539	55	0.232362	0.855731	YA	nhr-166	0.0793139	0.2536	NA	F53C3.8	0.272432	6.59e-05	NA
II	3915596	3918554	.	linc-953	mono	0	-313	2042	F53C3.13	-	0	0	1	0	0	0	0.390335	0.422802	28	0.192731	0.898892	larval L1 all neuron DSN treated	F53C3.1	0.110257	0.112	NA	F53C3.13	0.345144	3.089e-07	NA
II	3928078	3930126	-	linc-954	mono	0	-70	91	F53C3.13	-	0	0	1	0	1	0	0.352367	0.457217	24	0.0177672	0.529292	L1 NSM neuron DSN treated	F53C3.13	0.201683	0.003407	NA	Y14H12B.2	-0.203225	0.003165	NA
II	3938553	3938904	.	linc-955	mono	0	NA	2483	Y14H12B.1	+	0	0	0	0	0	0	0.497159	NA	7	0	0.276018	larval L1 all neuron DSN treated	Y14H12B.1	-0.0529705	0.4462	NA	T20H12.1	0.191805	0.0054	NA
II	3947271	3949203	.	linc-956	mono	0	-486	198	T20H12.1	+	0	0	1	0	0	0	0.332126	NA	21	0.10826	0.479412	DMM408_Amot_nrn_L2-DSN	Y14H12B.1	-0.380606	1.31e-08	NA	T20H12.1	0.218949	0.001447	NA
II	3975741	3976120	.	linc-957	mono	0	NA	154	dos-2	+	0	0	0	0	0	0	0.344737	NA	15	0	0.483798	larval L1 all neuron DSN treated	K10G6.4	0.204437	0.002986	NA	dos-2	0.141423	0.0411	octanol chemotaxis defective
II	3990628	3990840	-	linc-958	mono	0	2	159	Y14H12A.4	+	0	0	1	0	0	0	0.408451	NA	19	0	2.24896	N2_EE_DSN-5	Y14H12A.2	0.325117	1.562e-06	NA	Y14H12A.1	0.352596	1.641e-07	NA
II	3994982	3996299	.	linc-237	multi	1	NA	66	c_elegans_XLOC_010091	+	0	0	1	0	0	0	0.322905	NA	78	0.533471	1.55928	N2_EE_50-630	Y14H12A.1	0.714771	2.2e-16	NA	tag-218	0.0644775	0.3537	NA
II	3996364	3996830	.	linc-959	mono	0	NA	66	c_elegans_XLOC_008141	-	0	0	1	0	0	0	0.329764	NA	10	0	0.245116	larval L1 all neuron DSN treated	Y14H12A.1	0.0543704	0.4343	NA	tag-218	-0.0120337	0.8627	NA
II	3998689	3999556	.	linc-960	mono	0	NA	313	c_elegans_XLOC_010093	-	0	0	1	0	0	0	0.309908	0.499575	8	0	0.110846	mid L2	Y14H12A.1	-0.0377767	0.5871	NA	tag-218	0.0144991	0.8349	NA
II	3999868	4000759	+	linc-961	mono	0	22	313	c_elegans_XLOC_010092	-	0	1	1	0	0	0	0.366592	0.351991	6	0	0.242322	early embryo reference cells DSN	Y14H12A.1	-0.083147	0.2313	NA	tag-218	0.0747808	0.2819	NA
II	4026853	4028073	.	linc-962	mono	0	NA	505	K07D4.9	+	0	0	0	0	0	0	0.364455	NA	3	0	0.0931687	N2_EE_DSN-5	K07D4.5	0.197727	0.004108	NA	K07D4.9	0.201687	0.003407	NA
II	4032614	4033088	.	linc-963	mono	0	NA	228	K07D4.4	-	0	0	0	0	0	0	0.393684	NA	4	0	0.163295	NW1229 larval L1 all neurons	K07D4.4	0.314509	3.522e-06	NA	pqn-48	0.340454	4.563e-07	NA
II	4033458	4038385	.	linc-964	mono	0	-2317	371	c_elegans_XLOC_010096	+	0	0	0	0	0	0	0.355114	0.497277	4	0	0.0874403	DMM402_N2all_L1-DSN	K07D4.4	0.357337	1.088e-07	NA	pqn-48	0.381882	1.161e-08	NA
II	4049459	4049746	-	linc-965	mono	0	61	331	K07D4.1	-	0	0	1	0	0	0	0.340278	NA	20	0	0.239684	YA	K07D4.2	-0.0612144	0.3786	NA	W06A11.4	-0.153029	0.02696	NA
II	4075019	4075483	.	linc-966	mono	0	NA	1446	c_elegans_XLOC_010101	+	0	0	0	0	0	0	0.31828	NA	11	0	0.377781	larval L1 all neuron DSN treated	R11F4.3	-0.0169326	0.8077	NA	R11F4.2	0.360739	8.067e-08	NA
II	4076928	4077455	.	linc-967	mono	0	NA	481	c_elegans_XLOC_010102	+	0	0	0	0	0	0	0.354167	NA	12	0	0.373961	LX837 larval L1 NSML and NSMR neurons	R11F4.3	0.00108767	0.9875	NA	R11F4.2	0.26693	9.347e-05	NA
II	4077935	4079966	.	linc-968	mono	0	NA	481	c_elegans_XLOC_010101	+	1	0	0	0	0	0	0.373031	0.431454	38	0	1.40566	L1 NSM neuron DSN treated	R11F4.3	-0.225158	0.001046	NA	R11F4.2	0.0448337	0.5192	NA
II	4088811	4089163	.	linc-969	mono	0	NA	1264	c_elegans_XLOC_010104	+	0	0	1	0	0	0	0.356941	NA	7	0	0.136127	larval L1 all neuron	R11F4.2	0.198809	0.003905	NA	R11F4.1	-0.0870925	0.2099	NA
II	4097047	4097263	.	linc-970	mono	0	1079	252	c_elegans_XLOC_010106	-	0	1	1	0	0	0	0.442396	0.35671	7	0	0.442259	larval L1 all neuron DSN treated	R11F4.1	-0.0438119	0.5288	NA	T08H4.2	0.124417	0.07268	NA
II	4134981	4137037	-	linc-971	mono	0	-52	3865	Y54C5A.1	+	0	0	0	0	0	0	0.344191	0.408197	85	0.601012	1.68551	L1 NSM neuron DSN treated	ast-1	0.31932	2.445e-06	transgene expression reduced	Y54C5A.1	0.31932	NA	NA
II	4152058	4153633	.	linc-972	mono	0	NA	122	c_elegans_XLOC_010112	-	1	0	1	0	0	0	0.402284	0.378342	19	0	0.368891	DZ685 embryonic Z1/Z4 cells DSN treated	F56D3.1	0.121376	0.08	NA	R03H10.2	0.415209	4.076e-10	NA
II	4153754	4154835	+	linc-973	mono	0	-40	86	c_elegans_XLOC_010113	+	1	0	1	0	0	0	0.304067	0.510111	14	0	0.204851	YA	F56D3.1	0.0622107	0.3709	NA	R03H10.2	0.249639	0.0002671	NA
II	4154920	4155546	.	linc-974	mono	0	NA	86	c_elegans_XLOC_010112	-	0	0	0	0	0	0	0.421053	0.410899	8	0	0.143566	DZ685 embryonic Z1/Z4 cells DSN treated	F56D3.1	-0.036086	0.6039	NA	R03H10.2	0.0464056	0.5046	NA
II	4174022	4174522	.	linc-975	mono	0	NA	148	R03H10.6	-	0	0	1	0	0	0	0.393214	NA	4	0	0.0991558	DMM408_Amot_nrn_L2-DSN	R03H10.6	0.315077	3.375e-06	NA	R03H10.7	0.105799	0.1274	NA
II	4261924	4275863	.	linc-976	mono	0	-3245	352	C01F1.4	+	0	0	0	0	0	0	0.352511	0.476474	25	0.0607942	0.457569	DMM402_N2all_L1-DSN	clec-135	0.37337	2.576e-08	NA	C01F1.4	0.500259	1.235e-14	NA
II	4288480	4290118	.	linc-977	mono	0	-641	271	C01F1.6	-	0	0	1	0	1	0	0.340451	NA	8	0	0.180074	N2 larval L1 all cells	C01F1.6	0.0958012	0.1676	NA	C01F1.3	-0.0892273	0.1989	transgene expression increased
II	4290756	4291875	.	linc-978	mono	0	NA	161	c_elegans_XLOC_010119	+	0	0	0	0	0	0	0.240179	NA	11	0	0.368418	N2 larval L1 all cells	C01F1.6	0.17001	0.01385	NA	C01F1.3	0.0673138	0.3328	transgene expression increased
II	4292035	4293031	-	linc-979	mono	0	44	161	c_elegans_XLOC_010118	+	0	0	0	0	0	0	0.412237	0.48348	18	0	0.392382	LX837 larval L1 NSML and NSMR neurons	C01F1.6	0.186894	0.006736	NA	C01F1.3	-0.00595512	0.9318	transgene expression increased
II	4307354	4307746	.	linc-980	mono	0	NA	327	Y52E8A.3	-	0	0	0	0	0	0	0.366412	NA	11	0	0.21632	early embryo reference cells DSN	Y52E8A.3	0.138807	0.04503	NA	Y52E8A.4	-0.0193491	0.781	NA
II	4453241	4454672	.	linc-981	mono	0	-406	361	T12C9.8	+	0	0	1	0	0	0	0.419693	0.472409	19	0	1.4018	larval L1 all neuron DSN treated	twk-2	0.277505	4.742e-05	NA	T12C9.7	-0.216776	0.001618	small
II	4476602	4478200	.	linc-982	mono	0	1310	414	T05C1.1	+	0	0	0	0	0	0	0.411507	0.456115	18	0	0.394745	larval L1 all neuron DSN treated	W06B4.1	-0.207942	0.002517	NA	T05C1.1	0.313623	3.764e-06	NA
II	4484562	4485145	.	linc-983	mono	0	NA	841	T05C1.2	-	0	0	0	0	0	0	0.386986	NA	14	0	0.172142	larval L1 all neuron	T05C1.2	0.104966	0.1304	NA	T05C1.3	-0.156025	0.02407	NA
II	4505352	4506301	.	linc-984	mono	0	-253	499	c_elegans_XLOC_010126	-	0	0	1	0	0	0	0.269474	0.451813	18	0	0.571781	DMM402_N2all_L1-DSN	camt-1	0.301302	9.284e-06	embryonic lethal	cyp-23A1	-0.115174	0.0968	locomotion variant
II	4506799	4509327	+	linc-985	mono	0	-83	21	c_elegans_XLOC_010127	+	0	0	1	1	0	0	0.318703	0.475802	58	0.529343	1.40761	N2 larval L1 all cells	camt-1	0.722368	2.2e-16	embryonic lethal	cyp-23A1	0.181255	0.008628	locomotion variant
II	4509347	4509706	.	linc-986	mono	0	-112	21	c_elegans_XLOC_010126	-	0	0	0	0	0	0	0.319444	NA	60	0	1.23379	NW1229 larval L1 all neurons	camt-1	0.522147	5.146e-16	embryonic lethal	cyp-23A1	0.180599	0.008876	locomotion variant
II	4510274	4510824	.	linc-987	mono	0	NA	569	c_elegans_XLOC_010127	+	0	1	1	0	0	0	0.411978	0.580597	11	0	0.381407	larval L1 all neuron DSN treated	camt-1	0.281211	3.714e-05	embryonic lethal	cyp-23A1	-0.0689993	0.3209	locomotion variant
II	4511481	4511869	.	linc-988	mono	0	NA	343	cyp-23A1	+	0	0	0	0	0	0	0.22365	0.276586	5	0	0.101808	larval L1 all neuron	camt-1	0.126594	0.06777	embryonic lethal	cyp-23A1	-0.0329092	0.6362	locomotion variant
II	4547331	4548580	.	linc-989	mono	0	NA	405	c_elegans_XLOC_010131	-	0	0	0	0	0	0	0.3528	NA	4	0	0.0751986	N2 larval L1 all cells	sra-34	0.354016	1.452e-07	NA	K07E1.1	0.257745	0.0001648	thin
II	4548984	4549999	+	linc-990	mono	0	-87	213	K07E1.2	+	0	0	0	0	0	0	0.283465	NA	35	0	0.792149	DauerEntryDAF2-1-1	sra-34	0.495454	2.407e-14	NA	K07E1.1	0.60137	2.2e-16	thin
II	4556232	4557251	.	linc-991	mono	0	750	391	21ur-14843	+	0	1	1	0	0	0	0.322549	0.421796	6	0	0.108796	DMM402_N2all_L1-DSN	K07E1.1	0.248281	0.0002892	thin	M03A1.3	0.209817	0.002295	NA
II	4568727	4569569	.	linc-992	mono	0	608	151	c_elegans_XLOC_010134	-	1	0	0	0	0	0	0.352313	0.573497	7	0	0.180322	N2_EE_RZ-54	dao-2	-0.0373207	0.5916	NA	vab-1	0.150238	0.02991	enzyme activity variant
II	4569719	4570435	.	linc-993	mono	0	-345	151	c_elegans_XLOC_010133	-	1	0	0	0	0	0	0.383543	0.550255	17	0	0.276262	N2_EE_50-240	dao-2	0.0209671	0.7632	NA	vab-1	0.0862501	0.2143	enzyme activity variant
II	4570589	4571048	.	linc-994	mono	0	NA	118	c_elegans_XLOC_010136	+	0	0	0	0	0	0	0.328261	0.27246	6	0	0.156748	DZ685 embryonic Z1/Z4 cells DSN treated	dao-2	-0.136299	0.04909	NA	vab-1	0.182827	0.008058	enzyme activity variant
II	4640961	4645097	.	linc-995	mono	0	NA	2389	c_elegans_XLOC_010138	-	0	1	1	0	0	0	0.272903	0.48401	7	0	0.135825	N2_EE_50-240	dyf-14	-0.191834	0.005393	NA	lgc-27	-0.035303	0.6118	NA
II	4647485	4648735	+	linc-996	mono	0	13	360	lgc-27	+	0	1	1	0	0	0	0.348521	0.345581	6	0.116361	0.229468	N2_EE_50-660	dyf-14	0.326959	1.352e-06	NA	lgc-27	0.499861	1.305e-14	NA
II	4656193	4657111	.	linc-997	mono	0	160	260	fut-6	-	0	0	0	0	0	0	0.266594	0.320376	5	0	0.106982	N2 larval L1 all cells	fut-6	0.0356629	0.6082	NA	T05A7.11	0.0509338	0.4639	NA
II	4685322	4685762	.	linc-998	mono	0	NA	456	T05A7.9	-	0	0	0	0	0	0	0.290249	NA	5	0	0.103632	YA	T05A7.9	0.31881	2.543e-06	NA	sre-39	0.220946	0.001305	NA
II	4686430	4686928	.	linc-999	mono	0	NA	314	sre-39	+	0	0	0	0	0	0	0.348697	NA	12	0	0.383263	LX837 larval L1 NSML and NSMR neurons	T05A7.9	0.310679	4.688e-06	NA	sre-39	0.364068	5.999e-08	NA
II	4728065	4728808	-	linc-1000	mono	0	-44	195	ttr-41	-	0	1	1	0	0	0	0.301075	0.331782	18	0.133855	0.416468	DZ685 embryonic Z1/Z4 cells DSN treated	ttr-41	0.255881	0.0001844	NA	F41C3.7	0.353877	1.47e-07	NA
II	4734234	4734775	.	linc-1001	mono	0	-217	293	F41C3.11	-	0	0	1	0	0	0	0.354244	0.282644	16	0	0.272973	YA	F41C3.11	0.281782	3.576e-05	NA	F41C3.6	0.351487	1.805e-07	NA
II	4748035	4749675	-	linc-1002	mono	0	1	294	F41C3.2	+	0	1	1	0	0	0	0.338208	0.483782	32	0.122518	0.598582	DMM402_N2all_L1-DSN	acs-11	0.287799	2.385e-05	NA	F41C3.2	0.478626	2.302e-13	NA
II	4844983	4845651	.	linc-1003	mono	0	NA	408	c_elegans_XLOC_010148	+	0	0	1	0	0	0	0.337818	0.381697	18	0	0.289651	early embryo reference cells DSN	nspd-4	0.109827	0.1134	NA	T23B7.3	0.21776	0.001538	NA
II	4846058	4848132	.	linc-1004	mono	0	NA	359	c_elegans_XLOC_010149	+	0	0	1	0	0	0	0.340723	0.511883	14	0	0.507647	L1 NSM neuron DSN treated	nspd-4	0.00863549	0.9012	NA	T23B7.3	0.307645	5.863e-06	NA
II	4848490	4849358	.	linc-1005	mono	0	NA	359	c_elegans_XLOC_010148	+	0	0	0	0	0	0	0.309551	0.865397	12	0	0.723641	L1 NSM neuron DSN treated	nspd-4	0.0394032	0.5711	NA	T23B7.3	0.332995	8.371e-07	NA
II	4874518	4875017	+	linc-239	multi	0	-151	55	F11G11.13	-	0	1	1	0	1	1	0.384444	0.650814	88	0.469076	1.96979	mid L4	col-73	0.45501	4.473e-12	dumpy	F11G11.13	0.449673	8.48e-12	embryonic lethal
II	4875759	4875961	.	linc-1006	mono	0	NA	58	F11G11.13	-	0	0	0	0	0	0	0.35468	0.162084	54	0	1.21378	mid L2	F11G11.13	0.587354	2.2e-16	embryonic lethal	gst-6	0.554608	2.2e-16	organism electrophilic stress hypersensitive
II	4876142	4876986	.	linc-1007	mono	0	-283	182	c_elegans_XLOC_010150	+	0	0	1	0	0	0	0.339645	0.687651	18	0	0.285362	YA	F11G11.13	0.545249	2.2e-16	embryonic lethal	gst-6	0.427656	1.058e-10	organism electrophilic stress hypersensitive
II	4965610	4966812	.	linc-1008	mono	0	NA	311	T27F7.9	-	0	0	1	0	0	0	0.339983	0.556408	18	0	0.726396	larval L1 all neuron DSN treated	ulp-2	-0.101726	0.1428	passage through meiosis defective early emb	shc-2	0.306956	6.166e-06	NA
II	4967185	4967644	.	linc-1009	mono	0	NA	174	T27F7.11	+	0	0	0	0	0	0	0.315217	0.349917	6	0	0.110127	N2 larval L1 all cells	ulp-2	-0.0771295	0.267	passage through meiosis defective early emb	shc-2	0.104342	0.1327	NA
II	5018001	5021464	+	linc-1010	mono	0	-35	148	c_elegans_XLOC_010157	+	0	0	1	0	0	0	0.332564	0.390286	44	0.0748966	2.27475	DMM402_N2all_L1-DSN	F59A6.2	-0.0835596	0.229	embryonic lethal	nsy-1	0.209871	0.002289	pathogen induced gene expression variant
II	5021611	5022447	+	linc-1011	mono	0	-78	148	c_elegans_XLOC_010156	+	0	0	1	0	0	0	0.295102	0.48935	20	0	1.46189	larval L1 all neuron	F59A6.2	-0.00507877	0.9418	embryonic lethal	nsy-1	0.231809	0.0007322	pathogen induced gene expression variant
II	5042732	5043127	+	linc-1012	mono	0	-14	135	F33G12.9	-	0	0	1	0	0	0	0.323232	0.264934	10	0	0.168498	larval L1 all neuron	F33G12.7	-0.216632	0.00163	NA	F33G12.6	0.301358	9.247e-06	NA
II	5043452	5048033	.	linc-1013	mono	0	-1532	326	c_elegans_XLOC_010158	+	0	1	1	0	0	0	0.338717	0.569308	22	0.0445289	0.537238	larval L1 all neuron DSN treated	F33G12.7	-0.13999	0.04321	NA	F33G12.6	0.421482	2.08e-10	NA
II	5071838	5072654	.	linc-1014	mono	0	NA	472	C27A2.7	-	0	0	0	0	0	0	0.388005	0.867337	10	0	0.156369	YA	C27A2.7	0.256899	0.0001734	NA	dsh-2	-0.0565826	0.4158	cell division polarity variant
II	5073267	5075960	.	linc-1015	mono	0	NA	614	c_elegans_XLOC_010160	-	0	0	0	0	0	0	0.364514	0.705	0	0	0.0334218	N2_EE_50-270	C27A2.7	0.0823641	0.2358	NA	dsh-2	0.1197	0.08429	cell division polarity variant
II	5128969	5129575	.	linc-1016	mono	0	NA	196	c_elegans_XLOC_010163	+	0	0	0	0	0	0	0.311367	0.335923	11	0	0.196487	N2_EE_50-150	F09C12.6	0.248619	0.0002836	NA	ggr-3	0.408996	7.829e-10	NA
II	5129770	5130172	.	linc-1017	mono	0	NA	196	c_elegans_XLOC_010162	+	0	0	0	0	0	0	0.359801	0.833546	12	0	0.482511	larval L1 all neuron DSN treated	F09C12.6	0.201199	0.003487	NA	ggr-3	0.402157	1.582e-09	NA
II	5135846	5136311	.	linc-1018	mono	0	NA	407	F58A6.2	+	0	0	0	0	0	0	0.291845	NA	9	0	0.251129	larval L1 all neuron DSN treated	ggr-3	0.436544	3.904e-11	NA	F58A6.2	0.474738	3.811e-13	NA
II	5191008	5191267	-	linc-1019	mono	0	-9	673	c_elegans_XLOC_010166	-	0	0	0	0	0	0	0.303846	0.218115	10	0	0.385191	larval L1 all neuron DSN treated	crh-2	0.0890595	0.1997	linker cell migration variant	msp-49	0.118981	0.08619	linker cell migration variant
II	5191939	5193528	.	linc-1020	mono	0	-113	189	c_elegans_XLOC_010167	+	0	1	1	0	0	0	0.298113	0.352219	12	0	0.182534	N2_EE_50-150	crh-2	0.167985	0.01505	linker cell migration variant	msp-49	0.0101568	0.884	linker cell migration variant
II	5246887	5249622	.	linc-1022	mono	0	-394	51	ptr-6	-	0	1	1	0	0	0	0.355263	0.48192	7	0	0.112916	DMM402_N2all_L1-DSN	ptr-6	0.223378	0.001149	lethal	frpr-4	0.213605	0.0019	embryonic lethal
II	5256191	5256650	.	linc-1023	mono	0	NA	369	frpr-4	-	0	0	0	0	0	0	0.269565	0.704	5	0	0.103364	larval L1 all neuron	frpr-4	0.299521	1.054e-05	embryonic lethal	C54A12.3	0.236823	0.0005556	NA
II	5259970	5260471	.	linc-1024	mono	0	NA	539	C54A12.3	+	0	0	0	0	0	0	0.312749	0.338393	9	0	0.270587	larval L1 all neuron DSN treated	frpr-4	0.292586	1.716e-05	embryonic lethal	C54A12.3	0.16125	0.01968	NA
II	5263356	5265292	.	linc-1025	mono	0	-552	296	c_elegans_XLOC_010172	+	0	0	1	0	0	0	0.305111	0.314338	9	0	0.145918	NW1229 larval L1 all neurons	C54A12.3	0.142623	0.03939	NA	drn-1	0.461312	2.072e-12	NA
II	5265587	5266445	.	linc-1026	mono	0	NA	243	c_elegans_XLOC_010173	+	0	0	0	0	0	0	0.324796	0.449754	10	0	0.130907	NW1229 larval L1 all neurons	C54A12.3	0.160546	0.02023	NA	drn-1	0.362056	7.178e-08	NA
II	5266687	5268353	.	linc-1027	mono	0	NA	243	c_elegans_XLOC_010172	+	0	0	0	0	0	0	0.288542	0.401454	7	0	0.169042	NW1229 larval L1 all neurons	C54A12.3	0.0767551	0.2693	NA	drn-1	0.302363	8.603e-06	NA
II	5300143	5300761	.	linc-1028	mono	0	253	516	c_elegans_XLOC_010175	+	1	0	0	0	0	0	0.298869	NA	7	0	0.0866595	N2_EE_50-270	ZK622.1	0.0232947	0.7378	NA	gcy-12	0.0739956	0.287	NA
II	5301276	5306000	.	linc-1029	mono	0	220	353	c_elegans_XLOC_010176	+	1	1	1	0	0	0	0.335026	0.620741	16	0	0.42368	DZ685 embryonic Z1/Z4 cells DSN treated	ZK622.1	0.102243	0.1407	NA	gcy-12	0.246003	0.0003301	NA
II	5306352	5307543	+	linc-1030	mono	0	-50	353	c_elegans_XLOC_010175	+	0	0	1	0	0	0	0.364933	0.650267	23	0	1.00315	LX837 larval L1 NSML and NSMR neurons	ZK622.1	0.0777986	0.2629	NA	gcy-12	0.229644	0.0008233	NA
II	5321353	5322325	.	linc-1031	mono	0	114	683	vhp-1	+	0	0	1	0	0	0	0.405961	0.724157	93	0.582106	4.23769	N2_EE_50-360	gcy-12	-0.0920424	0.185	NA	vhp-1	0.226264	0.0009868	transgene expression increased
II	5345202	5345822	.	linc-1032	mono	0	NA	326	F09E5.14	-	0	0	0	0	0	0	0.392915	0.221072	26	0	1.3275	larval L1 all neuron	F09E5.14	0.345942	2.889e-07	NA	F09E5.9	0.345942	NA	NA
II	5514441	5514991	.	linc-1033	mono	0	NA	667	ZK177.8	-	0	0	0	0	0	0	0.366606	0.40256	11	0	0.229414	YA	ZK177.8	0.267585	8.97e-05	maternal sterile	ZK177.3	0.549591	2.2e-16	NA
II	5547564	5549928	.	linc-1034	mono	0	-339	75	ins-13	-	0	0	0	0	0	0	0.333615	1.1339	30	0	0.836862	NW1229 larval L1 all neurons	ins-13	0.267062	9.27e-05	NA	C17C3.6	0.256186	0.000181	NA
II	5559832	5561428	.	linc-1035	mono	0	-474	221	C17C3.21	-	0	0	0	0	0	0	0.32248	NA	4	0	0.121584	N2_EE_50-240	ins-11	0.0749558	0.2807	small	C17C3.3	0.0563423	0.4178	NA
II	5593629	5594352	-	linc-1036	mono	0	-77	203	cdc-14	-	0	0	1	1	0	0	0.296961	0.551599	22	0	0.459286	DZ685 embryonic Z1/Z4 cells DSN treated	cdc-14	0.26514	0.0001046	reduced brood size	C17G10.2	-0.220868	0.00131	transgene expression increased
II	5607920	5608811	.	linc-1037	mono	0	NA	63	C17G10.7	-	0	0	1	0	0	0	0.313901	0.708881	11	0	0.172292	N2 larval L1 all cells	C17G10.7	0.417955	3.041e-10	fat content reduced	dhs-6	-0.139021	0.0447	NA
II	5608938	5611577	.	linc-1038	mono	0	NA	128	c_elegans_XLOC_010185	+	0	0	0	0	0	0	0.308333	0.7991	15	0	0.419973	larval L1 all neuron DSN treated	C17G10.7	0.287039	2.511e-05	fat content reduced	dhs-6	-0.312201	4.186e-06	NA
II	5612411	5614157	.	linc-1039	mono	0	NA	835	c_elegans_XLOC_010186	+	0	0	1	0	0	0	0.317687	0.449252	12	0	0.164465	N2 larval L1 all cells	C17G10.7	0.2012	0.003487	fat content reduced	dhs-6	-0.176111	0.01075	NA
II	5853039	5853621	.	linc-1040	mono	0	NA	118	c_elegans_XLOC_010191	+	0	1	1	0	0	0	0.332762	0.559804	16	0	0.564287	larval L1 all neuron DSN treated	H41C03.2	0.286476	2.609e-05	NA	H41C03.1	-0.107581	0.121	clear
II	5853738	5854057	+	linc-1041	mono	0	64	118	c_elegans_XLOC_010190	+	0	0	0	0	0	0	0.35625	0.281438	9	0	0.335179	larval L1 all neuron DSN treated	H41C03.2	0.26849	8.471e-05	NA	H41C03.1	-0.0687361	0.3227	clear
II	5930286	5930578	+	linc-1042	mono	1	64	166	c_elegans_XLOC_010193	-	0	1	1	0	1	0	0.354949	0.798181	14	0	1.57926	larval L2 library total RNA DSN treated	vrk-1	-0.0492291	0.479	pronuclear envelope defective early emb	egl-44	0.108873	0.1166	transgene expression reduced
II	5930743	5932435	+	linc-1043	mono	1	28	166	c_elegans_XLOC_010192	-	0	1	1	0	0	0	0.368576	0.70631	24	0	1.04952	DMM402_N2all_L1-DSN	vrk-1	-0.062538	0.3684	pronuclear envelope defective early emb	egl-44	0.147985	0.03249	transgene expression reduced
II	5963704	5964850	-	linc-240	multi	0	-337	670	B0034.11	+	0	0	0	0	0	0	0.364583	0.627428	67	0.382542	2.92438	larval L1 all neuron DSN treated	B0034.7	0.146652	0.0341	NA	B0034.4	0.0105462	0.8795	NA
II	5976687	5977218	.	linc-1044	mono	0	NA	566	c_elegans_XLOC_010196	+	0	0	0	0	0	0	0.338346	0.480587	12	0	0.237298	larval L1 all neuron DSN treated	B0034.5	0.174209	0.01164	NA	ins-2	-0.0953532	0.1696	NA
II	5977783	5980210	.	linc-1045	mono	0	NA	566	c_elegans_XLOC_010195	-	0	0	0	0	0	0	0.321664	0.636547	9	0	0.138356	N2_EE_50-240	B0034.5	0.170388	0.01364	NA	ins-2	0.0407281	0.5582	NA
II	5981581	5983616	.	linc-1046	mono	0	NA	1063	21ur-13598	+	0	0	0	0	0	0	0.301572	0.567403	10	0	0.199497	larval L1 all neuron DSN treated	B0034.5	0.223576	0.001137	NA	ins-2	-0.119508	0.08479	NA
II	6025455	6025909	.	linc-1047	mono	0	-181	450	R12C12.9	-	0	1	1	0	0	0	0.325275	0.39562	15	0	0.264767	N2 larval L1 all cells	R12C12.9	0.296311	1.323e-05	aldicarb resistant	frpr-16	0.280515	3.89e-05	NA
II	6034964	6037001	.	linc-1048	mono	0	NA	2243	R12C12.12	-	0	0	0	0	0	0	0.289009	0.431148	5	0	0.172204	N2 larval L1 all cells	frpr-16	0.146502	0.03429	NA	R12C12.4	0.145294	0.03581	NA
II	6177597	6179548	.	linc-1049	mono	0	-156	408	F40H3.1	+	0	0	1	0	1	0	0.341701	0.593853	61	0.444101	2.81361	N2 larval L1 all cells	F40H3.2	0.563864	2.2e-16	NA	F40H3.1	0.742407	2.2e-16	NA
II	6210170	6211225	.	linc-1050	mono	0	NA	57	C30B5.14	-	0	0	0	0	0	0	0.295455	0.462632	14	0	0.644211	L1 NSM neuron DSN treated	daf-37	0.592897	2.2e-16	NA	mks-2	0.057364	0.4094	NA
II	6214860	6216592	.	linc-1051	mono	0	NA	2028	mks-2	-	0	0	0	0	0	0	0.313907	0.499857	7	0	0.130252	YA	daf-37	0.405104	1.17e-09	NA	mks-2	0.0879492	0.2054	NA
II	6260209	6260797	-	linc-1052	mono	0	52	194	nmgp-1	+	0	0	1	0	0	0	0.356537	0.3442	13	0	0.249295	N2_E2-E8_sorted	F13H8.11	0.44579	1.341e-11	NA	nmgp-1	0.0218185	0.7538	NA
II	6294527	6294837	.	linc-1053	mono	0	NA	377	mps-1	-	0	0	1	0	0	0	0.347267	0.47	13	0	0.368526	DauerEntryDAF2-1-1	mps-1	0.328461	1.201e-06	biotin chemotaxis defective	C29F5.5	0.241572	0.0004255	NA
II	6310285	6316040	+	linc-241	multi	0	-1716	986	glb-10	-	0	0	1	0	0	0	0.330061	0.454926	21	0.0379366	0.371095	YA	glb-10	0.612646	2.2e-16	body wall muscle myosin organization defective	C32D5.3	0.0571129	0.4114	germ cell compartment expansion variant
II	6340229	6340566	.	linc-1054	mono	0	1106	171	c_elegans_XLOC_010208	-	0	0	1	0	0	0	0.263314	0.287349	28	0	0.760971	N2 larval L1 all cells	C32D5.7	0.333645	7.945e-07	NA	C32D5.8	-0.0861474	0.2149	embryonic lethal
II	6377209	6377948	.	linc-1055	mono	0	-285	2676	lin-23	+	0	1	1	0	0	0	0.343243	0.83473	12	0	0.237056	NW1229 larval L1 all neurons	lin-23	0.147472	0.0331	transgene expression increased	F58F12.1	0.0353479	0.6114	maternal sterile
II	6422522	6423077	.	linc-1056	mono	0	NA	36	K03H9.3	+	0	0	0	0	0	0	0.305755	NA	16	0	0.361747	N2_EE_50-90	T25D10.4	0.285119	2.859e-05	NA	K03H9.3	0.486014	8.672e-14	NA
II	6470767	6471421	.	linc-1057	mono	1	NA	262	T28D9.12	-	0	0	0	0	0	0	0.277863	0.562467	4	0	0.123679	LX837 larval L1 NSML and NSMR neurons	T28D9.12	0.449191	8.98e-12	NA	del-10	0.301467	9.175e-06	NA
II	6581851	6582245	.	linc-1058	mono	0	NA	541	C56C10.6	-	0	0	0	0	0	0	0.362025	0.798929	9	0	0.154226	DH4_lin4_20	C56C10.6	0.460629	2.254e-12	NA	C56C10.4	0.442856	1.889e-11	NA
II	6643332	6644936	.	linc-1059	mono	0	NA	2243	oig-8	-	0	0	0	0	0	0	0.324611	0.639641	25	0	0.867406	DMM402_N2all_L1-DSN	T19D12.6	0.207684	0.002549	NA	oig-8	0.24322	0.0003874	NA
II	6696608	6697237	.	linc-1060	mono	0	NA	1304	C18H9.5	-	0	0	0	0	0	0	0.344444	NA	6	0	0.275486	larval L1 all neuron DSN treated	C18H9.5	0.027802	0.6895	fat content increased	C18H9.1	0.0785591	0.2582	NA
II	6733864	6734899	.	linc-1061	mono	0	-105	9	T14B4.3	+	0	0	1	1	0	0	0.289575	0.259672	80	0.651205	1.36439	N2_EE_50-660	T14B4.9	0.619715	2.2e-16	NA	T14B4.3	-0.180401	0.008952	clear
II	6801896	6802211	.	linc-1062	mono	0	NA	1548	tab-1	+	0	0	0	0	0	0	0.300633	0.661424	6	0	0.25402	larval L1 all neuron DSN treated	F31E8.4	-0.166589	0.01592	NA	tab-1	0.179874	0.009158	NA
II	6808143	6810406	.	linc-1063	mono	0	-745	558	snt-1	+	0	1	1	0	0	0	0.350265	0.654578	24	0	0.371726	DMM402_N2all_L1-DSN	F31E8.5	0.338333	5.431e-07	NA	snt-1	0.467473	9.613e-13	NA
II	6820398	6821562	+	linc-242	multi	0	-208	1628	F31E8.11	+	0	1	1	0	1	0	0.395374	0.995419	12	0.0559044	0.230637	N2_EE_50-90	snt-1	0.523373	4.278e-16	NA	F31E8.1	0.249493	0.0002695	NA
II	7032884	7033337	-	linc-243	multi	0	-159	259	21ur-11158	+	0	0	0	0	0	0	0.382134	0.303131	39	0	1.24416	N2_PharyngealMuscle	C52E12.1	-0.0482439	0.4879	NA	cin-4	-0.0443972	0.5233	nucleus reforms cell division remnant early emb
II	7058710	7061005	.	linc-1064	mono	0	-154	697	cth-2	-	0	0	1	0	0	0	0.3223	0.44622	25	0.116339	0.683181	DZ685 embryonic Z1/Z4 cells DSN treated	cth-2	0.265839	0.0001001	RNAi resistant	acs-6	0.122209	0.07794	NA
II	7072936	7073458	+	linc-1065	mono	0	-87	339	kat-1	+	0	0	1	1	0	0	0.300191	0.328793	25	0	0.464201	DZ685 embryonic Z1/Z4 cells DSN treated	kars-1	0.050485	0.4679	germ cell compartment expansion variant	kat-1	0.0265729	0.7025	fat content reduced
II	7110117	7111103	-	linc-1066	mono	0	-53	62	F10E7.9	-	0	0	1	0	0	0	0.319149	0.326314	51	0	1.22927	N2_EE_50-150	F10E7.9	0.44302	1.853e-11	sluggish	F10E7.5	0.0409588	0.556	clear
II	7139304	7144481	+	linc-1067	mono	0	-79	127	npr-31	+	0	1	1	0	0	0	0.308613	0.494621	7	0.0399526	0.184007	N2 larval L1 all cells	gld-3	-0.242934	0.0003937	oocyte morphology variant	npr-31	0.268866	8.272e-05	NA
II	7175714	7176650	.	linc-1068	mono	0	NA	108	c_elegans_XLOC_010229	-	0	1	1	0	1	0	0.346852	0.535402	10	0	0.171477	NW1229 larval L1 all neurons	glc-4	0.0965884	0.1642	NA	pdl-1	0.109564	0.1143	NA
II	7176757	7180294	.	linc-1069	mono	0	-1345	108	c_elegans_XLOC_010228	+	0	1	1	0	0	0	0.336631	0.530502	14	0	0.279079	DMM402_N2all_L1-DSN	glc-4	0.171412	0.01308	NA	pdl-1	0.153428	0.02656	NA
II	7187394	7188419	.	linc-1070	mono	0	NA	185	C27H5.6	-	0	0	0	0	0	0	0.363548	0.30004	9	0	0.302615	larval L1 all neuron DSN treated	C27H5.6	0.443256	1.803e-11	NA	E04F6.4	0.0798275	0.2506	thin
II	7244989	7245583	.	linc-1071	mono	0	NA	333	F32A5.2	+	0	0	1	0	0	0	0.379832	0.769664	12	0	0.224121	DH3_N2_0	aqp-1	0.544112	2.2e-16	life span variant	F32A5.2	0.576421	2.2e-16	slow growth
II	7268571	7271564	.	linc-1072	mono	0	NA	308	c_elegans_XLOC_010233	+	0	0	1	0	0	0	0.306279	0.418678	1	0	0.0639369	DauerEntryDAF2-4-1	C30G12.4	-0.0415535	0.5502	NA	C30G12.3	0.286291	2.642e-05	NA
II	7271871	7272517	.	linc-1073	mono	1	-293	308	c_elegans_XLOC_010232	+	0	0	0	0	1	0	0.409583	0.90493	58	0.287694	1.06289	N2_EE_50-720	C30G12.4	0.465873	1.175e-12	NA	C30G12.3	0.288425	2.285e-05	NA
II	7273866	7274137	.	linc-1074	mono	0	NA	596	C30G12.3	+	0	0	1	0	0	0	0.334559	0.71746	22	0	0.347524	DH4_lin4_2	C30G12.4	0.153384	0.0266	NA	C30G12.3	0.462413	1.808e-12	NA
II	7280213	7284978	.	linc-1075	mono	0	-170	2440	linc-107	-	0	0	1	0	1	0	0.356483	0.592456	110	1.20492	1.58124	N2 larval L1 all cells	C30G12.3	0.350307	1.997e-07	NA	C30G12.2	0.72517	2.2e-16	NA
II	7316387	7317325	.	linc-1076	mono	0	NA	1360	F21D12.2	+	0	0	0	0	0	0	0.324814	0.3555	10	0	0.315765	larval L1 all neuron DSN treated	F45E12.6	0.264519	0.0001087	NA	F21D12.2	0.193217	0.005063	germ cell compartment expansion variant
II	7335177	7335864	.	linc-1077	mono	0	589	3366	nhr-21	+	0	0	0	0	0	0	0.396802	1.12446	4	0	0.0647314	larval L1 all neuron	npax-1	0.104134	0.1335	NA	nhr-21	0.168601	0.01467	NA
II	7391595	7394299	.	linc-1078	mono	0	-382	467	bath-44	+	0	0	1	1	1	0	0.365619	0.674111	67	0.633399	2.80811	L1 NSM neuron DSN treated	sre-3	0.108456	0.118	transgene expression increased	bath-44	0.134613	0.05198	oogenesis variant
II	7402896	7403681	.	linc-1079	mono	0	NA	18	c_elegans_XLOC_010242	-	0	0	0	0	0	0	0.318066	0.465897	42	0	0.934741	N2_EE_50-660	nas-7	0.6484	2.2e-16	lethal	srd-55	0.423137	1.738e-10	NA
II	7403698	7405381	+	linc-1080	mono	0	-72	18	c_elegans_XLOC_010241	+	0	1	1	0	0	0	0.357482	0.825079	34	0.0929683	0.484076	YA	nas-7	0.511927	2.334e-15	lethal	srd-55	0.375168	2.181e-08	NA
II	7415817	7420556	.	linc-1081	mono	0	378	3788	K02A2.5	-	0	1	1	0	0	0	0.335232	0.534991	8	0	0.133077	DMM402_N2all_L1-DSN	K02A2.5	0.342189	3.952e-07	NA	kcc-3	0.0568818	0.4133	embryonic lethal
II	7432332	7432561	.	linc-1082	mono	1	NA	136	srd-54	+	0	0	0	0	0	0	0.326087	0.433935	14	0	0.242973	DH4_lin4_0	kcc-3	0.358126	1.015e-07	embryonic lethal	srd-54	0.33252	8.697e-07	NA
II	7471165	7472584	+	linc-244	multi	1	-79	146	aka-1	-	1	0	0	0	0	0	0.411226	NA	36	0.23941	0.675106	DauerExitDAF2-3-1	sro-1	0.260254	0.0001414	NA	aka-1	0.391556	4.56e-09	paraquat resistant
II	7485274	7485542	.	linc-1083	mono	0	NA	59	D1022.12	-	0	0	0	0	0	0	0.327138	0.784691	73	0	1.59573	YA	cah-2	0.374558	2.308e-08	NA	D1022.9	0.338155	5.51e-07	NA
II	7652336	7653749	.	linc-1084	mono	0	761	182	R153.6	+	0	0	0	0	0	0	0.326733	0.609671	24	0	0.872539	larval L1 all neuron DSN treated	pde-4	0.344827	3.173e-07	NA	F18A1.6	-0.132021	0.05671	NA
II	7708856	7709686	.	linc-1085	mono	0	NA	104	sre-1	+	0	0	1	1	0	0	0.351384	0.20688	58	0.358826	0.943444	LX837 larval L1 NSML and NSMR neurons	B0495.9	0.0752703	0.2787	NA	sre-1	0.669677	2.2e-16	NA
II	7828224	7828826	.	linc-245	multi	0	NA	151	T05A6.20	+	0	0	0	0	0	0	0.329208	0.519604	27	0	0.531735	N2_EE_50-240	srw-62	-0.0148155	0.8314	NA	T09A5.14	-0.0179731	0.7962	NA
II	7885237	7887308	+	linc-246	multi	0	-2	437	linc-93	+	1	0	1	0	0	0	0.316235	0.441898	27	0.0752539	1.07354	DMM408_Amot_nrn_L2-DSN	perm-1	-0.0602745	0.386	germ cell compartment expansion variant	ptc-1	0.386044	7.794e-09	multiple nuclei oocyte
II	7908155	7908467	-	linc-1086	mono	0	-59	141	c_elegans_XLOC_010254	-	0	0	0	0	0	0	0.297125	0.608738	22	0	0.402452	DMM402_N2all_L1-DSN	best-23	0.234907	0.0006178	NA	ZK675.4	-0.0208035	0.765	NA
II	7908607	7910708	.	linc-1087	mono	0	-945	141	c_elegans_XLOC_010253	+	0	0	0	0	1	0	0.32588	0.531447	21	0.152174	0.447902	larval L1 all neuron	best-23	0.484411	1.074e-13	NA	ZK675.4	0.237355	0.0005394	NA
II	7933143	7934065	-	linc-1088	mono	0	-23	2247	ZK669.9	+	0	1	1	0	0	0	0.31636	0.415155	5	0	0.0863403	early embryo reference cells DSN	tag-341	0.112888	0.1036	NA	ZK669.2	0.0606802	0.3828	NA
II	7947291	7950918	.	linc-1089	mono	0	118	398	ZK669.5	-	0	1	1	0	0	0	0.305127	0.409182	13	0.0789044	0.275052	N2 larval L1 all cells	ZK669.5	0.536449	2.2e-16	NA	C04H4.1	0.501362	1.058e-14	NA
II	7955092	7957181	.	linc-1090	mono	0	620	1664	C04H4.1	+	0	0	1	0	0	0	0.316746	0.50236	6	0	0.080077	YA	ZK669.5	-0.0234148	0.7365	NA	C04H4.1	0.176899	0.0104	NA
II	7962700	7965756	.	linc-1091	mono	0	367	559	C04H4.5	+	0	1	1	0	0	0	0.319267	0.626345	27	0	1.40223	larval L1 all neuron DSN treated	C04H4.1	0.213894	0.001872	NA	DH11.5	0.32421	1.677e-06	linker cell migration variant
II	7969749	7970644	.	linc-1092	mono	0	NA	105	C04H4.3	-	0	0	1	0	0	0	0.324777	0.668593	20	0	1.27217	N2 larval L1 all cells	C04H4.1	0.276369	5.108e-05	NA	DH11.5	0.402223	1.571e-09	linker cell migration variant
II	7971471	7972257	+	linc-1093	mono	0	-3	828	c_elegans_XLOC_010259	+	0	1	1	0	0	0	0.340534	0.637774	16	0	0.481067	DZ685 embryonic Z1/Z4 cells DSN treated	C04H4.1	0.198315	0.003996	NA	DH11.5	0.375945	2.029e-08	linker cell migration variant
II	8003272	8004079	.	linc-1094	mono	0	NA	121	pgp-11	-	0	0	0	0	0	0	0.383663	NA	21	0	0.50233	DauerExitDAF2-6-1	pgp-11	0.575695	2.2e-16	NA	glna-2	0.499376	1.397e-14	NA
II	8005223	8006059	.	linc-1095	mono	0	NA	678	c_elegans_XLOC_008849	-	0	0	0	0	0	0	0.289128	NA	8	0	0.102179	larval L1 all neuron	pgp-11	0.189311	0.006046	NA	glna-2	0.189163	0.006086	NA
II	8006736	8008233	.	linc-247	multi	0	NA	387	glna-2	+	0	0	1	0	0	0	0.321311	0.665778	24	0	0.518833	YA	pgp-11	0.524392	3.667e-16	NA	glna-2	0.511465	2.497e-15	NA
II	8051957	8052913	.	linc-1096	mono	0	NA	223	T05H10.4	+	0	0	1	0	0	0	0.356322	0.562	12	0	0.180096	N2_EE_RZ-54	T05H10.3	0.273492	6.155e-05	NA	T05H10.4	0.405575	1.115e-09	NA
II	8058700	8058930	.	linc-1097	mono	0	NA	140	T05H10.8	+	0	0	0	0	0	0	0.350649	0.625873	19	0	0.402175	N2_EE_50-240	T05H10.4	-0.263875	0.0001131	NA	T05H10.8	0.266045	9.881e-05	NA
II	8073552	8074655	.	linc-1098	mono	0	NA	181	T05H10.7	-	0	0	1	0	0	0	0.311594	0.374141	12	0	0.158547	DauerExitDAF2-6-1	T05H10.7	-0.0894639	0.1977	NA	K02C4.2	0.306626	6.317e-06	NA
II	8126007	8127615	+	linc-1099	mono	0	98	222	C41C4.14	-	0	0	1	0	0	0	0.410814	0.687026	26	0.106208	0.851018	LX837 larval L1 NSML and NSMR neurons	unc-105	0.0264329	0.704	growth rate variant	ulp-4	0.216127	0.001672	aldicarb resistant
II	8128101	8129845	+	linc-1100	mono	0	7	116	ulp-4	+	0	0	1	0	0	0	0.406877	0.554022	28	0.228412	1.32917	LX837 larval L1 NSML and NSMR neurons	unc-105	0.0684678	0.3246	growth rate variant	ulp-4	0.297945	1.179e-05	aldicarb resistant
II	8259716	8260521	.	linc-1101	mono	0	NA	580	F35C11.6	-	0	1	1	0	0	0	0.359801	0.450484	16	0	0.263629	DauerExitDAF2-6-1	F35C11.6	0.401977	1.611e-09	NA	K01C8.1	0.335573	6.799e-07	NA
II	8288466	8292755	.	linc-1102	mono	0	349	2079	F14F11.2	-	1	0	0	0	0	0	0.425641	NA	30	0.0380913	1.20167	NW1229 larval L1 all neurons	cct-4	-0.280228	3.964e-05	germ cell compartment expansion variant	F14F11.2	-0.036997	0.5948	sterile progeny
II	8296366	8296693	+	linc-1103	mono	0	-36	56	F14F11.4	-	0	0	0	0	0	0	0.356707	0.453231	18	0	0.279404	larval L1 all neuron DSN treated	F14F11.2	0.382172	1.129e-08	sterile progeny	shw-1	0.277583	4.718e-05	NA
II	8296890	8297175	.	linc-1104	mono	0	NA	198	c_elegans_XLOC_010271	+	0	0	0	0	0	0	0.311189	NA	10	0	0.311944	DauerExitDAF2-3-1	F14F11.2	0.326519	1.4e-06	sterile progeny	shw-1	0.194826	0.004701	NA
II	8298350	8303395	-	linc-1105	mono	0	-11	1176	c_elegans_XLOC_010272	+	0	0	0	0	0	0	0.308759	0.476654	13	0.0408979	0.273619	N2 larval L1 all cells	F14F11.2	0.438339	3.181e-11	sterile progeny	shw-1	0.343087	3.668e-07	NA
II	8339548	8342278	.	linc-1106	mono	0	108	115	c_elegans_XLOC_010275	-	0	1	1	0	0	0	0.343098	0.456388	20	0	0.325561	larval L2 library total RNA DSN treated	C26D10.7	0.043689	0.5299	organism morphology variant	eff-1	0.173438	0.01203	organism morphology variant
II	8342392	8342715	.	linc-1107	mono	0	NA	3	c_elegans_XLOC_010276	+	0	1	1	0	1	0	0.302469	0.597709	8	0	0.337952	larval L2 library total RNA DSN treated	C26D10.7	0.207347	0.002592	organism morphology variant	eff-1	0.0861959	0.2146	organism morphology variant
II	8342717	8345845	.	linc-1108	mono	0	-490	3	c_elegans_XLOC_010275	-	0	0	1	0	1	0	0.352828	0.542886	9	0	0.16675	DMM402_N2all_L1-DSN	C26D10.7	0.0628965	0.3656	organism morphology variant	eff-1	0.24921	0.000274	organism morphology variant
II	8369379	8374291	.	linc-1109	mono	0	NA	221	amt-3	-	0	0	0	0	0	0	0.304702	0.488192	12	0	0.173708	N2 larval L1 all cells	amt-3	0.197493	0.004153	NA	M195.4	0.138415	0.04564	NA
II	8379389	8381327	.	linc-1110	mono	0	146	177	F49E12.12	+	0	0	0	0	0	0	0.297576	0.369287	61	0.234973	1.5734	YA	M195.4	0.249675	0.0002666	NA	F49E12.12	0.792169	2.2e-16	NA
II	8385960	8386715	.	linc-1111	mono	0	790	1411	F49E12.9	+	0	0	1	0	0	0	0.308201	0.428102	24	0	0.458645	N2_EE_50-660	F49E12.12	0.461156	2.112e-12	NA	F49E12.9	0.322396	1.93e-06	NA
II	8411566	8412432	.	linc-1112	mono	0	NA	240	efl-3	+	0	0	1	0	0	0	0.381776	0.463655	11	0	0.17606	DZ685 embryonic Z1/Z4 cells DSN treated	sra-13	0.198694	0.003926	NA	efl-3	0.106023	0.1265	pattern of transgene expression variant
II	8437372	8437977	.	linc-1113	mono	0	NA	134	c_elegans_XLOC_010282	+	0	0	0	0	0	0	0.348185	NA	3	0	0.14518	YA	acp-3	0.456193	3.876e-12	NA	lips-10	0.504657	6.639e-15	NA
II	8438110	8438430	.	linc-1114	mono	0	NA	134	c_elegans_XLOC_010281	+	0	0	0	0	0	0	0.370717	0.494116	14	0	0.184708	DH4_lin4_36	acp-3	0.346731	2.704e-07	NA	lips-10	0.520596	6.495e-16	NA
II	8456363	8457668	.	linc-1115	mono	0	-147	151	zyg-9	+	0	0	1	0	0	0	0.376723	0.833849	28	0.0504655	0.419947	LX837 larval L1 NSML and NSMR neurons	F22B5.5	0.388908	5.906e-09	NA	zyg-9	0.0752823	0.2787	pronuclear migration failure early emb
II	8509163	8509785	.	linc-1116	mono	0	302	2843	c_elegans_XLOC_010287	-	0	0	0	0	0	0	0.309791	0.320378	7	0	0.119031	YA	M05D6.9	0.204832	0.002929	NA	ctg-2	-0.012713	0.855	NA
II	8561446	8561654	.	linc-1117	mono	0	NA	675	F54C9.12	-	0	0	1	1	0	0	0.421053	0.442115	57	0	1.64951	YA	iff-2	0.280528	3.886e-05	pattern of transgene expression variant	F54C9.14	-0.028977	0.6771	NA
II	8585639	8589389	.	linc-1118	mono	0	-1164	590	F54C9.11	-	1	1	1	0	0	0	0.35084	0.398491	30	0.122723	1.31936	L1 NSM neuron DSN treated	F54C9.11	0.192959	0.005123	NA	F28C6.1	0.288232	2.315e-05	organism morphology variant
II	8650251	8650639	-	linc-1119	mono	0	20	469	pyr-1	+	0	0	1	0	1	0	0.390746	NA	11	0	0.218391	larval L1 all neuron DSN treated	D2085.7	-0.060694	0.3827	NA	pyr-1	0.0536945	0.44	gut granules enlarged
II	8737804	8738845	.	linc-1120	mono	0	164	252	T01B7.8	-	0	0	1	0	0	0	0.351248	0.578796	26	0	0.600122	YA	T01B7.8	0.422358	1.891e-10	NA	mak-1	0.457184	3.436e-12	exploded through vulva
II	8739652	8741292	.	linc-1121	mono	0	135	808	c_elegans_XLOC_010294	+	0	0	1	0	0	0	0.31688	0.467849	9	0	0.122969	DauerExitDAF2-6-1	T01B7.8	0.0969172	0.1627	NA	mak-1	0.281055	3.753e-05	exploded through vulva
II	8742422	8743537	.	linc-1122	mono	0	-146	189	mak-1	+	0	0	1	0	0	0	0.391577	0.676158	31	0	3.05747	DMM402_N2all_L1-DSN	T01B7.8	0.195931	0.004467	NA	mak-1	0.410962	6.377e-10	exploded through vulva
II	8758800	8759292	.	linc-1123	mono	0	NA	78	fut-1	-	0	0	0	0	0	0	0.312373	0.376462	47	0	1.3542	DauerDAF2-2-1	fut-1	0.326864	1.362e-06	NA	pah-1	0.334589	7.363e-07	embryonic lethal
II	8759581	8760445	.	linc-1124	mono	0	NA	290	c_elegans_XLOC_010297	+	0	0	0	0	0	0	0.29711	0.408223	17	0.128401	0.441715	N2 larval L1 all cells	fut-1	0.493678	3.073e-14	NA	pah-1	0.354643	1.375e-07	embryonic lethal
II	8760752	8761828	.	linc-248	multi	0	NA	308	c_elegans_XLOC_010298	+	0	0	1	0	0	0	0.272212	0.600982	22	0.119572	0.412055	N2 larval L1 all cells	fut-1	0.459859	2.478e-12	NA	pah-1	0.397103	2.632e-09	embryonic lethal
II	8784046	8784449	.	linc-1125	mono	0	-172	87	F07H5.3	+	0	0	1	0	0	0	0.309406	0.311777	117	1.43565	2.38635	N2_EE_50-630	sgn-1	0.657309	2.2e-16	NA	F07H5.13	-0.102932	0.1381	NA
II	8825384	8825671	.	linc-1126	mono	0	NA	399	nas-25	+	0	0	1	0	0	0	0.288194	0.458065	6	0	0.604388	L1 NSM neuron DSN treated	F46C5.1	0.168362	0.01482	NA	nas-25	0.128818	0.06304	NA
II	8832627	8832896	-	linc-1127	mono	0	54	215	F46C5.11	+	0	0	0	0	0	0	0.318519	0.318419	16	0	0.471139	larval L1 all neuron DSN treated	F46C5.2	0.233489	0.0006679	NA	F46C5.4	0.379809	1.412e-08	NA
II	8852315	8856649	.	linc-1128	mono	0	182	220	oac-46	-	0	1	1	0	0	0	0.314879	0.529878	31	0.198112	0.600974	larval L2 library total RNA DSN treated	oac-46	0.348487	2.331e-07	locomotion variant	snb-6	0.0206308	0.7668	fat content reduced
II	8865396	8866783	.	linc-1129	mono	0	-567	224	npr-20	-	0	0	0	0	0	0	0.284582	NA	4	0	0.076892	N2 larval L1 all cells	npr-20	0.285693	2.751e-05	NA	T07D4.2	0.146683	0.03406	transgene expression reduced
II	8884489	8884713	-	linc-1130	mono	0	-76	140	T07D4.5	-	0	0	1	0	0	0	0.271111	0.37908	26	0	1.57807	N2_EE_50-720	T07D4.5	-0.106424	0.1251	NA	ddx-19	0.0919624	0.1854	NA
II	8912213	8913642	.	linc-1131	mono	0	-630	185	B0457.4	-	0	0	1	0	0	0	0.348252	0.454542	9	0	0.104426	larval L1 all neuron DSN treated	B0457.4	0.0516566	0.4576	NA	B0457.6	0.119821	0.08398	NA
II	8915881	8917447	.	linc-1132	mono	0	-542	202	21ur-14377	-	0	1	1	0	0	0	0.328653	0.533525	10	0	0.179559	YA	B0457.4	0.0903188	0.1934	NA	B0457.6	0.14553	0.03551	NA
II	8918884	8922312	.	linc-1133	mono	0	-407	141	B0457.6	+	0	0	1	0	0	0	0.340916	0.642008	27	0.0388327	0.934277	LX837 larval L1 NSML and NSMR neurons	B0457.4	0.162826	0.01849	NA	B0457.6	0.400834	1.809e-09	NA
II	8989858	8991743	-	linc-1134	mono	0	82	313	C18E9.9	-	0	1	1	0	0	0	0.289502	0.397119	12	0.0405472	0.239707	N2_L2_RZ-53	C18E9.9	0.449494	8.662e-12	NA	ooc-5	-0.115014	0.09726	developmental delay postembryonic
II	9073756	9075308	-	linc-1135	mono	0	99	740	T24B8.17	-	0	1	1	0	1	0	0.363168	0.618173	31	0	0.85412	N2 larval L1 all cells	T24B8.4	0.210097	0.002264	NA	T24B8.5	-0.119101	0.08587	NA
II	9078116	9080612	.	linc-1136	mono	0	-524	470	T24B8.19	-	0	1	1	0	0	0	0.339207	0.693738	15	0	0.243558	early embryo reference cells DSN	T24B8.4	0.0456752	0.5114	NA	T24B8.5	-0.217796	0.001536	NA
II	9195755	9196471	+	linc-1137	mono	0	31	1048	let-23	+	0	1	1	0	1	0	0.345886	0.401951	14	0	0.281261	N2 larval L1 all cells	twk-4	0.123171	0.07561	NA	let-23	0.0993253	0.1525	quiescence variant
II	9227608	9229030	.	linc-1138	mono	0	NA	376	abu-14	-	0	0	0	0	0	0	0.347154	0.657281	31	0.0207224	0.608058	DauerEntryDAF2-4-1	abu-14	0.400904	1.796e-09	transgene expression increased	gst-13	0.263831	0.0001134	organism electrophilic stress hypersensitive
II	9262644	9263210	.	linc-1139	mono	0	NA	259	c_elegans_XLOC_010317	+	0	1	1	0	0	0	0.42328	0.574056	23	0	1.57517	early embryo reference cells DSN	aqp-2	0.416281	3.637e-10	dauer constitutive	C01G6.2	0.0652222	0.3481	NA
II	9263468	9265959	.	linc-1140	mono	0	-159	259	c_elegans_XLOC_010316	-	0	0	1	0	0	0	0.378812	0.552797	31	0.0931941	0.67397	larval L1 all neuron DSN treated	aqp-2	0.501917	9.781e-15	dauer constitutive	C01G6.2	0.205822	0.002792	NA
II	9280168	9285766	-	linc-1141	mono	0	-57	167	mtrr-1	+	0	0	1	1	1	0	0.318986	0.430958	51	0.51418	2.17452	DMM402_N2all_L1-DSN	C01G6.5	0.147202	0.03343	embryonic lethal	mtrr-1	-0.528138	2.2e-16	NA
II	9310691	9314380	.	linc-1142	mono	0	-690	159	c_elegans_XLOC_010320	-	0	0	1	0	0	0	0.356369	0.478715	26	0.0220161	0.522509	N2 larval L1 all cells	cam-1	0.429898	8.251e-11	aldicarb resistant	D2013.3	0.230588	0.0007824	NA
II	9314538	9315304	.	linc-1143	mono	0	677	159	c_elegans_XLOC_010319	-	0	0	0	0	0	0	0.33116	0.433025	19	0	0.5513	DZ685 embryonic Z1/Z4 cells DSN treated	cam-1	0.280446	3.908e-05	aldicarb resistant	D2013.3	0.0674489	0.3319	NA
II	9346933	9348142	.	linc-1144	mono	0	NA	344	F42A8.1	-	0	0	0	0	0	0	0.350413	NA	23	0	0.305209	DZ685 embryonic Z1/Z4 cells DSN treated	F42A8.1	0.327032	1.345e-06	dumpy	sdhb-1	-0.0656926	0.3446	transgene expression increased
II	9488329	9499377	.	linc-1145	mono	0	-451	70	T19H5.4	-	0	1	1	0	0	0	0.346638	0.448159	72	0.501796	2.31637	DMM402_N2all_L1-DSN	T19H5.4	0.368725	3.942e-08	NA	gcy-3	0.0526688	0.4488	NA
II	9549849	9550624	.	linc-1146	mono	0	NA	152	sra-6	-	0	0	0	0	0	0	0.30799	NA	19	0	0.2898	DMM402_N2all_L1-DSN	sra-6	0.683286	2.2e-16	organism development variant	F35H8.12	0.306846	6.216e-06	NA
II	9562099	9562353	.	linc-1147	mono	0	NA	1506	c_elegans_XLOC_010328	+	1	0	0	0	0	0	0.407843	0.370955	10	0	0.472667	larval L1 all neuron DSN treated	F35H8.4	0.0799184	0.25	NA	exc-7	0.220439	0.00134	cell proliferation increased
II	9563858	9564238	.	linc-1148	mono	0	NA	1506	c_elegans_XLOC_010327	+	0	1	1	0	0	0	0.396325	0.442143	13	0	0.578915	DMM402_N2all_L1-DSN	F35H8.4	0.117467	0.09029	NA	exc-7	0.106616	0.1244	cell proliferation increased
II	9571650	9572034	+	linc-1149	mono	0	54	243	F35H8.9	+	0	0	0	0	0	0	0.4	0.180262	26	0	1.8246	DMM402_N2all_L1-DSN	F35H8.4	0.219143	0.001433	NA	exc-7	0.305468	6.873e-06	cell proliferation increased
II	9574350	9575447	+	linc-1150	mono	0	-1	525	exc-7	+	0	1	1	0	0	0	0.413479	0.484707	32	0.0892452	1.8184	DMM402_N2all_L1-DSN	F35H8.4	0.158986	0.02149	NA	exc-7	0.31083	4.636e-06	cell proliferation increased
II	9630784	9631786	.	linc-1151	mono	0	1661	1453	c_elegans_XLOC_010332	+	0	0	0	0	0	0	0.346959	0.597757	12	0	0.23499	larval L1 all neuron DSN treated	ZK1307.8	-0.0167058	0.8103	NA	ZK1307.7	0.338215	5.483e-07	NA
II	9633238	9633983	.	linc-1152	mono	0	NA	876	c_elegans_XLOC_010333	+	0	0	0	0	0	0	0.242627	NA	12	0	0.205628	DZ685 embryonic Z1/Z4 cells DSN treated	ZK1307.8	-0.254024	0.0002061	NA	ZK1307.7	0.220155	0.00136	NA
II	9634858	9635949	+	linc-1153	mono	0	-15	680	ZK1307.7	+	0	0	0	0	0	0	0.328755	NA	9	0	0.171369	larval L1 all neuron DSN treated	ZK1307.8	-0.092008	0.1852	NA	ZK1307.7	0.298119	1.165e-05	NA
II	9644835	9647287	+	linc-1154	mono	0	37	190	c_elegans_XLOC_010335	+	0	0	1	1	0	0	0.367305	0.360659	30	0.132373	1.0506	DMM402_N2all_L1-DSN	fzr-1	0.540143	2.2e-16	fewer germ cells	sqv-8	0.243217	0.0003874	NA
II	9647476	9647811	.	linc-1155	mono	0	NA	128	sqv-8	+	0	0	0	0	0	0	0.291667	0.499051	22	0	0.431698	YA	fzr-1	-0.00274093	0.9686	fewer germ cells	sqv-8	0.106478	0.1249	NA
II	9665838	9666539	.	linc-1156	mono	0	NA	175	ZK1320.5	-	0	0	0	0	0	0	0.314815	0.429656	6	0	0.217229	N2_EE_50-240	ZK1320.5	0.245851	0.000333	NA	ZK1320.11	-0.0218779	0.7532	NA
II	9679540	9679915	.	linc-1157	mono	0	NA	884	ZK1320.13	+	0	0	0	0	0	0	0.287234	0.361245	13	0	1.25376	L1 NSM neuron DSN treated	arc-1	-0.0582621	0.4021	NA	ZK1320.13	-0.0234966	0.7356	NA
II	9692383	9692861	.	linc-1158	mono	0	NA	443	nlp-11	-	0	0	0	0	0	0	0.323591	NA	8	0	0.206283	larval L1 all neuron DSN treated	nlp-11	0.330286	1.04e-06	fat content increased	Y53C12A.8	0.145245	0.03588	NA
II	9718764	9719404	.	linc-1159	mono	0	NA	169	Y53C12A.6	-	0	0	1	0	0	0	0.223089	NA	12	0	0.367625	N2_EE_50-240	Y53C12A.6	-0.118209	0.08826	NA	cutl-2	0.327431	1.303e-06	NA
II	9730474	9731144	.	linc-1160	mono	0	NA	259	Y53C12B.9	-	0	0	1	0	0	0	0.356185	0.761112	2	0	0.0750207	YA	cutl-2	-0.258429	0.0001581	NA	mab-3	0.364165	5.948e-08	NA
II	9776197	9777178	.	linc-1161	mono	0	NA	315	T10B9.9	-	0	0	0	0	0	0	0.305499	0.447547	18	0	0.595121	L1 NSM neuron DSN treated	T10B9.9	0.411115	6.276e-10	NA	cyp-13A1	0.0972367	0.1613	NA
II	9920744	9921587	-	linc-1162	mono	0	-64	177	pho-10	-	0	0	1	0	0	0	0.306872	0.381422	15	0	0.23449	N2_EE_RZ-54	pho-10	0.543698	2.2e-16	NA	C05C10.2	0.209658	0.002313	NA
II	9950430	9951247	.	linc-1163	mono	0	NA	164	c_elegans_XLOC_010350	-	0	0	0	0	0	0	0.338631	0.844425	12	0	0.33838	DZ685 embryonic Z1/Z4 cells DSN treated	ufd-3	-0.320274	2.273e-06	developmental delay postembryonic	egl-43	0.294201	1.534e-05	receptor mediated endocytosis defective
II	9951410	9952787	.	linc-1164	mono	0	-552	164	c_elegans_XLOC_010349	+	0	0	0	0	0	0	0.357765	0.620402	13	0	0.31063	DZ685 embryonic Z1/Z4 cells DSN treated	ufd-3	-0.270883	7.277e-05	developmental delay postembryonic	egl-43	0.266924	9.351e-05	receptor mediated endocytosis defective
II	9953246	9953852	.	linc-1165	mono	0	NA	460	c_elegans_XLOC_010350	-	0	0	0	0	0	0	0.359143	0.505636	7	0	0.303832	larval L1 all neuron DSN treated	ufd-3	-0.276034	5.221e-05	developmental delay postembryonic	egl-43	0.243774	0.0003753	receptor mediated endocytosis defective
II	9982820	9983563	.	linc-1166	mono	0	NA	1069	sdz-38	-	0	0	0	0	0	0	0.295699	0.676244	11	0	0.165662	DZ685 embryonic Z1/Z4 cells DSN treated	sdz-38	-5.79482e-05	0.9993	embryonic lethal	lec-3	0.0597598	0.3901	short defecation cycle
II	9985262	9988608	.	linc-1167	mono	0	-922	246	c_elegans_XLOC_010355	+	0	1	1	1	0	0	0.338512	0.456493	28	0	1.47368	N2 larval L1 all cells	sdz-38	-0.117707	0.08963	embryonic lethal	lec-3	0.408436	8.297e-10	short defecation cycle
II	9988853	9990314	+	linc-1168	mono	0	-36	246	c_elegans_XLOC_010354	-	0	0	1	0	0	0	0.313269	0.451687	11	0	0.213753	DMM402_N2all_L1-DSN	sdz-38	-0.0985287	0.1558	embryonic lethal	lec-3	0.374352	2.352e-08	short defecation cycle
II	10028051	10028446	.	linc-1169	mono	0	NA	128	F52H3.6	-	0	0	1	0	0	0	0.328283	0.407018	33	0	0.627195	DH4_lin4_0	F52H3.6	0.231477	0.0007455	NA	F52H3.5	0.157154	0.02306	transgene expression increased
II	10047852	10048714	.	linc-1170	mono	0	841	143	c_elegans_XLOC_010359	+	0	0	1	0	0	0	0.338355	0.316909	1	0	0.0301536	N2 larval L1 all cells	bath-38	0.0175828	0.8005	transgene expression increased	flp-4	0.202678	0.003249	NA
II	10048856	10049110	.	linc-1171	mono	0	NA	143	c_elegans_XLOC_010358	+	0	0	1	0	0	0	0.384314	0.354149	69	0	1.64624	larval L1 all neuron DSN treated	bath-38	-0.134651	0.05192	transgene expression increased	flp-4	0.52294	4.567e-16	NA
II	10049492	10054081	.	linc-1172	mono	0	-1061	383	c_elegans_XLOC_010359	+	0	0	0	0	0	0	0.324183	0.50854	10	0.0358928	0.201976	N2 larval L1 all cells	bath-38	-0.0630776	0.3642	transgene expression increased	flp-4	0.584201	2.2e-16	NA
II	10075785	10082653	.	linc-1173	mono	0	196	907	C18D1.16	+	0	1	1	0	0	0	0.362644	0.57764	36	0.0280324	2.68084	L1 NSM neuron DSN treated	die-1	0.146017	0.03489	receptor mediated endocytosis defective	lact-2	0.120484	0.08226	NA
II	10090749	10091270	.	linc-1174	mono	0	NA	2681	C18D1.18	+	0	0	0	0	0	0	0.375479	0.197347	12	0	0.60609	larval L1 all neuron DSN treated	die-1	0.120613	0.08193	receptor mediated endocytosis defective	lact-2	0.0969077	0.1628	NA
II	10132138	10132743	.	linc-1175	mono	0	NA	279	F27E5.5	-	0	0	0	0	0	0	0.30363	NA	6	0	0.112226	YA	F27E5.5	0.163325	0.01813	NA	F27E5.9	-0.00511508	0.9414	NA
II	10144589	10144812	.	linc-1176	mono	0	NA	398	F27E5.3	-	0	0	0	0	0	0	0.3125	0.239237	7	0	3.03389	N2_EE_50-150	F27E5.3	0.164825	0.01708	NA	pax-3	0.260787	0.0001369	exploded through vulva
II	10145287	10146370	.	linc-1177	mono	0	NA	476	c_elegans_XLOC_010364	+	0	0	0	0	0	0	0.333026	0.298767	2	0	0.0498655	early embryo reference cells DSN	F27E5.3	0.147798	0.03271	NA	pax-3	0.104408	0.1325	exploded through vulva
II	10169638	10170286	+	linc-1178	mono	0	-25	985	gpd-4	+	0	0	1	1	0	0	0.363636	0.726235	10	0	0.257956	early embryo reference cells DSN	daf-19	0.18485	0.007374	dauer formation variant	gpd-4	-0.16792	0.01509	life span variant
II	10189601	10190264	.	linc-1179	mono	0	NA	197	cdc-25.4	-	0	0	0	0	0	0	0.391566	0.577367	25	0	0.610224	N2_EE_50-240	cdc-25.4	0.426695	1.177e-10	NA	R05H5.7	0.408842	7.955e-10	NA
II	10202464	10203869	+	linc-1180	mono	0	-39	235	tts-2	-	0	1	1	0	0	0	0.329303	0.435549	56	0.191367	1.33837	DMM402_N2all_L1-DSN	R05H5.5	-0.258354	0.0001588	embryonic lethal	T01E8.1	0.426264	1.234e-10	NA
II	10205026	10205690	+	linc-1181	mono	0	-38	1026	T01E8.1	+	0	0	1	0	0	0	0.314286	NA	9	0	0.115621	NW1229 larval L1 all neurons	R05H5.5	-0.126736	0.06746	embryonic lethal	T01E8.1	0.171613	0.01297	NA
II	10212259	10214682	.	linc-1182	mono	0	1143	182	c_elegans_XLOC_010372	-	0	0	0	0	0	0	0.389439	0.430192	11	0	0.278589	early embryo reference cells DSN	T01E8.1	-0.137029	0.04788	NA	ref-1	0.35083	1.909e-07	intestinal morphology variant
II	10214863	10215219	.	linc-1183	mono	0	NA	182	c_elegans_XLOC_010371	-	0	0	0	0	0	0	0.347339	NA	4	0	0.157805	N2_EE_RZ-54	T01E8.1	-0.020798	0.765	NA	ref-1	0.0638791	0.3582	intestinal morphology variant
II	10248237	10248665	+	linc-1184	mono	0	-46	164	c_elegans_XLOC_010374	-	0	0	1	1	0	0	0.417249	0.344297	8	0	0.189646	YA	nrde-2	0.0147972	0.8316	NA	atad-3	0.0710521	0.3066	germ cell compartment expansion variant
II	10271382	10273040	.	linc-1185	mono	0	-649	212	F54B3.4	-	0	0	0	0	0	0	0.314647	0.543106	7	0	0.163139	YA	F54B3.4	0.365484	5.284e-08	NA	ZK971.1	0.515498	1.384e-15	NA
II	10273427	10273652	.	linc-1186	mono	0	NA	341	c_elegans_XLOC_010378	+	0	0	0	0	0	0	0.30531	1.07	22	0	0.367102	DH3_N2_1_5	F54B3.4	0.249615	0.0002675	NA	ZK971.1	0.425996	1.271e-10	NA
II	10273992	10275872	.	linc-1187	mono	0	NA	341	c_elegans_XLOC_010377	+	0	0	0	0	0	0	0.322701	0.372434	12	0	0.161783	N2 larval L1 all cells	F54B3.4	0.366315	4.903e-08	NA	ZK971.1	0.475544	3.434e-13	NA
II	10276235	10276569	.	linc-1188	mono	0	NA	364	c_elegans_XLOC_010378	+	0	0	0	0	0	0	0.346269	NA	19	0	0.349675	N2 larval L1 all cells	F54B3.4	0.310403	4.784e-06	NA	ZK971.1	0.499136	1.445e-14	NA
II	10280877	10281377	.	linc-1189	mono	0	789	419	ZK971.1	-	0	0	0	0	0	0	0.331337	NA	13	0	0.419219	larval L1 all neuron DSN treated	ZK971.1	0.451475	6.841e-12	NA	nep-26	0.421714	2.028e-10	NA
II	10373376	10374822	.	linc-249	multi	0	NA	2203	21ur-14788	+	0	0	1	0	0	0	0.331808	0.532397	46	0.109967	0.821473	N2_EE_50-570	ceh-58	0.388913	5.904e-09	NA	ztf-27	0.313418	3.822e-06	embryonic lethal
II	10381806	10382359	.	linc-1190	mono	0	-104	224	C07E3.15	+	0	0	1	0	0	0	0.404332	0.658229	13	0	0.56426	LX837 larval L1 NSML and NSMR neurons	ceh-58	0.102314	0.1404	NA	ztf-27	0.127498	0.06582	embryonic lethal
II	10404640	10406043	-	linc-1191	mono	0	64	225	c_elegans_XLOC_010387	+	0	0	0	0	0	0	0.321937	NA	6	0	0.206729	L1 NSM neuron DSN treated	T09F3.5	-0.101726	0.1428	NA	E04D5.5	0.128833	0.06301	NA
II	10407322	10407800	.	linc-1192	mono	0	210	768	c_elegans_XLOC_010390	+	0	0	0	0	0	0	0.329854	NA	5	0	0.195004	early embryo reference cells DSN	T09F3.5	-0.0924023	0.1833	NA	E04D5.5	0.216608	0.001632	NA
II	10408567	10409368	.	linc-1193	mono	0	NA	768	c_elegans_XLOC_010389	+	0	0	0	0	0	0	0.354115	0.617737	6	0	0.24571	larval L1 all neuron DSN treated	T09F3.5	-0.0820236	0.2377	NA	E04D5.5	0.229727	0.0008197	NA
II	10410654	10411137	.	linc-1194	mono	0	NA	153	E04D5.5	+	0	0	0	0	0	0	0.371901	NA	9	0	0.286229	larval L1 all neuron DSN treated	T09F3.5	-0.0335465	0.6297	NA	E04D5.5	0.199	0.00387	NA
II	10423113	10430225	.	linc-1195	mono	0	NA	74	E04D5.8	-	0	0	0	0	0	0	0.343737	0.504152	16	0.0144228	0.309118	YA	E04D5.2	0.368414	4.055e-08	NA	cut-4	0.139571	0.04385	alae variant
II	10524645	10525933	.	linc-1196	mono	0	NA	172	F59B10.6	-	0	1	1	0	0	0	0.319628	0.582285	23	0.126472	0.495145	DMM402_N2all_L1-DSN	F59B10.6	0.478548	2.325e-13	NA	mab-10	0.227665	0.0009157	NA
II	10526180	10526823	.	linc-1197	mono	0	NA	248	c_elegans_XLOC_010395	+	0	0	0	0	0	0	0.368012	NA	5	0	0.129708	larval L1 all neuron	F59B10.6	0.117558	0.09003	NA	mab-10	0.0960298	0.1666	NA
II	10578321	10578935	.	linc-1198	mono	0	NA	129	C06A1.4	-	0	0	1	0	0	0	0.401626	0.313556	17	0	0.286528	YA	C06A1.3	0.301206	9.348e-06	aldicarb resistant	rpb-6	-0.0979265	0.1584	receptor mediated endocytosis defective
II	10609345	10612055	.	linc-1199	mono	0	-376	105	c_elegans_XLOC_010399	+	0	0	0	0	0	0	0.287348	0.554	12	0	0.212655	N2 larval L1 all cells	C14A4.11	-0.0954854	0.169	germ cell compartment expansion variant	C14A4.12	0.181011	0.008719	fat content reduced
II	10612159	10612860	.	linc-1200	mono	0	NA	105	c_elegans_XLOC_010398	+	0	0	1	0	0	0	0.306268	0.546186	14	0	0.644055	larval L1 all neuron DSN treated	C14A4.11	-0.0377163	0.5877	germ cell compartment expansion variant	C14A4.12	0.199174	0.003838	fat content reduced
II	10670995	10672542	.	linc-1201	mono	0	457	2808	D2089.6	-	0	0	0	0	0	0	0.343023	0.56726	7	0	0.131199	DZ685 embryonic Z1/Z4 cells DSN treated	D2089.3	-0.204725	0.002944	transgene expression increased	ptb-1	0.364241	5.907e-08	NA
II	10694366	10694700	.	linc-1202	mono	0	NA	355	ggr-1	+	0	0	0	0	0	0	0.349254	NA	9	0	0.227478	larval L1 all neuron DSN treated	gbh-1	-0.00940027	0.8925	NA	ggr-1	0.211116	0.002152	NA
II	10731765	10733595	.	linc-1203	mono	0	NA	141	glb-12	-	0	0	0	0	0	0	0.317859	0.620617	17	0.0903032	0.422193	L1 NSM neuron DSN treated	glb-12	0.604882	2.2e-16	exploded through vulva	C52A11.3	0.573685	2.2e-16	NA
II	10733737	10736749	.	linc-1204	mono	0	NA	143	c_elegans_XLOC_010402	+	0	0	0	0	0	0	0.332891	0.578839	20	0.0318737	1.56658	larval L1 all neuron DSN treated	glb-12	0.468608	8.332e-13	exploded through vulva	C52A11.3	0.511428	2.51e-15	NA
II	10775736	10776181	.	linc-1205	mono	0	1020	2215	ect-2	-	0	0	0	0	0	0	0.466368	0.83238	16	0	0.418184	DZ685 embryonic Z1/Z4 cells DSN treated	mpz-1	0.236786	0.0005567	egg laying serotonin resistant	ect-2	-0.166347	0.01607	nuclei enlarged
II	10785133	10785378	+	linc-1206	mono	0	58	73	cdl-1	+	0	0	1	0	0	0	0.378049	0.37911	16	0	1.19255	DZ685 embryonic Z1/Z4 cells DSN treated	ect-2	0.0156357	0.8222	nuclei enlarged	cdl-1	0.0361645	0.6032	nucleus reforms cell division remnant early emb
II	10800162	10801855	.	linc-1207	mono	0	NA	1682	npp-19	-	0	0	0	0	0	0	0.348288	1.02699	21	0	0.407148	larval L1 all neuron DSN treated	npp-19	0.127548	0.06571	nuclear envelope assembly variant early emb	ceh-62	0.194078	0.004866	NA
II	10879965	10880371	.	linc-1208	mono	0	585	558	lurp-1	+	0	0	1	0	0	0	0.395577	0.438491	57	0	0.97531	LX837 larval L1 NSML and NSMR neurons	orc-2	-0.368142	4.156e-08	sluggish	lurp-1	0.328741	1.175e-06	NA
II	10896130	10896451	.	linc-1209	mono	0	NA	1043	sra-10	-	0	0	0	0	0	0	0.347826	NA	7	0	0.126823	DauerExitDAF2-6-1	sra-10	0.414536	4.377e-10	NA	gly-1	0.387662	6.666e-09	NA
II	10906517	10906793	.	linc-1210	mono	0	NA	2016	sra-11	-	0	0	0	0	0	0	0.267148	NA	3	0	0.0567187	DH4_lin4_2	sra-12	0.263917	0.0001128	NA	sra-11	0.221992	0.001236	NA
II	10912359	10912980	.	linc-1211	mono	0	444	1804	F44F4.15	+	0	0	0	0	0	0	0.313505	0.558469	6	0	0.0862334	DZ685 embryonic Z1/Z4 cells DSN treated	sra-11	0.189411	0.006019	NA	F44F4.15	0.218647	0.00147	NA
II	10945782	10946583	-	linc-1212	mono	0	64	123	R03D7.4	-	0	0	1	0	0	0	0.32793	0.412919	29	0.0590002	0.550599	larval L2 library total RNA DSN treated	R03D7.4	-0.0155525	0.8231	RNAi resistant	R03D7.5	0.0953223	0.1698	NA
II	10966499	10967036	.	linc-1213	mono	0	NA	132	R03D7.13	+	0	0	0	0	0	0	0.302974	0.314236	14	0	0.220946	L1 NSM neuron DSN treated	R03D7.8	0.121035	0.08086	NA	ptp-3	0.377341	1.781e-08	organism development variant
II	11017300	11018861	.	linc-1214	mono	0	NA	459	ram-2	-	0	0	0	0	0	0	0.384123	0.739139	14	0	0.220979	DZ685 embryonic Z1/Z4 cells DSN treated	ram-2	0.00445418	0.949	NA	let-858	-0.306532	6.36e-06	reduced brood size
II	11019322	11020094	.	linc-1215	mono	0	NA	462	c_elegans_XLOC_010417	+	0	0	0	0	0	0	0.296248	NA	12	0	0.337126	larval L1 all neuron	ram-2	0.0741548	0.2859	NA	let-858	-0.225063	0.001052	reduced brood size
II	11091870	11092165	.	linc-1216	mono	0	NA	128	c_elegans_XLOC_010421	+	0	0	0	0	0	0	0.375	0.484777	12	0	0.59215	larval L1 all neuron DSN treated	unc-53	0.0606101	0.3833	organism development variant	rpl-42	0.272044	6.756e-05	NA
II	11152739	11153436	-	linc-1217	mono	0	34	140	pqm-1	-	0	0	1	0	0	0	0.366762	0.423666	24	0	1.40389	DMM402_N2all_L1-DSN	pqm-1	0.28723	2.479e-05	transgene expression reduced	ptr-13	0.260276	0.0001412	small
II	11163266	11163634	.	linc-1218	mono	0	NA	141	c_elegans_XLOC_010425	+	0	0	1	0	0	0	0.330623	NA	29	0	0.89925	DauerEntryDAF2-1-1	ptr-13	0.517105	1.092e-15	small	F37H8.2	0.361331	7.655e-08	NA
II	11163774	11164312	-	linc-1219	mono	0	-95	141	c_elegans_XLOC_010424	+	0	0	0	0	0	0	0.319109	NA	21	0	0.434116	DauerDAF2-2-1	ptr-13	0.460197	2.377e-12	small	F37H8.2	0.303472	7.943e-06	NA
II	11180296	11181037	.	linc-1220	mono	0	NA	618	F37H8.3	+	0	0	0	0	0	0	0.346361	0.331483	14	0	0.227056	N2_EE_50-270	F37H8.6	0.524988	3.35e-16	NA	F37H8.3	0.62053	2.2e-16	NA
II	11194554	11196114	.	linc-1221	mono	0	NA	2891	F37H8.11	-	0	0	0	0	0	0	0.373479	0.86469	11	0	0.231757	L1 NSM neuron DSN treated	F37H8.5	-0.115597	0.09557	NA	srap-1	0.134616	0.05198	NA
II	11199842	11200322	.	linc-1222	mono	0	NA	239	F37H8.8	+	0	1	1	0	0	0	0.37422	0.238148	12	0	2.99932	N2 larval L1 all cells	F37H8.5	-0.202453	0.003284	NA	srap-1	0.0612601	0.3782	NA
II	11249478	11249684	.	linc-1223	mono	0	NA	1965	T06D8.10	-	0	0	0	0	0	0	0.342995	NA	6	0	1.45597	larval L1 all neuron	T06D8.10	0.0626586	0.3674	NA	T05B9.2	0.215264	0.001747	NA
II	11262092	11263266	.	linc-1224	mono	0	NA	837	T05B9.1	-	0	0	0	0	0	0	0.372766	0.494678	1	0	0.0325219	N2_EE_50-150	T05B9.1	0.0554429	0.4253	NA	cut-1	0.152168	0.02784	dauer pharynx morphology variant
II	11279951	11281794	.	linc-1225	mono	0	-347	193	unc-130	+	0	0	1	0	0	0	0.348156	0.813177	13	0.0218074	0.327185	DMM402_N2all_L1-DSN	cut-1	0.216039	0.00168	dauer pharynx morphology variant	unc-130	0.404139	1.292e-09	organism development variant
II	11320363	11320830	.	linc-1226	mono	0	241	604	T24F1.5	-	0	0	0	0	0	0	0.382479	0.81	18	0	0.461718	NW1229 larval L1 all neurons	T24F1.5	0.330845	9.942e-07	NA	tag-180	0.323802	1.731e-06	NA
II	11329720	11331549	.	linc-1227	mono	0	NA	383	B0491.9	-	0	0	1	0	0	0	0.310383	0.636615	17	0	0.444576	larval L1 all neuron DSN treated	tag-180	0.316169	3.108e-06	NA	sqt-1	0.0458672	0.5096	oogenesis variant
II	11355528	11356049	.	linc-1228	mono	0	-193	2157	B0491.10	-	0	0	0	0	0	0	0.306513	0.786011	13	0	0.289648	larval L1 all neuron DSN treated	B0491.1	-0.0967229	0.1636	NA	clh-2	0.35093	1.893e-07	maternal sterile
II	11376472	11378744	.	linc-1229	mono	0	-1029	202	C33B4.4	-	0	0	1	0	0	0	0.373515	0.505212	66	0.509228	1.28055	larval L1 all neuron DSN treated	C33B4.4	0.31977	2.363e-06	NA	C33B4.5	0.425316	1.369e-10	NA
II	11379074	11380310	.	linc-1230	mono	0	NA	297	c_elegans_XLOC_010440	+	0	0	0	0	0	0	0.331447	0.4333	6	0.0264868	0.139916	YA	C33B4.4	0.147606	0.03294	NA	C33B4.5	0.31775	2.756e-06	NA
II	11380606	11381920	.	linc-1231	mono	0	NA	297	c_elegans_XLOC_010439	+	0	0	0	0	0	0	0.330038	0.661776	8	0	0.155051	YA	C33B4.4	0.175562	0.011	NA	C33B4.5	0.383035	1.04e-08	NA
II	11391144	11391713	.	linc-1232	mono	0	-217	2107	C33B4.7	+	0	1	1	0	0	0	0.394737	0.428379	39	0.127848	1.46944	early embryo reference cells DSN	shn-1	0.487306	7.294e-14	long defecation cycle	C05D12.7	0.29455	1.497e-05	NA
II	11404826	11406188	.	linc-1233	mono	0	NA	236	c_elegans_XLOC_010444	+	0	0	0	0	0	0	0.330888	0.356277	11	0	0.313914	DMM402_N2all_L1-DSN	shn-1	0.109059	0.116	long defecation cycle	C05D12.7	0.415256	4.055e-10	NA
II	11406423	11409839	.	linc-1234	mono	0	NA	236	c_elegans_XLOC_010443	-	0	0	1	0	0	0	0.342698	0.484746	34	0.133128	1.33492	larval L1 all neuron DSN treated	shn-1	0.259793	0.0001455	long defecation cycle	C05D12.7	0.535247	2.2e-16	NA
II	11501714	11502725	.	linc-1235	mono	0	NA	1046	c_elegans_XLOC_010447	+	0	1	1	0	0	0	0.37747	0.569252	2	0	0.0678032	YA	B0334.20	0.143621	0.03802	NA	B0334.6	0.112433	0.1051	NA
II	11503770	11505948	.	linc-1236	mono	0	NA	1046	c_elegans_XLOC_010446	-	0	0	0	0	0	0	0.374025	NA	10	0	0.12673	YA	B0334.20	0.235565	0.0005957	NA	B0334.6	0.295426	1.408e-05	NA
II	11508925	11510352	+	linc-1237	mono	0	24	111	B0334.16	-	0	0	1	0	0	0	0.364146	0.680445	8	0	0.134255	early embryo reference cells DSN	B0334.20	0.299716	1.04e-05	NA	B0334.6	0.480982	1.69e-13	NA
II	11555050	11555779	.	linc-1238	mono	0	-126	106	F54D5.17	+	0	0	1	0	0	0	0.386301	NA	64	0	1.90564	larval L1 all neuron DSN treated	F54D5.7	-0.085052	0.2208	NA	F54D5.17	-0.0036276	0.9584	NA
II	11637791	11638475	+	linc-1239	mono	0	-15	400	c_elegans_XLOC_010452	+	0	0	1	0	0	0	0.363504	NA	11	0	0.223509	early embryo reference cells DSN	din-1	0.0783931	0.2592	reduced brood size	kin-6	0.22157	0.001263	NA
II	11638874	11639134	.	linc-1240	mono	0	NA	400	c_elegans_XLOC_010451	+	0	0	0	0	0	0	0.275862	NA	7	0	0.287566	N2_EE_50-270	din-1	0.0596291	0.3911	reduced brood size	kin-6	0.248358	0.0002879	NA
II	11645597	11646442	.	linc-1241	mono	0	NA	306	ghi-1	+	0	0	1	0	0	0	0.365248	0.397637	7	0	0.132966	N2 larval L1 all cells	kin-6	0.259566	0.0001475	NA	ghi-1	0.0976318	0.1596	defecation cycle variant
II	11716901	11719216	.	linc-1242	mono	0	NA	93	F13D12.10	+	0	0	1	0	0	0	0.342832	0.467254	43	0.0644172	1.92248	N2_EE_50-150	F13D12.10	-0.258369	0.0001586	NA	F13D12.3	-0.114687	0.09822	NA
II	11733232	11737814	.	linc-1243	mono	0	-437	639	F13D12.8	-	0	1	1	0	0	0	0.338861	0.502641	121	1.33993	2.50362	LX837 larval L1 NSML and NSMR neurons	F13D12.8	0.640515	2.2e-16	NA	F13D12.6	0.2894	2.138e-05	dauer constitutive
II	11738505	11739157	.	linc-1244	mono	0	NA	300	F13D12.6	+	0	0	1	0	0	0	0.321593	0.369007	8	0	0.161254	N2_EE_50-90	F13D12.8	0.13801	0.04629	NA	F13D12.6	0.360992	7.888e-08	dauer constitutive
II	11766035	11766384	.	linc-1245	mono	0	178	374	F44E5.3	-	0	0	1	0	0	0	0.408571	0.500448	14	0	0.243545	larval L1 all neuron	F44E5.3	0.206082	0.002757	protein aggregation variant	F44E5.2	0.303497	7.928e-06	NA
II	11789761	11790588	.	linc-1246	mono	0	NA	141	c_elegans_XLOC_010459	-	0	0	0	0	0	0	0.432367	0.718615	8	0	0.185417	DZ685 embryonic Z1/Z4 cells DSN treated	F43G6.16	0.054091	0.4366	NA	F43G6.4	0.264537	0.0001086	rays displaced
II	11817811	11818128	+	linc-250	multi	0	-141	106	Y6D1A.2	-	0	0	0	0	0	0	0.327068	NA	28	0	2.33055	N2_EE_50-150	F43G6.5	0.519609	7.527e-16	NA	Y6D1A.2	-0.226899	0.000954	NA
II	11855030	11855883	.	linc-1247	mono	0	NA	244	c_elegans_XLOC_010464	+	0	0	1	0	0	0	0.371194	0.438473	10	0	0.318279	early embryo reference cells DSN	clh-1	0.430584	7.643e-11	NA	K12D12.5	-0.149544	0.03068	adult pigmentation variant
II	11856126	11856708	.	linc-1248	mono	0	NA	244	c_elegans_XLOC_010463	+	0	0	0	0	0	0	0.372213	0.978601	124	1.50844	2.2843	DauerEntryDAF2-1-1	clh-1	0.55369	2.2e-16	NA	K12D12.5	-0.116196	0.09385	adult pigmentation variant
II	11857893	11859985	.	linc-1249	mono	0	NA	1054	K12D12.5	+	0	0	0	0	0	0	0.355948	0.425074	8	0	0.137852	early embryo reference cells DSN	clh-1	0.0428942	0.5374	NA	K12D12.5	-0.128238	0.06425	adult pigmentation variant
II	11901952	11902497	.	linc-1250	mono	0	-257	174	c_elegans_XLOC_010467	-	0	1	1	0	0	0	0.386447	0.597624	8	0	0.146194	early embryo reference cells DSN	vab-23	0.177095	0.01031	pattern of transgene expression variant	ZK930.4	0.149802	0.03039	NA
II	11902670	11903448	.	linc-1251	mono	0	NA	174	c_elegans_XLOC_010466	+	0	0	0	0	0	0	0.302953	0.50375	6	0	0.121294	DZ685 embryonic Z1/Z4 cells DSN treated	vab-23	0.155045	0.02499	pattern of transgene expression variant	ZK930.4	0.141007	0.0417	NA
II	11903913	11904768	.	linc-1252	mono	0	NA	466	c_elegans_XLOC_010467	-	0	0	0	0	0	0	0.339953	0.597333	5	0	0.097836	DZ685 embryonic Z1/Z4 cells DSN treated	vab-23	0.112436	0.105	pattern of transgene expression variant	ZK930.4	0.277618	4.707e-05	NA
II	11935759	11937522	.	linc-1253	mono	0	NA	730	c_elegans_XLOC_010470	+	0	0	1	0	0	0	0.363946	0.29706	1	0	0.0424474	DMM402_N2all_L1-DSN	lin-29	-0.00475086	0.9456	exploded through vulva	W03C9.8	0.0426299	0.54	NA
II	11938251	11938987	-	linc-1254	mono	0	-74	730	c_elegans_XLOC_010469	+	0	0	0	0	0	0	0.41791	0.75204	10	0	0.117625	DZ685 embryonic Z1/Z4 cells DSN treated	lin-29	-0.0323564	0.6419	exploded through vulva	W03C9.8	0.0220164	0.7517	NA
II	11942701	11943668	.	linc-1255	mono	0	NA	3715	c_elegans_XLOC_010470	+	0	0	0	0	0	0	0.428719	0.515013	1	0	0.0347518	NW1229 larval L1 all neurons	lin-29	0.0400336	0.5649	exploded through vulva	W03C9.8	-0.0376568	0.5883	NA
II	11952211	11952962	.	linc-1256	mono	0	NA	278	W03C9.6	+	0	0	1	0	0	0	0.267287	NA	2	0	0.0359509	DMM402_N2all_L1-DSN	W03C9.8	0.0410535	0.5551	NA	W03C9.6	-0.0882358	0.2039	NA
II	11967929	11968481	+	linc-1257	mono	0	-85	157	mex-1	+	0	0	1	1	0	0	0.356239	0.277148	18	0	0.269242	N2_PharyngealMuscle	W03C9.5	0.0445578	0.5218	transgene expression increased	mex-1	0.0195277	0.779	transgene expression undetectable
II	12007721	12008457	.	linc-1258	mono	0	NA	621	glb-29	+	0	0	1	0	0	0	0.352782	0.783472	13	0	0.40905	larval L1 all neuron DSN treated	mcm-2	-0.00410093	0.953	sister chromatid segregation defective early emb	glb-29	0.188313	0.006323	NA
II	12100046	12101955	.	linc-1259	mono	0	502	58	Y17G7B.17	-	0	0	1	0	0	0	0.223037	0.432516	35	0	1.26276	DMM402_N2all_L1-DSN	Y17G7B.17	0.341011	4.357e-07	NA	Y17G7B.18	0.080098	0.249	transgene subcellular localization variant
II	12202526	12202996	.	linc-1260	mono	0	NA	144	Y57A10A.16	-	0	0	0	0	0	0	0.237792	0.435722	3	0	0.0859163	larval L1 all neuron	Y57A10A.16	-0.0611258	0.3793	NA	aqp-12	0.0675569	0.3311	NA
II	12287094	12288423	.	linc-1261	mono	0	NA	983	Y57A10A.31	+	0	0	0	0	0	0	0.33985	NA	14	0	0.335459	L1 NSM neuron DSN treated	ife-5	-0.0989274	0.1541	reduced brood size	Y57A10A.31	0.234269	0.0006399	NA
II	12367112	12369386	.	linc-1262	mono	0	-120	745	c_elegans_XLOC_010480	+	0	0	1	0	0	0	0.374066	0.400265	19	0	1.08203	larval L1 all neuron DSN treated	Y57A10B.1	0.445434	1.398e-11	fat content increased	Y57A10B.2	0.355482	1.279e-07	NA
II	12370130	12371100	.	linc-1263	mono	0	-200	745	c_elegans_XLOC_010479	+	0	0	0	0	0	0	0.258496	0.3173	14	0	0.443637	larval L1 all neuron DSN treated	Y57A10B.1	0.304888	7.169e-06	fat content increased	Y57A10B.2	0.308147	5.651e-06	NA
II	12379693	12381445	.	linc-1264	mono	0	NA	183	Y57A10B.2	-	0	0	0	0	0	0	0.350827	NA	21	0.087387	0.504979	N2_EE_50-240	Y57A10B.2	0.475505	3.451e-13	NA	btb-14	0.367329	4.474e-08	NA
II	12381930	12382471	.	linc-1265	mono	0	NA	486	c_elegans_XLOC_010481	+	0	0	0	0	0	0	0.350554	NA	11	0	0.241994	larval L1 all neuron	Y57A10B.2	0.509961	3.105e-15	NA	btb-14	0.404359	1.263e-09	NA
II	12436150	12437828	.	linc-1266	mono	0	NA	500	Y57A10C.t1	-	0	0	0	0	0	0	0.312091	0.40792	53	0.314083	1.11147	DMM402_N2all_L1-DSN	Y57A10C.9	0.706423	2.2e-16	NA	Y57A10C.10	0.0971814	0.1616	NA
II	12486953	12488121	.	linc-1267	mono	0	545	238	c_elegans_XLOC_010485	+	0	0	0	0	0	0	0.323353	NA	4	0	0.158208	LX837 larval L1 NSML and NSMR neurons	F15A4.10	-0.120611	0.08194	NA	T21B4.15	0.445208	1.436e-11	NA
II	12488358	12489976	.	linc-1268	mono	0	NA	238	c_elegans_XLOC_010484	+	0	0	0	0	0	0	0.379864	NA	36	0.179857	0.630949	YA	F15A4.10	-0.326638	1.387e-06	NA	T21B4.15	0.581654	2.2e-16	NA
II	12517935	12518985	.	linc-1269	mono	0	NA	78	srh-70	-	0	0	1	0	0	0	0.365366	0.405761	39	0.105947	0.511453	DMM408_Amot_nrn_L2-DSN	srh-70	0.664182	2.2e-16	NA	ceh-99	0.45458	4.712e-12	NA
II	12551289	12552341	.	linc-1270	mono	0	NA	751	c_elegans_XLOC_010488	+	0	0	0	0	0	0	0.329535	NA	1	0	0.0720463	N2_EE_50-270	F49C5.10	0.272309	6.642e-05	NA	F49C5.11	0.237572	0.0005329	NA
II	12553091	12553894	.	linc-1271	mono	0	NA	751	c_elegans_XLOC_010487	-	0	0	0	0	0	0	0.330846	NA	5	0	0.0840835	DZ685 embryonic Z1/Z4 cells DSN treated	F49C5.10	0.0391462	0.5736	NA	F49C5.11	-0.0196132	0.778	NA
II	12604273	12605634	.	linc-1272	mono	0	NA	335	lips-15	+	0	0	1	0	0	0	0.385463	NA	43	0.338723	0.807354	DMM408_Amot_nrn_L2-DSN	ceh-100	0.108635	0.1174	embryonic lethal	lips-15	-0.238076	0.0005181	NA
II	12612647	12613047	+	linc-1273	mono	0	-35	10	c_elegans_XLOC_010490	-	0	0	0	0	0	0	0.40399	NA	61	0	0.778071	YA	lips-16	0.735742	2.2e-16	NA	nspe-4	0.430531	7.689e-11	NA
II	12613056	12613448	.	linc-1274	mono	0	NA	10	c_elegans_XLOC_010489	+	0	0	0	0	0	0	0.407125	NA	63	0	0.800845	DauerEntryDAF2-4-1	lips-16	0.76666	2.2e-16	NA	nspe-4	0.45272	5.894e-12	NA
II	12624827	12627023	.	linc-1275	mono	0	NA	165	nspe-7	+	0	0	1	0	0	0	0.376422	NA	1	0	0.0575909	YA	Y38E10A.14	0.171572	0.01299	NA	nspe-7	0.0989602	0.154	NA
II	12635080	12635929	.	linc-1276	mono	0	NA	294	Y38E10A.17	-	0	0	1	0	0	0	0.331765	NA	17	0	0.780078	N2_EE_50-240	Y38E10A.17	0.642547	2.2e-16	NA	nhr-234	0.656489	2.2e-16	fat content increased
II	12644980	12645531	.	linc-1277	mono	0	NA	1320	c_elegans_XLOC_010495	+	0	0	1	0	0	0	0.414855	NA	5	0	0.0880946	larval L1 all neuron DSN treated	nhr-235	-0.0365956	0.5988	NA	Y38E10A.20	0.153204	0.02678	NA
II	12686907	12693375	-	linc-251	multi	0	-301	195	Y46G5A.2	+	1	0	1	0	0	0	0.389597	0.429634	64	0.337721	2.01432	larval L1 all neuron DSN treated	Y46G5A.2	0.169449	0.01418	NA	tbc-17	0.26969	7.851e-05	sterile progeny
II	12738517	12738953	.	linc-1278	mono	0	130	375	Y46G5A.40	-	0	0	1	1	0	0	0.343249	0.358508	23	0	0.385953	N2_L2_RZ-53	pisy-1	0.161122	0.01977	NA	Y46G5A.39	0.101778	0.1425	NA
II	12797007	12798245	.	linc-1279	mono	0	-108	550	cpt-1	-	0	0	1	0	0	0	0.364003	0.329851	66	0.529349	4.54845	L1 NSM neuron DSN treated	cpt-1	0.318396	2.624e-06	NA	Y46G5A.18	0.0328242	0.6371	NA
II	12818840	12823429	.	linc-1280	mono	0	-1374	251	Y46G5A.36	+	0	1	1	0	0	0	0.376253	0.249352	68	0.271657	1.02799	N2_EE_50-660	Y46G5A.22	0.488863	5.915e-14	NA	Y46G5A.36	0.554052	2.2e-16	NA
II	12878303	12878879	.	linc-1281	mono	0	NA	200	gsy-1	-	0	0	1	0	0	0	0.358752	0.427465	8	0	0.117357	N2_L2_RZ-53	gsy-1	0.130693	0.05927	organism morphology variant	F35C5.1	0.101144	0.1451	NA
II	12879896	12880629	.	linc-1282	mono	0	-130	176	F35C5.1	+	0	0	1	0	0	0	0.326975	0.366734	33	0	0.806436	DZ685 embryonic Z1/Z4 cells DSN treated	gsy-1	0.336141	6.493e-07	organism morphology variant	F35C5.1	0.353424	1.528e-07	NA
II	12929519	12929854	.	linc-1283	mono	0	NA	764	dct-18	+	0	0	0	0	0	0	0.404762	0.427824	15	0	0.798637	N2_EE_50-150	F58G1.3	0.146046	0.03486	aldicarb resistant	dct-18	-0.28109	3.744e-05	clear
II	12935534	12937682	.	linc-1284	mono	0	NA	178	lips-9	-	0	0	1	0	0	0	0.37087	0.667442	10	0	0.130667	DMM402_N2all_L1-DSN	lips-9	0.0417781	0.5481	high incidence male progeny	arrd-10	0.00659529	0.9245	NA
II	12948313	12950455	.	linc-1285	mono	0	NA	2028	Y38F1A.1	-	0	1	1	0	0	0	0.386841	0.584291	23	0.0999252	0.421189	early embryo reference cells DSN	F58G1.7	0.392847	4.016e-09	NA	Y38F1A.1	0.060895	0.3811	NA
II	12960435	12962379	+	linc-1286	mono	0	-60	888	c_elegans_XLOC_010513	+	0	1	1	0	0	0	0.404627	0.502448	14	0	0.277662	DZ685 embryonic Z1/Z4 cells DSN treated	Y38F1A.2	0.256103	0.0001819	protein aggregation variant	ptr-18	0.36374	6.178e-08	molt defect
II	12963266	12964264	.	linc-1287	mono	0	NA	888	c_elegans_XLOC_010512	-	0	1	1	0	0	0	0.312312	0.708631	7	0	0.16175	DZ685 embryonic Z1/Z4 cells DSN treated	Y38F1A.2	0.286935	2.529e-05	protein aggregation variant	ptr-18	0.178781	0.009597	molt defect
II	13002502	13002840	.	linc-1288	mono	0	-126	1648	Y38F1A.8	-	1	0	1	0	0	0	0.430678	0.719304	8	0	0.149389	DZ685 embryonic Z1/Z4 cells DSN treated	Y38F1A.8	0.197064	0.004237	NA	oig-2	-0.0828976	0.2328	fat content increased
II	13025892	13028016	.	linc-1289	mono	0	-646	585	F18A11.9	+	0	0	1	0	0	0	0.357176	0.695249	29	0.0864544	1.06943	LX837 larval L1 NSML and NSMR neurons	max-2	0.331583	9.374e-07	aldicarb resistant	F18A11.2	-0.000759098	0.9913	NA
II	13032482	13032764	.	linc-1290	mono	0	NA	91	F18A11.2	+	0	0	0	0	0	0	0.381625	0.852903	33	0	0.674572	N2_EE_50-480	max-2	0.145092	0.03607	aldicarb resistant	F18A11.2	0.160329	0.0204	NA
II	13052857	13053597	.	linc-1291	mono	0	449	1046	c_elegans_XLOC_010518	+	0	1	1	0	0	0	0.40081	0.972513	14	0	0.275313	early embryo reference cells DSN	F42G4.2	-0.0639487	0.3576	NA	zyx-1	0.0728659	0.2944	locomotion reduced
II	13054642	13056171	.	linc-1292	mono	0	NA	644	zyx-1	+	0	0	0	0	0	0	0.296078	0.57568	13	0.02591	0.240206	early embryo reference cells DSN	F42G4.2	-0.0212687	0.7599	NA	zyx-1	0.19072	0.005673	locomotion reduced
II	13072526	13072923	.	linc-1293	mono	0	NA	571	F42G4.5	+	0	0	0	0	0	0	0.389447	NA	13	0	0.746826	larval L1 all neuron DSN treated	zyx-1	0.303752	7.784e-06	locomotion reduced	F42G4.5	0.301007	9.482e-06	NA
II	13148454	13148717	.	linc-1294	mono	0	NA	126	c_elegans_XLOC_010521	+	1	1	1	0	0	0	0.363636	0.627411	11	0	0.270491	DH4_lin4_0	mltn-1	0.195639	0.004528	cell membrane morphology variant	F32A11.3	0.115616	0.09551	maternal sterile
II	13148891	13149279	.	linc-1295	mono	0	NA	175	c_elegans_XLOC_010522	-	1	0	0	0	0	0	0.329049	NA	8	0	0.171142	N2_EE_DSN-5	mltn-1	0.157733	0.02255	cell membrane morphology variant	F32A11.3	0.068906	0.3215	maternal sterile
II	13168423	13169260	.	linc-1296	mono	0	-129	330	c_elegans_XLOC_010525	-	1	0	0	0	0	0	0.340095	NA	5	0	0.107497	DZ685 embryonic Z1/Z4 cells DSN treated	moe-3	0.165851	0.0164	oocyte meiotic maturation variant	W09H1.1	0.0807658	0.245	NA
II	13169589	13172429	.	linc-1297	mono	0	-432	305	c_elegans_XLOC_010526	+	1	0	0	0	0	0	0.36818	0.833365	8	0	0.121208	larval L2 library total RNA DSN treated	moe-3	0.380197	1.362e-08	oocyte meiotic maturation variant	W09H1.1	0.138056	0.04621	NA
II	13172733	13173547	.	linc-1298	mono	0	NA	305	c_elegans_XLOC_010525	-	0	0	0	0	0	0	0.384049	0.769298	9	0	0.130662	N2_L2_RZ-53	moe-3	0.369629	3.631e-08	oocyte meiotic maturation variant	W09H1.1	0.203734	0.003089	NA
II	13182815	13183066	+	linc-1299	mono	0	-6	101	mir-4933	-	0	0	0	0	0	0	0.329365	NA	21	0	3.44496	N2_EE_RZ-54	W09H1.1	-0.0742556	0.2853	NA	his-73	0.205462	0.002841	maternal sterile
II	13188008	13188607	.	linc-1300	mono	0	NA	191	c_elegans_XLOC_010529	+	0	0	0	0	0	0	0.281667	NA	7	0	0.192297	DH4_lin4_0	mecr-1	0.513745	1.79e-15	extended life span	lec-1	0.0720381	0.2999	NA
II	13188797	13190124	.	linc-1301	mono	0	-220	191	c_elegans_XLOC_010528	+	0	0	1	0	0	0	0.403614	0.819931	37	0.235852	0.815876	DZ685 embryonic Z1/Z4 cells DSN treated	mecr-1	-0.184183	0.007594	extended life span	lec-1	0.195108	0.00464	NA
II	13191019	13191531	.	linc-1302	mono	0	-129	896	c_elegans_XLOC_010529	+	0	0	1	0	1	0	0.403509	1.13436	41	0.0859694	1.2335	N2_EE_DSN-5	mecr-1	-0.181372	0.008584	extended life span	lec-1	0.0253215	0.7159	NA
II	13218897	13219580	.	linc-1303	mono	0	NA	744	c_elegans_XLOC_010533	+	0	0	0	0	0	0	0.426901	NA	11	0	0.428305	larval L1 all neuron DSN treated	F15D4.2	-0.0418365	0.5475	NA	flp-16	0.191687	0.005429	NA
II	13220323	13220657	.	linc-1304	mono	0	NA	744	c_elegans_XLOC_010532	+	0	0	0	0	0	0	0.379104	NA	7	0	0.197306	larval L1 all neuron	F15D4.2	0.015592	0.8227	NA	flp-16	0.224514	0.001083	NA
II	13225595	13226842	.	linc-1305	mono	0	NA	166	c_elegans_XLOC_010535	+	0	0	0	0	0	0	0.358173	0.434714	5	0	0.0840991	larval L1 all neuron	F15D4.2	0.0188391	0.7866	NA	flp-16	0.305897	6.662e-06	NA
II	13227362	13230535	.	linc-1306	mono	0	NA	113	c_elegans_XLOC_010538	+	0	0	1	0	0	0	0.376497	0.480806	13	0	0.276778	larval L1 all neuron	F15D4.2	-0.0743092	0.2849	NA	flp-16	0.37317	2.624e-08	NA
II	13230647	13233101	.	linc-1307	mono	0	-268	113	c_elegans_XLOC_010537	+	0	0	1	0	0	0	0.397556	0.439531	9	0	0.152443	larval L1 all neuron DSN treated	F15D4.2	-0.121768	0.07903	NA	flp-16	0.393842	3.641e-09	NA
II	13266787	13269514	.	linc-1308	mono	0	-245	3118	Y48C3A.24	-	1	0	0	0	0	0	0.415323	NA	19	0	0.32496	LX837 larval L1 NSML and NSMR neurons	Y48C3A.1	-0.0744766	0.2838	fat content reduced	Y48C3A.5	0.288189	2.322e-05	NA
II	13334084	13338102	.	linc-1309	mono	0	-147	178	mrpl-20	+	0	0	1	1	0	0	0.425728	1.00602	60	0.295375	2.47408	L1 NSM neuron DSN treated	sam-10	0.473213	4.636e-13	reduced brood size	mrpl-20	-0.378777	1.557e-08	reduced brood size
II	13350205	13351275	.	linc-1310	mono	0	NA	470	c_elegans_XLOC_010542	+	0	0	0	0	0	0	0.311858	0.380656	10	0	0.446913	DMM408_Amot_nrn_L2-DSN	dmsr-3	0.504466	6.821e-15	embryonic lethal	Y48C3A.20	0.123706	0.07434	NA
II	13351744	13352069	.	linc-1311	mono	0	-154	470	c_elegans_XLOC_010541	+	0	0	0	0	0	0	0.429448	0.698746	22	0	7.39525	L1 NSM neuron DSN treated	dmsr-3	0.390765	4.928e-09	embryonic lethal	Y48C3A.20	-0.122222	0.07791	NA
II	13353383	13354391	.	linc-1312	mono	0	NA	1315	c_elegans_XLOC_010542	+	0	0	0	0	0	0	0.338949	NA	14	0	0.892464	L1 NSM neuron DSN treated	dmsr-3	0.548362	2.2e-16	embryonic lethal	Y48C3A.20	-0.0413234	0.5525	NA
II	13359282	13359707	.	linc-1313	mono	0	NA	1879	c_elegans_XLOC_010545	+	0	0	0	0	0	0	0.295775	NA	6	0	0.652148	L1 NSM neuron DSN treated	dmsr-3	0.266115	9.838e-05	embryonic lethal	Y48C3A.20	-0.185797	0.007072	NA
II	13361585	13366433	.	linc-1314	mono	0	NA	309	c_elegans_XLOC_010546	+	1	0	0	0	0	0	0.30398	0.483193	16	0	0.475519	L1 NSM neuron DSN treated	dmsr-3	0.372613	2.762e-08	embryonic lethal	Y48C3A.20	-0.0895889	0.1971	NA
II	13366741	13367034	.	linc-1315	mono	0	NA	309	c_elegans_XLOC_010545	+	0	0	0	0	0	0	0.170068	NA	9	0	0.208027	larval L1 all neuron	dmsr-3	0.287951	2.36e-05	embryonic lethal	Y48C3A.20	-0.212139	0.002045	NA
II	13475998	13477238	-	linc-1316	mono	0	94	234	E01G4.7	+	0	0	1	0	0	0	0.298952	NA	128	1.37967	3.54818	DH3_N2_0	E01G4.5	-0.155263	0.02478	NA	E01G4.6	0.0655733	0.3455	NA
II	13496540	13497328	.	linc-1317	mono	0	NA	645	drr-1	-	0	0	0	0	0	0	0.267427	0.569955	20	0.0669969	0.318003	N2_EE_50-150	drr-1	0.202959	0.003206	extended life span	F45H10.5	0.12399	0.07367	NA
II	13498838	13500406	.	linc-1318	mono	0	NA	390	c_elegans_XLOC_010551	-	0	0	0	0	0	0	0.346718	0.402862	7	0	0.123515	DMM402_N2all_L1-DSN	drr-1	-0.0781467	0.2607	extended life span	F45H10.5	0.204746	0.002941	NA
II	13500795	13501411	.	linc-1319	mono	0	NA	390	c_elegans_XLOC_010550	+	0	1	1	0	0	0	0.379254	0.379614	10	0	0.200191	larval L1 all neuron DSN treated	drr-1	-0.203242	0.003163	extended life span	F45H10.5	0.17214	0.01269	NA
II	13618450	13618937	.	linc-1320	mono	0	NA	514	gst-12	-	0	0	0	0	0	0	0.442623	NA	6	0	0.198499	DMM408_Amot_nrn_L2-DSN	gst-12	0.171867	0.01284	body wall muscle myosin organization defective	gst-16	0.0182831	0.7927	NA
II	13619981	13620439	-	linc-1321	mono	0	27	1045	c_elegans_XLOC_010552	+	0	0	0	0	0	0	0.407407	0.586111	11	0	0.197333	DMM408_Amot_nrn_L2-DSN	gst-12	0.144695	0.03659	body wall muscle myosin organization defective	gst-16	0.115504	0.09583	NA
II	13639948	13640347	-	linc-1322	mono	0	-73	1216	fbxa-167	+	0	0	1	0	0	0	0.3075	0.284318	12	0	0.296503	N2_EE_RZ-54	C31C9.2	0.167774	0.01518	slow growth	fbxa-167	-0.0613793	0.3773	NA
II	13662824	13663362	.	linc-1323	mono	0	NA	541	c_elegans_XLOC_010556	+	1	0	1	0	0	0	0.346939	0.359239	43	0	0.511061	N2_EE_50-660	C31C9.6	0.658569	2.2e-16	NA	C31C9.7	0.526533	2.647e-16	NA
II	13663902	13666244	.	linc-1324	mono	0	-838	191	c_elegans_XLOC_010557	+	1	0	1	0	0	0	0.376867	0.374847	30	0.0873079	1.10925	DH3_N2_0	C31C9.6	0.632638	2.2e-16	NA	C31C9.7	0.571644	2.2e-16	NA
II	13666434	13667751	.	linc-1325	mono	0	NA	191	c_elegans_XLOC_010556	+	0	0	1	0	0	0	0.392261	NA	5	0	0.332668	DH3_N2_0	C31C9.6	0.644488	2.2e-16	NA	C31C9.7	0.545615	2.2e-16	NA
II	13694816	13695534	.	linc-1326	mono	1	-200	36	rpoa-1	-	0	0	1	0	0	0	0.332406	0.581889	31	0	1.19604	N2_EE_50-150	rpoa-1	-0.218375	0.001491	early larval arrest	kqt-3	-0.169678	0.01404	pore forming toxin hypersensitive
II	13699375	13700631	.	linc-1327	mono	0	365	774	c_elegans_XLOC_010559	+	0	0	0	0	0	0	0.256961	0.30907	2	0	0.0457442	DMM402_N2all_L1-DSN	rpoa-1	-0.0380167	0.5847	early larval arrest	kqt-3	0.0681593	0.3268	pore forming toxin hypersensitive
II	13701404	13703498	.	linc-1328	mono	0	NA	380	kqt-3	+	0	0	0	0	0	0	0.12315	0.336939	2	0	0.0437256	N2 larval L1 all cells	rpoa-1	-0.0865851	0.2126	early larval arrest	kqt-3	0.071847	0.3012	pore forming toxin hypersensitive
II	13739752	13740287	+	linc-1329	mono	0	-49	127	c_elegans_XLOC_010561	+	0	0	1	0	0	0	0.402985	0.325313	6	0	0.158045	LX837 larval L1 NSML and NSMR neurons	R06B9.5	-0.0503298	0.4692	NA	mig-14	0.0865618	0.2127	spindle orientation defective early emb
II	13740413	13741476	.	linc-1330	mono	0	NA	127	c_elegans_XLOC_010560	-	0	0	0	0	0	0	0.405075	0.439455	7	0	0.118565	mid L2	R06B9.5	0.0968724	0.1629	NA	mig-14	0.143414	0.0383	spindle orientation defective early emb
II	13784412	13785628	.	linc-1331	mono	0	-570	2447	C01B9.5	+	0	0	0	0	0	0	0.327034	0.673892	5	0	0.0941765	N2 larval L1 all cells	C01B9.1	-0.00155196	0.9822	apoptosis increased	ZK131.11	0.0941434	0.1751	pathogen susceptibility increased
II	13791074	13792015	.	linc-1332	mono	0	NA	215	ZK131.11	+	0	0	1	0	0	0	0.366242	0.378874	8	0	0.101294	N2 larval L1 all cells	C01B9.1	-0.0354441	0.6104	apoptosis increased	ZK131.11	0.154419	0.02559	pathogen susceptibility increased
II	13841441	13842633	-	linc-1333	mono	0	57	127	c_elegans_XLOC_007231	-	1	1	1	0	0	0	0.347863	0.509072	15	0	0.414594	larval L1 all neuron DSN treated	F08G2.7	0.101161	0.145	fat content reduced	F08G2.8	0.109941	0.113	larval arrest
II	13842759	13844002	.	linc-1334	mono	0	NA	127	c_elegans_XLOC_010564	-	1	1	1	0	0	0	0.346463	NA	9	0	0.247072	DZ685 embryonic Z1/Z4 cells DSN treated	F08G2.7	0.24864	0.0002832	fat content reduced	F08G2.8	0.0644485	0.3539	larval arrest
II	13844801	13845021	.	linc-1335	mono	0	177	800	c_elegans_XLOC_007231	-	0	0	0	0	0	0	0.257919	NA	12	0	0.6689	DZ685 embryonic Z1/Z4 cells DSN treated	F08G2.7	0.0344909	0.62	fat content reduced	F08G2.8	0.122435	0.07739	larval arrest
II	13902641	13903676	-	linc-1336	mono	0	-91	526	W02B8.1	-	0	1	1	0	0	0	0.317568	0.357795	23	0	0.687483	larval L1 all neuron DSN treated	W02B8.1	0.297761	1.194e-05	NA	W02B8.2	-0.196169	0.004418	reduced brood size
II	13947609	13948109	.	linc-252	multi	0	NA	531	W07G1.23	+	1	0	0	0	0	0	0.388262	0.428288	32	0	1.08001	N2_EE_50-150	W07G1.1	-0.149017	0.03128	NA	sre-44	0.358583	9.754e-08	reduced brood size
II	13984817	13985467	.	linc-1337	mono	0	NA	167	sre-47	-	0	0	0	0	0	0	0.308756	NA	11	0	0.271343	YA	sre-47	0.232964	0.0006874	NA	Y39G8B.5	0.212142	0.002045	NA
II	14021442	14023511	.	linc-1338	mono	0	NA	327	c_elegans_XLOC_010571	+	1	0	0	0	0	0	0.38599	NA	33	0.0589187	0.521881	N2_EE_50-90	F01D5.10	0.450761	7.45e-12	NA	daf-5	0.283741	3.137e-05	dauer constitutive
II	14023837	14025945	.	linc-1339	mono	0	-245	327	c_elegans_XLOC_010570	+	0	0	0	0	0	0	0.389758	NA	7	0	0.163433	larval L1 all neuron	F01D5.10	0.367276	4.496e-08	NA	daf-5	0.317541	2.801e-06	dauer constitutive
II	14027156	14027790	.	linc-1340	mono	0	1026	1212	c_elegans_XLOC_010571	+	0	0	0	0	0	0	0.36063	0.383319	11	0	0.187732	NW1229 larval L1 all neurons	F01D5.10	0.109073	0.1159	NA	daf-5	0.260957	0.0001355	dauer constitutive
II	14037750	14049076	.	linc-1341	mono	0	-290	30	daf-5	-	1	0	1	1	1	0	0.378918	0.585337	93	0.647225	8.17766	DMM402_N2all_L1-DSN	daf-5	0.536018	2.2e-16	dauer constitutive	rpb-11	-0.173409	0.01204	germ cell compartment expansion variant
II	14049910	14050180	-	linc-1342	mono	0	3	99	c_elegans_XLOC_010575	-	0	0	0	0	0	0	0.365314	NA	15	0	0.539773	DauerDAF2-2-1	daf-5	0.316016	3.144e-06	dauer constitutive	rpb-11	-0.333919	7.772e-07	germ cell compartment expansion variant
II	14050278	14050524	.	linc-1343	mono	0	NA	99	c_elegans_XLOC_010574	+	0	0	1	1	0	0	0.251012	0.918	16	0	0.693692	DZ685 embryonic Z1/Z4 cells DSN treated	daf-5	0.139543	0.04389	dauer constitutive	rpb-11	-0.255355	0.0001903	germ cell compartment expansion variant
II	14050995	14051890	.	linc-1344	mono	0	203	235	c_elegans_XLOC_010577	+	0	0	1	0	0	0	0.399554	0.649117	10	0	0.216133	N2 larval L1 all cells	daf-5	0.220437	0.00134	dauer constitutive	rpb-11	-0.425391	1.358e-10	germ cell compartment expansion variant
II	14052124	14052396	.	linc-1345	mono	0	NA	235	c_elegans_XLOC_010576	+	0	0	1	0	0	0	0.435897	0.523587	74	0	1.50466	DauerEntryDAF2-1-1	daf-5	0.0860071	0.2156	dauer constitutive	rpb-11	-0.514807	1.532e-15	germ cell compartment expansion variant
II	14052717	14055069	.	linc-1346	mono	0	NA	322	c_elegans_XLOC_010577	+	0	0	1	0	0	0	0.365491	0.417374	2	0	0.064241	DMM402_N2all_L1-DSN	daf-5	0.236639	0.0005613	dauer constitutive	rpb-11	-0.33733	5.895e-07	germ cell compartment expansion variant
II	14058833	14059672	.	linc-1347	mono	0	NA	167	rpb-11	+	1	0	1	1	0	0	0.425	NA	11	0	0.158065	NC2484 larval L2 A motor neuron - DSN treated	daf-5	0.089862	0.1957	dauer constitutive	rpb-11	-0.247629	0.0003004	germ cell compartment expansion variant
II	14089479	14089834	.	linc-253	multi	0	NA	242	col-87	-	0	0	0	0	1	0	0.323615	NA	192	40.342	43.4614	larval L2 library total RNA DSN treated	xrn-1	0.601953	2.2e-16	cytoplasmic processing body variant	col-87	0.174586	0.01146	NA
II	14098814	14100543	.	linc-1348	mono	0	NA	146	c_elegans_XLOC_010580	+	0	0	0	0	0	0	0.385549	NA	10	0	0.214119	larval L1 all neuron DSN treated	Y39G8C.2	0.265498	0.0001022	NA	bkip-1	0.0739635	0.2872	NA
II	14100688	14101117	.	linc-1349	mono	0	NA	146	c_elegans_XLOC_007271	+	0	0	0	0	0	0	0.327907	0.536398	10	0	0.35424	DMM408_Amot_nrn_L2-DSN	Y39G8C.2	0.208751	0.002419	NA	bkip-1	-0.0500901	0.4714	NA
II	14154636	14155162	.	linc-1350	mono	0	NA	117	rpl-43	+	0	0	1	1	0	0	0.314991	0.314123	89	0.670538	1.70591	N2_EE_50-660	Y48B6A.1	0.236755	0.0005577	pattern of transgene expression variant	rpl-43	0.173495	0.012	patchy coloration
II	14176748	14177306	.	linc-1351	mono	0	NA	1509	efhd-1	+	0	1	1	0	0	0	0.411449	0.67712	8	0	0.114135	early embryo reference cells DSN	Y48B6A.5	0.117787	0.08941	NA	efhd-1	0.182464	0.008187	NA
II	14193705	14196251	.	linc-1352	mono	0	NA	704	c_elegans_XLOC_010584	+	0	1	1	0	0	0	0.356105	0.869673	13	0	0.31741	larval L1 all neuron DSN treated	efhd-1	0.197682	0.004117	NA	ace-4	0.311541	4.397e-06	sterile
II	14196954	14197863	.	linc-1353	mono	0	NA	184	ace-4	+	0	0	1	0	0	0	0.431868	0.608781	18	0	0.478382	larval L1 all neuron DSN treated	efhd-1	0.183855	0.007704	NA	ace-4	0.36798	4.218e-08	sterile
II	14244045	14245771	.	linc-1354	mono	0	-788	456	jmjd-2	-	0	0	1	1	0	0	0.35553	0.518485	36	0	0.726877	DZ685 embryonic Z1/Z4 cells DSN treated	jmjd-2	0.151003	0.02908	extended life span	hmg-1.1	0.120058	0.08336	NA
II	14269610	14271098	.	linc-1355	mono	0	306	458	Y54G11A.1	-	0	0	1	0	0	0	0.410343	0.822597	3	0.0200679	0.282221	larval L1 all neuron DSN treated	Y54G11A.1	0.132917	0.05504	NA	Y54G11A.3	-0.123425	0.075	NA
II	14273203	14273498	.	linc-1356	mono	0	NA	478	c_elegans_XLOC_010588	+	0	0	0	0	0	0	0.378378	NA	12	0	0.178259	DMM402_N2all_L1-DSN	Y54G11A.1	-0.0218899	0.7531	NA	Y54G11A.3	-0.261245	0.0001331	NA
II	14273975	14274213	.	linc-1357	mono	0	NA	478	c_elegans_XLOC_010587	+	0	0	0	0	0	0	0.32636	NA	12	0	0.703859	N2_Ad_gonad-1-RZLI	Y54G11A.1	-0.0233444	0.7372	NA	Y54G11A.3	-0.19628	0.004395	NA
II	14275148	14275993	-	linc-1358	mono	0	-76	659	Y54G11A.3	+	0	0	0	0	0	0	0.491726	NA	4	0	0.108033	N2_EE_50-270	Y54G11A.1	0.286801	2.552e-05	NA	Y54G11A.3	-0.04611	0.5074	NA
II	14312225	14313208	.	linc-254	multi	0	NA	1447	ctl-3	-	1	0	0	0	0	0	0.34891	NA	16	0	0.368885	DZ685 embryonic Z1/Z4 cells DSN treated	ctl-3	0.0304879	0.6612	organism oxidative stress response hypersensitive	Y54G11A.14	0.112049	0.1063	NA
II	14323405	14325775	+	linc-1359	mono	0	48	2367	Y54G11A.14	+	0	0	0	0	0	0	0.369886	NA	6	0	0.0956785	DMM408_Amot_nrn_L2-DSN	Y54G11A.14	-0.11955	0.08468	NA	ddl-3	0.145783	0.03519	clear
II	14378652	14380191	.	linc-1360	mono	0	184	763	acr-20	-	1	0	0	0	0	0	0.314286	0.541199	14	0	0.280199	larval L1 all neuron DSN treated	acr-20	0.222077	0.00123	NA	sdz-26	0.118822	0.08661	NA
II	14425437	14428425	.	linc-1361	mono	0	-894	331	K04B12.5	+	0	1	1	0	0	0	0.344931	0.433832	29	0	0.817084	DZ685 embryonic Z1/Z4 cells DSN treated	plx-2	0.330997	9.823e-07	NA	K04B12.2	0.37493	2.23e-08	NA
II	14452479	14454821	.	linc-1362	mono	0	NA	180	21ur-12471	-	0	0	0	0	0	0	0.310713	0.438913	18	0	0.677498	N2 larval L1 all cells	smg-8	0.0520044	0.4546	nonsense mRNA accumulation	dmsr-6	0.343115	3.66e-07	NA
II	14479891	14480934	-	linc-1363	mono	0	-81	2560	21ur-11165	-	0	1	1	0	0	0	0.351533	0.416149	2	0	0.0882998	DMM408_Amot_nrn_L2-DSN	C13B4.1	-0.0313287	0.6525	NA	usp-14	-0.0889959	0.2	NA
II	14495132	14495560	-	linc-1364	mono	0	-31	619	cysl-2	-	0	0	1	0	0	0	0.328671	NA	27	0	1.39191	N2_EE_RZ-54	cysl-2	0.134374	0.05241	oxygen response variant	dhs-8	-0.0607203	0.3825	NA
II	14549041	14549292	.	linc-1365	mono	0	NA	251	gcy-29	-	0	0	0	0	0	0	0.309524	NA	28	0	0.511794	N2_4cell_EE_RZ-56	gcy-29	0.252046	0.0002318	extended life span	nlp-41	0.270775	7.327e-05	NA
II	14549578	14549899	.	linc-1366	mono	0	NA	287	c_elegans_XLOC_010598	+	0	0	0	0	0	0	0.295031	NA	17	0	0.309467	YA	gcy-29	0.25255	0.000225	extended life span	nlp-41	0.32103	2.145e-06	NA
II	14567948	14569057	.	linc-1367	mono	0	-328	283	c_elegans_XLOC_010601	-	0	0	0	0	0	0	0.371171	0.606191	16	0	0.27942	larval L2 library total RNA DSN treated	mog-4	-0.162433	0.01878	oocyte morphology variant	madf-5	0.472348	5.18e-13	NA
II	14569339	14571692	.	linc-1368	mono	0	-347	149	C01G12.14	+	0	0	1	0	0	0	0.324129	0.522364	59	0.322598	1.3706	N2_EE_50-240	mog-4	-0.380928	1.271e-08	oocyte morphology variant	madf-5	0.468641	8.297e-13	NA
II	14599833	14600667	.	linc-1369	mono	0	-147	236	tps-2	+	0	1	1	0	0	0	0.295808	NA	19	0	0.735784	N2_L2_RZ-53	catp-4	0.129616	0.06141	protein aggregation variant	tps-2	0.0978708	0.1586	biosynthesis variant
II	14644618	14645231	.	linc-1370	mono	0	315	534	atgp-2	-	0	0	1	1	0	0	0.260586	0.379386	16	0	0.901436	L1 NSM neuron DSN treated	atgp-2	0.18489	0.007361	NA	unc-52	-0.0431559	0.535	distal tip cell migration variant
II	14684925	14685431	.	linc-1371	mono	0	147	340	c_elegans_XLOC_010607	+	0	1	1	0	0	0	0.368836	0.24355	12	0	0.265531	early embryo reference cells DSN	hhat-1	0.0591814	0.3947	NA	K02B7.3	-0.0101968	0.8835	NA
II	14685770	14686621	.	linc-1372	mono	0	433	340	c_elegans_XLOC_010606	-	0	1	1	0	0	0	0.338028	0.333107	6	0	0.144432	early embryo reference cells DSN	hhat-1	0.219561	0.001402	NA	K02B7.3	0.0481729	0.4885	NA
II	14697293	14698049	.	linc-1373	mono	0	NA	667	C09F9.1	+	0	0	0	0	0	0	0.331572	0.568545	13	0	0.265844	early embryo reference cells DSN	K02B7.3	0.227584	0.0009197	NA	C09F9.1	0.164329	0.01743	NA
II	14739309	14741216	.	linc-1374	mono	0	NA	67	Y54E2A.1	-	0	0	0	0	0	0	0.323899	0.422294	16	0	0.333522	DMM402_N2all_L1-DSN	Y54E2A.1	0.251674	0.000237	thin	smg-9	0.137397	0.04728	NA
II	14744235	14745255	.	linc-1375	mono	0	NA	2019	smg-9	-	0	0	0	0	0	0	0.3095	NA	10	0	0.162833	DMM402_N2all_L1-DSN	Y54E2A.1	0.294764	1.475e-05	thin	smg-9	0.14628	0.03456	NA
II	14789202	14790650	.	linc-1376	mono	0	NA	452	Y54E2A.10	+	0	1	1	0	0	0	0.382333	0.516861	18	0	0.356805	DMM408_Amot_nrn_L2-DSN	Y54E2A.9	0.0480243	0.4899	NA	Y54E2A.10	0.190275	0.005789	NA
II	14811412	14811742	.	linc-1377	mono	0	-134	365	c_elegans_XLOC_010614	+	0	0	1	0	0	0	0.383686	NA	17	0	0.519303	LX837 larval L1 NSML and NSMR neurons	W01D2.6	0.246888	0.0003136	NA	osta-3	0.177367	0.01019	NA
II	14885339	14885946	.	linc-1378	mono	0	1501	331	c_elegans_XLOC_010616	+	0	0	0	0	0	0	0.379934	0.583689	8	0	0.291383	DZ685 embryonic Z1/Z4 cells DSN treated	Y53F4A.2	-0.0172355	0.8044	transgene expression increased	cog-1	0.157716	0.02257	maternal sterile
II	14886276	14887354	.	linc-1379	mono	0	NA	311	c_elegans_XLOC_010617	-	0	0	0	0	0	0	0.34013	0.644333	7	0	3.17475	DZ685 embryonic Z1/Z4 cells DSN treated	Y53F4A.2	-0.075088	0.2799	transgene expression increased	cog-1	0.187448	0.006572	maternal sterile
II	14887664	14889288	.	linc-1380	mono	0	NA	79	c_elegans_XLOC_010618	+	0	0	0	0	0	0	0.348308	NA	4	0	0.746134	DZ685 embryonic Z1/Z4 cells DSN treated	Y53F4A.2	-0.0143446	0.8367	transgene expression increased	cog-1	0.191657	0.005437	maternal sterile
II	14889366	14890108	.	linc-1381	mono	0	NA	79	c_elegans_XLOC_010617	-	0	0	0	0	0	0	0.405114	NA	11	0	1.82292	DZ685 embryonic Z1/Z4 cells DSN treated	Y53F4A.2	-0.0199407	0.7744	transgene expression increased	cog-1	0.222967	0.001174	maternal sterile
II	14896032	14896432	+	linc-1382	mono	0	4	659	c_elegans_XLOC_010620	+	0	0	0	0	0	0	0.341646	0.327068	10	0	0.658599	DZ685 embryonic Z1/Z4 cells DSN treated	Y53F4A.2	-0.0633234	0.3624	transgene expression increased	cog-1	0.273405	6.19e-05	maternal sterile
II	14897090	14897831	.	linc-1383	mono	0	206	286	R03C1.5	+	0	0	0	0	0	0	0.289757	0.5016	12	0	0.696277	DZ685 embryonic Z1/Z4 cells DSN treated	Y53F4A.2	-0.028626	0.6807	transgene expression increased	cog-1	0.303195	8.103e-06	maternal sterile
II	14910463	14910676	.	linc-1384	mono	0	NA	63	R03C1.1	-	0	0	0	0	0	0	0.38785	0.161154	12	0	1.56061	early embryo reference cells DSN	R03C1.1	0.237491	0.0005353	NA	pde-3	0.136556	0.04866	NA
II	14912246	14914139	.	linc-1385	mono	0	NA	1033	c_elegans_XLOC_010623	+	0	0	1	0	0	0	0.387012	0.740795	5	0	0.0953883	YA	R03C1.1	-0.0587993	0.3977	NA	pde-3	-0.0447733	0.5198	NA
II	14915171	14915827	.	linc-1386	mono	0	379	563	c_elegans_XLOC_010624	+	0	0	0	0	0	0	0.392694	0.544337	5	0	0.129117	DZ685 embryonic Z1/Z4 cells DSN treated	R03C1.1	0.00523566	0.94	NA	pde-3	0.218789	0.001459	NA
II	14916389	14916939	.	linc-1387	mono	0	115	437	c_elegans_XLOC_010625	+	0	0	1	0	0	0	0.343013	NA	11	0	0.150702	DZ685 embryonic Z1/Z4 cells DSN treated	R03C1.1	0.0343967	0.621	NA	pde-3	0.181956	0.00837	NA
II	14917375	14919378	+	linc-1388	mono	0	-22	328	pde-3	+	0	1	1	0	0	0	0.309381	NA	8	0	0.165703	DMM402_N2all_L1-DSN	R03C1.1	-0.0467901	0.5011	NA	pde-3	0.113425	0.102	NA
II	14964232	14965210	.	linc-1389	mono	0	NA	123	elo-9	-	0	1	1	0	0	0	0.231869	0.613178	8	0	0.126925	DMM402_N2all_L1-DSN	elo-9	-0.18673	0.006786	NA	Y53F4B.3	-0.20447	0.002981	multivulva
II	15018760	15019076	.	linc-1390	mono	0	NA	148	Y53F4B.12	+	0	0	0	0	0	0	0.391167	0.519145	12	0	0.428338	larval L1 all neuron DSN treated	Y53F4B.51	0.343783	3.462e-07	NA	Y53F4B.12	0.33765	5.742e-07	NA
II	15071958	15072261	.	linc-1391	mono	0	415	293	Y53F4B.18	-	0	0	0	0	0	0	0.411184	NA	9	0	0.29773	DZ685 embryonic Z1/Z4 cells DSN treated	Y53F4B.18	0.161187	0.01973	NA	Y53F4B.19	-0.0843989	0.2244	NA
II	15075000	15075469	+	linc-1392	mono	0	-32	543	c_elegans_XLOC_010632	+	0	1	1	0	0	0	0.317021	NA	6	0	0.151812	early embryo reference cells DSN	Y53F4B.18	-0.0414124	0.5516	NA	Y53F4B.19	0.0974574	0.1604	NA
II	15081576	15082979	.	linc-1393	mono	0	687	1498	Y53F4B.20	+	0	0	0	0	0	0	0.324074	NA	34	0	3.86759	N2_EE_50-90	Y53F4B.19	0.000636437	0.9927	NA	Y53F4B.20	0.552748	2.2e-16	NA
II	15154275	15154591	+	linc-1394	mono	0	-42	444	21ur-12457	-	0	0	0	0	0	0	0.44795	NA	6	0	0.115114	early embryo reference cells DSN	Y53F4B.27	0.0914787	0.1877	NA	ptr-20	0.0971459	0.1617	small
II	15155091	15155776	.	linc-1395	mono	0	133	501	c_elegans_XLOC_010634	+	0	0	0	0	0	0	0.323615	NA	2	0	0.0569594	YA	Y53F4B.27	0.0779962	0.2616	NA	ptr-20	0.228988	0.000853	small
II	15156706	15157977	.	linc-1396	mono	0	-158	202	ptr-20	+	0	0	0	0	0	0	0.334119	0.731528	10	0	0.177458	DMM402_N2all_L1-DSN	Y53F4B.27	0.125612	0.06995	NA	ptr-20	0.278324	4.494e-05	small
II	15188403	15194963	.	linc-1397	mono	0	284	137	c_elegans_XLOC_010638	+	0	1	1	0	1	0	0.386374	0.553624	31	0.126192	2.32301	DMM408_Amot_nrn_L2-DSN	gst-35	0.0647901	0.3513	NA	Y46E12BR.1	0.424675	1.469e-10	NA
II	15195099	15196056	.	linc-1398	mono	0	NA	137	c_elegans_XLOC_010637	+	0	0	1	0	0	0	0.303758	NA	24	0	0.740257	L1 NSM neuron DSN treated	gst-35	-0.0535093	0.4416	NA	Y46E12BR.1	0.303316	8.032e-06	NA
II	15207047	15207332	+	linc-1399	mono	0	-19	66	Y46E12BR.2	-	1	0	1	0	0	0	0.384615	NA	28	0	4.14977	DMM402_N2all_L1-DSN	Y46E12BR.1	0.338416	5.394e-07	NA	spsb-1	0.352695	1.627e-07	NA
II	15262103	15263021	-	linc-1400	mono	0	-38	157	Y46E12BL.9	+	0	0	1	1	0	0	0.302503	NA	23	0	0.741626	L1 NSM neuron DSN treated	tig-3	0.143747	0.03785	NA	2RSSE.1	0.224267	0.001097	NA
II	15267154	15267535	.	linc-1401	mono	0	256	678	2RSSE.1	+	0	0	0	0	0	0	0.319372	NA	26	0	0.843785	DZ685 embryonic Z1/Z4 cells DSN treated	tig-3	0.0742092	0.2856	NA	2RSSE.1	0.196946	0.004261	NA
III	32292	33011	.	linc-1402	mono	0	NA	68	c_elegans_XLOC_014438	+	0	0	1	0	0	0	0.258333	NA	1	0	0.0331009	DMM402_N2all_L1-DSN	H10E21.5	0.23787	0.0005241	NA	W05G11.4	-0.0260226	0.7084	lethal
III	45954	47365	.	linc-1403	mono	0	NA	3194	W05G11.7	-	0	0	0	0	0	0	0.360482	NA	16	0	0.290965	larval L1 all neuron	col-88	0.0099158	0.8867	organism hypertonic lethality increased	W05G11.2	-0.0397688	0.5675	chromosome segregation variant karyomeres early emb
III	51960	53181	.	linc-1404	mono	1	NA	1279	W05G11.7	-	0	0	0	0	0	0	0.368249	0.646519	140	3.67449	7.88988	larval L1 all neuron DSN treated	col-88	-0.0472896	0.4965	organism hypertonic lethality increased	W05G11.2	0.253552	0.000212	chromosome segregation variant karyomeres early emb
III	55020	55819	-	linc-1405	mono	0	-38	1840	c_elegans_XLOC_010647	+	1	0	0	0	0	0	0.385	0.358329	7	0	0.221081	larval L1 all neuron DSN treated	col-88	0.00399042	0.9543	organism hypertonic lethality increased	W05G11.2	0.0433666	0.533	chromosome segregation variant karyomeres early emb
III	332014	332322	.	linc-1406	mono	0	NA	1131	c_elegans_XLOC_014450	+	0	0	0	0	0	0	0.265372	NA	3	0	0.086967	larval L1 all neuron	Y50D7A.10	-0.062678	0.3673	NA	Y50D7A.8	0.0573441	0.4095	NA
III	333452	333927	-	linc-1407	mono	0	-68	1131	c_elegans_XLOC_014449	+	0	0	0	0	1	0	0.304622	0.482396	199	18.7555	25.5823	L1 NSM neuron DSN treated	Y50D7A.10	-0.426154	1.249e-10	NA	Y50D7A.8	0.486579	8.041e-14	NA
III	386609	388730	.	linc-1408	mono	0	-170	1172	K10F12.9	-	0	1	1	0	0	0	0.371348	NA	27	0.286223	0.561072	N2 larval L1 all cells	K10F12.7	0.385748	8.019e-09	NA	K10F12.6	0.311197	4.511e-06	oogenesis variant
III	401905	402321	-	linc-1409	mono	0	44	130	Y55B1BL.1	+	0	0	1	0	0	0	0.393285	NA	17	0	0.298015	DMM402_N2all_L1-DSN	K10F12.6	0.409431	7.482e-10	oogenesis variant	Y55B1BL.1	0.199688	0.003746	NA
III	418875	420630	-	linc-1410	mono	0	-17	138	stim-1	-	0	0	0	0	0	0	0.235194	0.361203	2	0	0.0485051	YA	stim-1	0.0920914	0.1848	posterior body wall contraction defecation cycle variant	cec-8	-0.0364616	0.6002	embryonic lethal
III	421914	425023	.	linc-1411	mono	0	-397	958	c_elegans_XLOC_014461	+	0	1	1	0	0	0	0.303537	0.52569	11	0	0.177175	DZ685 embryonic Z1/Z4 cells DSN treated	stim-1	0.104839	0.1309	posterior body wall contraction defecation cycle variant	cec-8	-0.0973161	0.161	embryonic lethal
III	425980	426213	.	linc-1412	mono	0	1244	958	c_elegans_XLOC_014460	+	0	0	0	0	0	0	0.337607	NA	6	0	1.02275	DauerEntryDAF2-1-1	stim-1	0.036721	0.5976	posterior body wall contraction defecation cycle variant	cec-8	-0.0338403	0.6267	embryonic lethal
III	447421	449545	.	linc-1413	mono	0	NA	1641	Y55B1BR.7	-	0	0	0	0	1	1	0.351529	NA	87	0.819511	1.41372	DMM402_N2all_L1-DSN	Y55B1BR.1	0.461147	2.114e-12	NA	Y55B1BR.5	0.328897	1.161e-06	NA
III	483642	485928	+	linc-255	multi	0	-272	196	nlp-32	-	0	0	0	0	1	1	0.400697	NA	179	11.0424	23.4036	NW1229 larval L1 all neurons	mat-3	-0.676654	2.2e-16	exploded through vulva	nlp-32	0.432183	6.391e-11	NA
III	486751	487522	.	linc-1414	mono	0	NA	205	nlp-32	-	0	0	1	0	0	0	0.36658	0.429158	14	0	0.25002	LX837 larval L1 NSML and NSMR neurons	nlp-32	0.311883	4.287e-06	NA	F30H5.5	0.183386	0.007864	NA
III	530199	531153	.	linc-1415	mono	0	-196	144	c_elegans_XLOC_014466	+	0	0	0	0	0	0	0.332984	NA	17	0	0.549151	larval L1 all neuron DSN treated	T22F7.4	0.409221	7.648e-10	NA	T22F7.1	0.288677	2.246e-05	NA
III	531296	531501	.	linc-1416	mono	0	NA	144	c_elegans_XLOC_014465	+	0	0	0	0	0	0	0.5	NA	43	0	1.16769	larval L1 all neuron	T22F7.4	0.531138	2.2e-16	NA	T22F7.1	0.411414	6.082e-10	NA
III	531862	533589	.	linc-1417	mono	0	NA	362	c_elegans_XLOC_014466	+	0	0	0	0	0	0	0.388889	NA	14	0	0.261568	NW1229 larval L1 all neurons	T22F7.4	0.241482	0.0004277	NA	T22F7.1	0.234057	0.0006474	NA
III	534284	535275	.	linc-1418	mono	0	NA	108	T22F7.t1	+	0	0	1	0	1	0	0.378024	0.362865	10	0	0.614649	larval L1 all neuron DSN treated	T22F7.4	0.151827	0.0282	NA	T22F7.1	0.201242	0.00348	NA
III	551343	552606	+	linc-1419	mono	0	-93	142	c_elegans_XLOC_014473	+	0	0	0	0	0	0	0.342563	NA	6	0	0.10154	DZ685 embryonic Z1/Z4 cells DSN treated	T22F7.1	0.139255	0.04433	NA	B0353.1	0.11091	0.1099	NA
III	552747	553474	.	linc-1420	mono	0	-253	142	c_elegans_XLOC_014472	+	0	0	0	0	0	0	0.324176	NA	8	0	0.157385	L1 NSM neuron DSN treated	T22F7.1	0.202023	0.003353	NA	B0353.1	0.269246	8.076e-05	NA
III	554445	555475	.	linc-1421	mono	0	-119	476	c_elegans_XLOC_014475	+	0	0	0	0	0	0	0.340446	0.358814	5	0	0.124875	larval L1 all neuron DSN treated	T22F7.1	0.134547	0.0521	NA	B0353.1	0.157721	0.02256	NA
III	555950	556499	+	linc-256	multi	0	-161	476	c_elegans_XLOC_014474	+	0	0	0	0	0	0	0.335753	0.859021	86	0	652.727	N2_EE_50-540	T22F7.1	0.37159	3.035e-08	NA	B0353.1	-0.012106	0.8619	NA
III	669462	675467	.	linc-1422	mono	0	-105	86	W02B3.8	+	0	0	1	1	0	0	0.352481	0.573841	17	0.0235849	1.00999	L1 NSM neuron DSN treated	W02B3.3	0.291885	1.801e-05	NA	grk-2	0.507568	4.382e-15	NA
III	718636	720687	-	linc-1423	mono	0	-50	201	c_elegans_XLOC_014479	+	0	0	0	0	0	0	0.341618	0.371581	2	0	0.0901261	YA	C24A1.3	0.105229	0.1294	engulfment variant	flp-24	0.32317	1.818e-06	embryonic lethal
III	720887	724463	.	linc-1424	mono	0	-189	201	c_elegans_XLOC_014478	+	0	0	0	0	0	0	0.314789	0.454842	4	0.0249816	0.115128	YA	C24A1.3	0.0561481	0.4194	engulfment variant	flp-24	0.486832	7.773e-14	embryonic lethal
III	758387	758735	.	linc-1425	mono	0	359	313	T17H7.7	-	0	0	0	0	0	0	0.398281	0.343393	34	0	0.434293	N2 larval L1 all cells	T17H7.7	0.608846	2.2e-16	transgene expression increased	F42G9.4	0.0412045	0.5536	NA
III	832427	832695	.	linc-1426	mono	0	NA	151	ceeh-1	-	0	0	1	0	1	0	0.349442	0.32523	25	0	0.38809	DH4_lin4_0	ceeh-1	0.276943	4.92e-05	NA	zip-2	0.356124	1.209e-07	mRNA levels reduced
III	841569	842490	.	linc-1427	mono	0	NA	204	K02F3.9	-	0	0	0	0	0	0	0.313449	0.294362	8	0	0.13315	YA	K02F3.9	0.129142	0.06238	NA	far-8	0.105117	0.1298	NA
III	886915	887924	-	linc-1428	mono	0	-93	125	zer-1	-	0	0	1	1	0	0	0.350495	0.331934	33	0.0360097	0.888858	NW1229 larval L1 all neurons	zer-1	0.169922	0.0139	sterile progeny	ztf-18	0.03148	0.6509	embryonic lethal
III	926408	931160	.	linc-1429	mono	0	-1850	2305	fbxa-55	-	0	0	0	0	0	0	0.310961	0.418606	77	0.414746	2.02878	DH3_N2_0	pef-1	0.464702	1.361e-12	NA	fbxa-55	0.478162	2.445e-13	fat content increased
III	964221	965959	.	linc-257	multi	0	NA	696	fbxa-51	+	0	0	0	0	0	0	0.386835	0.34274	62	0.189563	1.29492	N2_EE_50-150	fbxa-51	-0.0925929	0.1824	fat content increased	R06B10.1	0.233666	0.0006615	NA
III	990672	991525	.	linc-1430	mono	0	NA	357	trp-2	+	0	0	0	0	0	0	0.313817	0.31247	2	0	0.036534	N2_EE_50-270	tbc-10	0.031495	0.6508	NA	trp-2	0.116746	0.09229	NA
III	1017371	1020623	.	linc-1431	mono	0	-1094	348	Y34F4.1	+	0	0	0	0	0	0	0.228097	NA	16	0	0.280901	N2_EE_50-240	Y34F4.3	-0.0684359	0.3248	NA	Y34F4.1	-0.244788	0.0003541	NA
III	1076920	1077464	.	linc-1432	mono	0	-204	2002	rab-18	-	0	0	0	0	0	0	0.310092	NA	13	0	0.32103	L1 NSM neuron DSN treated	uaf-1	0.307609	5.878e-06	transgene expression increased	rab-18	-0.0581069	0.4033	oocyte morphology variant
III	1223344	1224454	.	linc-1433	mono	0	NA	194	c_elegans_XLOC_014489	-	0	0	1	0	0	0	0.392439	NA	23	0	0.686814	LX837 larval L1 NSML and NSMR neurons	pes-4	0.304574	7.334e-06	NA	fbxa-21	0.157831	0.02247	NA
III	1224647	1225050	.	linc-1434	mono	0	-169	194	c_elegans_XLOC_010789	+	0	0	1	0	0	0	0.294554	NA	12	0	0.297035	LX837 larval L1 NSML and NSMR neurons	pes-4	0.232095	0.0007208	NA	fbxa-21	0.0801874	0.2484	NA
III	1230167	1232945	.	linc-1435	mono	0	NA	519	Y119D3B.27	-	0	1	1	0	0	0	0.370637	0.512549	100	0.887274	1.91484	N2_L2_RZ-53	pes-4	0.300669	9.714e-06	NA	fbxa-21	0.408941	7.874e-10	NA
III	1233706	1234750	.	linc-1436	mono	0	-433	197	Y119D3B.27	-	0	0	0	0	0	0	0.279426	NA	6	0	0.0991508	larval L1 all neuron DSN treated	pes-4	0.185782	0.007077	NA	fbxa-21	0.266789	9.43e-05	NA
III	1279058	1279495	.	linc-1437	mono	0	NA	68	ZC47.8	-	0	1	1	0	0	0	0.376712	NA	39	0	0.839185	larval L1 all neuron DSN treated	fbxa-30	0.342344	3.902e-07	NA	fbxa-37	0.46241	1.809e-12	NA
III	1365498	1367755	.	linc-1438	mono	0	NA	2741	linc-24	+	0	0	0	0	0	0	0.245793	NA	0	0	0.00778863	N2_EE_50-270	Y82E9BR.7	0.255296	0.000191	NA	Y82E9BR.20	0.0303833	0.6623	NA
III	1392044	1392433	.	linc-1439	mono	0	NA	171	c_elegans_XLOC_014496	-	0	0	0	0	0	0	0.374359	NA	44	0.169551	0.792646	N2_EE_50-390	Y82E9BR.13	0.376341	1.955e-08	organism hypertonic lethality increased	Y82E9BR.4	0.281036	3.758e-05	NA
III	1392603	1392825	-	linc-1440	mono	0	-6	171	c_elegans_XLOC_014495	-	0	0	1	0	0	0	0.331839	NA	26	0	0.620274	DauerExitDAF2-3-1	Y82E9BR.13	0.338497	5.358e-07	organism hypertonic lethality increased	Y82E9BR.4	0.279089	4.274e-05	NA
III	1428191	1428738	.	linc-1441	mono	0	NA	579	c_elegans_XLOC_014498	+	0	0	1	0	0	0	0.326642	0.377106	5	0	0.128858	DZ685 embryonic Z1/Z4 cells DSN treated	Y82E9BR.16	0.272222	6.679e-05	embryonic lethal	Y82E9BR.2	0.00100942	0.9884	transgene expression increased
III	1429316	1429633	.	linc-1442	mono	0	NA	340	c_elegans_XLOC_014499	+	0	0	1	0	0	0	0.298742	0.384968	2	0	0.0772916	DZ685 embryonic Z1/Z4 cells DSN treated	Y82E9BR.16	0.0900498	0.1947	embryonic lethal	Y82E9BR.2	0.0374939	0.5899	transgene expression increased
III	1429972	1430653	.	linc-1443	mono	0	-254	340	c_elegans_XLOC_014498	+	0	0	1	0	0	0	0.33871	NA	4	0	0.0551328	DZ685 embryonic Z1/Z4 cells DSN treated	Y82E9BR.16	0.063122	0.3639	embryonic lethal	Y82E9BR.2	-0.00223867	0.9743	transgene expression increased
III	1435858	1437480	+	linc-1444	mono	0	-28	1617	Y82E9BR.2	+	0	0	1	0	0	0	0.362908	NA	37	0.0832812	0.485216	YA	Y82E9BR.16	0.0898351	0.1958	embryonic lethal	Y82E9BR.2	0.573757	2.2e-16	transgene expression increased
III	1455892	1458280	+	linc-258	multi	0	-52	123	Y82E9BR.17	-	0	0	0	0	0	0	0.33666	NA	53	0	1.10384	N2_EE_RZ-54	Y82E9BR.17	0.722881	2.2e-16	NA	Y82E9BR.1	0.688568	2.2e-16	NA
III	1602124	1602563	+	linc-1445	mono	0	-5	303	c_elegans_XLOC_014508	+	0	0	1	0	0	0	0.375	NA	21	0	1.45259	DMM402_N2all_L1-DSN	sms-3	0.215533	0.001723	NA	Y22D7AL.6	0.241241	0.0004335	NA
III	1614467	1615107	.	linc-1446	mono	0	NA	435	Y22D7AL.9	-	0	0	1	0	0	0	0.25273	NA	11	0	0.437656	L1 NSM neuron DSN treated	Y22D7AL.9	-0.199423	0.003793	NA	Y22D7AL.10	-0.011347	0.8705	embryonic lethal
III	1677305	1680613	.	linc-1447	mono	0	-572	210	c_elegans_XLOC_014514	+	0	1	1	0	1	0	0.330916	0.401	55	0.541456	1.30061	DZ685 embryonic Z1/Z4 cells DSN treated	Y22D7AR.6	0.46896	7.969e-13	NA	Y22D7AR.7	0.448625	9.602e-12	NA
III	1680822	1681547	-	linc-1448	mono	0	78	210	c_elegans_XLOC_014513	+	0	0	1	1	0	0	0.365014	NA	23	0.0898452	0.524365	DMM402_N2all_L1-DSN	Y22D7AR.6	0.404232	1.28e-09	NA	Y22D7AR.7	0.475447	3.478e-13	NA
III	1699133	1699565	-	linc-1449	mono	0	11	151	fbxa-74	-	0	0	1	0	0	0	0.406467	NA	5	0	0.0834549	DZ685 embryonic Z1/Z4 cells DSN treated	fbxa-74	0.0767949	0.2691	NA	Y22D7AR.10	-0.0127469	0.8547	NA
III	1736118	1736370	+	linc-1450	mono	0	61	684	c_elegans_XLOC_014518	+	0	0	0	0	0	0	0.41502	0.406722	13	0	0.821187	larval L1 all neuron	ser-4	0.331176	9.683e-07	male tail curling serotonin resistant	Y46E12A.3	-0.0738826	0.2877	extended life span
III	1747939	1748877	.	linc-1451	mono	0	-106	3247	Y46E12A.11	-	0	0	0	0	0	0	0.269436	NA	1	0	0.0346514	N2_EE_50-270	ser-4	0.0979382	0.1583	male tail curling serotonin resistant	Y46E12A.3	0.0633307	0.3623	extended life span
III	1755639	1756670	.	linc-259	multi	0	NA	698	Y46E12A.3	-	0	0	0	0	0	0	0.38546	0.537481	17	0	0.728482	DauerEntryDAF2-4-1	Y46E12A.3	-0.0442856	0.5243	extended life span	Y46E12A.5	0.495056	2.543e-14	NA
III	1782478	1783493	.	linc-1452	mono	0	NA	1136	c_elegans_XLOC_014524	-	0	0	0	0	0	0	0.375984	0.325215	9	0	0.207726	DMM408_Amot_nrn_L2-DSN	Y39A3CL.3	-0.115165	0.09682	spontaneous mutation rate increased	tag-168	0.105281	0.1292	NA
III	1784628	1784935	.	linc-1453	mono	0	NA	146	c_elegans_XLOC_014525	+	0	0	0	0	0	0	0.353896	NA	8	0	0.347075	larval L1 all neuron DSN treated	Y39A3CL.3	-0.213924	0.00187	spontaneous mutation rate increased	tag-168	0.0312962	0.6528	NA
III	1785080	1785719	.	linc-1454	mono	0	NA	146	c_elegans_XLOC_014524	-	0	0	1	0	0	0	0.382812	NA	8	0	0.834508	L1 NSM neuron DSN treated	Y39A3CL.3	-0.224287	0.001096	spontaneous mutation rate increased	tag-168	0.240214	0.0004595	NA
III	1786450	1788049	.	linc-1455	mono	0	NA	120	c_elegans_XLOC_014527	+	0	0	0	0	0	0	0.305	NA	15	0	0.681748	L1 NSM neuron DSN treated	Y39A3CL.3	-0.293872	1.569e-05	spontaneous mutation rate increased	tag-168	0.349463	2.145e-07	NA
III	1788168	1788462	.	linc-1456	mono	0	NA	120	c_elegans_XLOC_014526	+	0	0	0	0	0	0	0.427119	0.483128	84	0	2.10474	DH2_N2_0	Y39A3CL.3	-0.626573	2.2e-16	spontaneous mutation rate increased	tag-168	0.514672	1.563e-15	NA
III	1818428	1819095	.	linc-1457	mono	0	NA	2056	pvf-1	-	0	0	1	0	0	0	0.229042	0.347972	23	0	1.16372	DMM402_N2all_L1-DSN	clp-4	0.326114	1.445e-06	cell death variant	pvf-1	0.211821	0.002078	NA
III	1900792	1901802	.	linc-1458	mono	0	NA	392	B0524.6	-	0	0	0	0	0	0	0.305638	0.370821	189	8.21301	8.98822	DH2_N2_30	B0524.2	0.288588	2.26e-05	NA	B0524.6	0.766654	2.2e-16	NA
III	1976524	1976782	.	linc-1459	mono	0	NA	534	R155.4	+	0	0	0	0	0	0	0.378378	NA	14	0	0.476673	NC2484 larval L2 A motor neuron	R155.3	0.306391	6.426e-06	NA	R155.4	0.252254	0.000229	NA
III	1987918	1988464	.	linc-260	multi	0	NA	453	Y39A3B.3	+	0	0	0	0	0	0	0.314667	0.661536	68	0.338238	4.1598	DauerEntryDAF2-4-1	Y39A3B.3	0.273994	5.959e-05	NA	lgc-42	0.66939	2.2e-16	NA
III	1990474	1991573	.	linc-1460	mono	0	NA	2011	c_elegans_XLOC_010885	+	0	0	0	0	0	0	0.310909	NA	5	0	0.0750041	N2_EE_50-150	Y39A3B.3	0.172409	0.01255	NA	lgc-42	0.22773	0.0009125	NA
III	1994144	1995520	.	linc-1461	mono	0	NA	672	c_elegans_XLOC_014533	+	0	0	0	0	0	0	0.305011	0.637647	2	0	0.0571698	YA	Y39A3B.3	0.206077	0.002758	NA	lgc-42	0.324897	1.589e-06	NA
III	1996191	1997454	.	linc-1462	mono	0	NA	388	lgc-42	+	0	0	0	0	0	0	0.307753	0.404797	21	0	0.831238	mid L4	Y39A3B.3	0.0290976	0.6758	NA	lgc-42	0.135981	0.04962	NA
III	2026073	2028831	.	linc-1463	mono	0	NA	683	c_elegans_XLOC_014535	+	0	1	1	0	0	0	0.295759	0.464054	9	0	0.190921	NC2484 larval L2 A motor neuron - DSN treated	ckr-2	0.379965	1.392e-08	shortened life span	dpy-1	0.0371087	0.5937	dumpy
III	2062418	2062872	.	linc-1464	mono	0	NA	571	srz-86	+	0	0	0	0	0	0	0.259341	NA	6	0	0.0981249	N2_EE_50-270	ins-16	0.281514	3.64e-05	NA	Y39A3A.3	0.314635	3.489e-06	NA
III	2068595	2069519	.	linc-1465	mono	0	NA	120	c_elegans_XLOC_014539	+	0	0	0	0	0	0	0.277838	NA	11	0	0.232274	N2_EE_50-240	Y39A3A.3	0.49832	1.618e-14	NA	Y39A3A.4	0.475778	3.332e-13	NA
III	2069638	2070628	.	linc-1466	mono	0	NA	120	c_elegans_XLOC_014538	+	0	0	0	0	0	0	0.334006	0.38034	35	0	0.747082	N2_EE_50-240	Y39A3A.3	0.559194	2.2e-16	NA	Y39A3A.4	0.582367	2.2e-16	NA
III	2088812	2092600	.	linc-261	multi	0	NA	162	Y48G9A.9	+	0	0	1	0	0	0	0.301902	NA	52	0.373772	1.4478	DMM402_N2all_L1-DSN	cpt-3	0.0746464	0.2827	NA	Y48G9A.9	0.510924	2.7e-15	NA
III	2262053	2262641	.	linc-1467	mono	0	-138	58	c_elegans_XLOC_014545	-	0	0	0	0	0	0	0.33107	NA	39	0	0.680084	YA	fbxa-42	0.162231	0.01893	NA	Y54F10BM.6	0.167737	0.0152	NA
III	2262698	2262934	.	linc-1468	mono	0	NA	58	c_elegans_XLOC_014544	+	0	0	0	0	0	0	0.35865	NA	24	0	0.896158	N2_EE_50-150	fbxa-42	0.0694261	0.3179	NA	Y54F10BM.6	0.196258	0.004399	NA
III	2294919	2295320	+	linc-262	multi	0	-129	25	Y54F10BM.9	-	0	1	1	0	1	1	0.322767	NA	136	7.27485	11.7179	DauerEntryDAF2-4-1	fbxa-219	0.701691	2.2e-16	NA	Y54F10BM.9	-0.340334	4.608e-07	NA
III	2387867	2388166	.	linc-1469	mono	0	NA	2038	H14E04.4	-	0	0	0	0	0	0	0.296667	NA	15	0	0.344381	larval L1 all neuron	H14E04.3	0.47541	3.494e-13	NA	H14E04.4	0.310288	4.826e-06	NA
III	2429677	2431212	+	linc-263	multi	0	-613	308	W04B5.1	+	0	0	0	0	1	1	0.390572	1.41566	61	0.35017	1.01409	DH3_N2_28_5	W04B5.1	0.340268	4.633e-07	NA	W04B5.6	0.340268	NA	NA
III	2460121	2461064	+	linc-1470	mono	0	-35	846	E02H9.3	+	0	0	0	0	0	0	0.384534	0.522665	13	0	0.186063	NC2484 larval L2 A motor neuron - DSN treated	E02H9.4	-0.0409361	0.5562	NA	E02H9.3	0.137603	0.04694	germ cell compartment expansion variant
III	2472097	2473354	+	linc-1471	mono	0	-54	515	smg-6	+	0	0	1	1	0	0	0.346582	0.454291	32	0.041644	0.81037	DMM402_N2all_L1-DSN	E02H9.1	0.104214	0.1332	NA	smg-6	0.09982	0.1504	molt defect
III	2575853	2577117	.	linc-1472	mono	0	-115	169	Y54F10AR.1	-	1	0	1	1	0	0	0.340711	0.810981	23	0	0.585818	LX837 larval L1 NSML and NSMR neurons	Y54F10AR.1	0.231349	0.0007507	nuclei enlarged	Y71H2B.8	0.244484	0.0003603	fat content reduced
III	2634900	2636208	.	linc-1473	mono	0	NA	198	H19M22.3	+	0	0	1	0	0	0	0.352177	0.695583	1	0	0.0829933	N2_EE_50-270	Y71H2B.1	-0.0722552	0.2985	NA	H19M22.3	0.357102	1.11e-07	oogenesis variant
III	2652459	2657939	-	linc-1474	mono	0	-28	145	let-805	+	0	1	1	0	0	0	0.34647	0.550816	21	0.0267854	0.319439	N2 larval L1 all cells	H19M22.3	0.0230361	0.7406	oogenesis variant	let-805	0.288793	2.228e-05	nuclei enlarged
III	2699724	2700481	-	linc-1475	mono	0	-60	461	set-27	+	0	0	0	0	0	0	0.270449	NA	6	0	0.0786927	N2_EE_50-270	Y71H2AM.9	-0.0201933	0.7717	NA	set-27	0.037213	0.5927	NA
III	2725592	2725822	.	linc-1476	mono	0	109	263	cosa-1	+	0	0	1	0	0	0	0.307359	0.226745	32	0	0.954183	N2_EE_50-240	Y71H2AM.11	0.368242	4.119e-08	NA	cosa-1	-0.0441948	0.5252	NA
III	2739777	2740408	.	linc-1477	mono	0	440	247	Y71H2AM.13	-	0	0	1	0	0	0	0.356013	NA	7	0	0.114506	N2_EE_RZ-54	Y71H2AM.13	0.137711	0.04677	NA	Y71H2AM.14	0.106808	0.1237	NA
III	2802021	2802406	.	linc-1478	mono	0	188	45	Y71H2AM.25	+	0	0	0	0	0	0	0.367876	NA	28	0	0.421392	DZ685 embryonic Z1/Z4 cells DSN treated	twk-45	0.303101	8.158e-06	NA	Y71H2AM.25	0.347603	2.512e-07	protein aggregation variant
III	2815247	2816950	+	linc-1479	mono	0	-71	277	tufm-1	-	0	0	1	1	0	0	0.349178	0.4944	31	0	0.960523	DMM408_Amot_nrn_L2-DSN	tufm-1	-0.156783	0.02339	maternal sterile	Y71H2AM.2	0.31115	4.527e-06	NA
III	2871736	2873491	.	linc-1480	mono	0	-411	1327	klf-1	+	0	0	1	1	0	0	0.363895	0.52375	8	0	0.263937	DMM402_N2all_L1-DSN	F56F11.4	-0.212691	0.001989	reduced brood size	klf-1	0.372327	2.836e-08	apoptosis increased
III	2887779	2890316	.	linc-1481	mono	0	NA	1447	F56F11.1	+	0	0	0	0	0	0	0.37037	0.485054	5	0	0.126711	DMM402_N2all_L1-DSN	F56F11.2	0.181108	0.008683	NA	F56F11.1	0.297107	1.251e-05	NA
III	2906096	2909078	.	linc-1482	mono	0	NA	112	c_elegans_XLOC_014562	+	0	0	1	0	0	0	0.255783	0.360569	10	0	0.219761	DMM408_Amot_nrn_L2-DSN	T20B6.3	-0.0718559	0.3012	NA	cdh-1	0.216682	0.001626	slow growth
III	2909189	2910363	.	linc-1483	mono	0	NA	112	c_elegans_XLOC_014561	-	0	0	0	0	0	0	0.369362	NA	2	0	0.0637398	larval L1 all neuron DSN treated	T20B6.3	-0.124301	0.07294	NA	cdh-1	0.164787	0.01711	slow growth
III	2946402	2947008	.	linc-1484	mono	0	NA	84	H05C05.1	+	0	0	1	0	0	0	0.352554	0.352491	12	0	0.236926	NC2484 larval L2 A motor neuron - DSN treated	H05C05.4	0.214774	0.001791	NA	H05C05.1	-0.0602343	0.3863	NA
III	2976473	2977258	+	linc-1485	mono	0	15	173	c_elegans_XLOC_014565	+	0	0	1	0	0	0	0.3257	0.662121	8	0	0.152723	early embryo reference cells DSN	Y55D5A.3	0.00612802	0.9298	NA	Y55D5A.1	0.128734	0.06322	exploded through vulva
III	2977430	2977860	.	linc-1486	mono	0	NA	173	c_elegans_XLOC_014564	-	0	0	0	0	0	0	0.359629	NA	4	0	0.101972	early embryo reference cells DSN	Y55D5A.3	-0.0396056	0.5691	NA	Y55D5A.1	0.0110834	0.8735	exploded through vulva
III	2978698	2979161	+	linc-1487	mono	0	-64	650	c_elegans_XLOC_014567	+	0	0	1	0	0	0	0.37069	0.312153	5	0	0.0744212	early embryo reference cells DSN	Y55D5A.3	0.0228193	0.7429	NA	Y55D5A.1	0.0800574	0.2492	exploded through vulva
III	2979810	2980126	.	linc-1488	mono	0	NA	650	c_elegans_XLOC_014566	-	0	0	1	0	0	0	0.290221	NA	6	0	0.19444	DZ685 embryonic Z1/Z4 cells DSN treated	Y55D5A.3	0.0488317	0.4826	NA	Y55D5A.1	0.0886971	0.2016	exploded through vulva
III	2981711	2982172	.	linc-1489	mono	0	403	243	Y55D5A.1	+	0	0	1	0	0	0	0.255411	0.433034	16	0	0.250364	early embryo reference cells DSN	Y55D5A.3	0.0907968	0.1911	NA	Y55D5A.1	0.188487	0.006274	exploded through vulva
III	2991311	2991841	.	linc-1490	mono	0	NA	1129	c_elegans_XLOC_014570	+	0	0	1	0	0	0	0.367232	0.315012	4	0	0.0928306	larval L1 all neuron	Y55D5A.4	0.128482	0.06374	NA	daf-2	0.214336	0.001831	transgene expression increased
III	2992969	2993451	.	linc-1491	mono	0	NA	1129	c_elegans_XLOC_014569	+	0	0	1	0	0	0	0.372671	NA	6	0	0.0891944	larval L1 all neuron	Y55D5A.4	0.0666571	0.3376	NA	daf-2	0.244518	0.0003596	transgene expression increased
III	3128019	3129198	+	linc-1492	mono	0	95	122	Y53G8B.1	+	0	0	1	0	0	0	0.338136	0.378826	5	0.0348965	0.19857	DZ685 embryonic Z1/Z4 cells DSN treated	nipa-1	0.173885	0.0118	NA	Y53G8B.1	-0.106329	0.1254	NA
III	3144327	3145254	.	linc-1493	mono	0	NA	105	c_elegans_XLOC_014576	-	0	0	0	0	0	0	0.303879	NA	8	0	0.178468	larval L1 all neuron DSN treated	C44B11.4	0.417371	3.237e-10	NA	C44B11.6	-0.0257898	0.7109	NA
III	3145358	3145630	.	linc-1494	mono	0	NA	105	c_elegans_XLOC_014575	+	0	0	0	0	0	0	0.271062	NA	10	0	0.478167	N2_L2_RZ-53	C44B11.4	0.22557	0.001024	NA	C44B11.6	0.0220601	0.7512	NA
III	3153777	3154840	.	linc-265	multi	0	NA	306	C44B11.6	+	0	0	0	0	0	0	0.34417	NA	20	0	0.297148	larval L1 all neuron DSN treated	C44B11.6	0.294217	1.532e-05	NA	C44B11.1	0.312159	4.199e-06	NA
III	3160881	3162125	+	linc-1495	mono	0	-58	148	c_elegans_XLOC_014580	+	0	0	1	0	0	0	0.342972	0.353218	3	0	0.0648891	N2_EE_RZ-54	C44B11.1	0.142229	0.03995	NA	R148.5	0.0868159	0.2113	NA
III	3162272	3164845	.	linc-1496	mono	0	-362	148	c_elegans_XLOC_014579	+	0	0	1	0	0	0	0.296426	NA	20	0	0.348294	early embryo reference cells DSN	C44B11.1	0.197937	0.004068	NA	R148.5	0.235556	0.000596	NA
III	3164993	3165975	.	linc-1497	mono	0	-408	149	c_elegans_XLOC_014580	+	0	1	1	0	0	0	0.355036	0.515059	21	0	0.619304	larval L1 all neuron DSN treated	C44B11.1	0.2085	0.002449	NA	R148.5	0.225802	0.001011	NA
III	3219362	3220381	.	linc-1498	mono	0	NA	211	frm-8	-	0	1	1	0	0	0	0.191176	0.350141	5	0	0.075638	N2_EE_50-240	frm-8	0.196856	0.004279	aldicarb resistant	H09G03.1	-0.144904	0.03632	NA
III	3221143	3222846	.	linc-1499	mono	0	NA	336	c_elegans_XLOC_014584	+	0	0	1	0	0	0	0.312207	0.455235	9	0	0.17517	early embryo reference cells DSN	frm-8	0.360152	8.496e-08	aldicarb resistant	H09G03.1	-0.0478364	0.4916	NA
III	3223181	3224063	.	linc-1500	mono	0	NA	284	c_elegans_XLOC_014585	+	0	0	0	0	0	0	0.345413	NA	5	0	0.109779	YA	frm-8	0.260443	0.0001398	aldicarb resistant	H09G03.1	-0.0717198	0.3021	NA
III	3224346	3225197	.	linc-1501	mono	0	NA	284	c_elegans_XLOC_014584	+	0	0	0	0	0	0	0.311033	0.334984	2	0	0.0715743	DMM402_N2all_L1-DSN	frm-8	0.300469	9.854e-06	aldicarb resistant	H09G03.1	-0.0718071	0.3015	NA
III	3225646	3226087	.	linc-1502	mono	0	NA	266	H09G03.1	+	0	0	0	0	0	0	0.266968	NA	7	0	0.183522	larval L1 all neuron	frm-8	0.314583	3.502e-06	aldicarb resistant	H09G03.1	0.0370257	0.5946	NA
III	3305664	3306613	+	linc-1503	mono	0	6	691	Y53G8AR.10	+	0	1	1	0	0	0	0.270526	NA	6	0	0.139044	DZ685 embryonic Z1/Z4 cells DSN treated	Y53G8AR.5	-0.0481333	0.4889	NA	ral-1	0.00192381	0.9779	germ cell compartment expansion variant
III	3309416	3311350	.	linc-1504	mono	0	-556	114	ral-1	+	0	0	1	0	0	0	0.346253	0.614737	81	0.476548	2.01543	DZ685 embryonic Z1/Z4 cells DSN treated	Y53G8AR.5	-0.0607773	0.382	NA	ral-1	0.00113102	0.987	germ cell compartment expansion variant
III	3321592	3322378	-	linc-1505	mono	0	-19	348	Y53G8AR.9	-	0	0	1	0	1	0	0.330368	0.314492	17	0	0.32915	DZ685 embryonic Z1/Z4 cells DSN treated	Y53G8AR.9	-0.00405403	0.9535	exploded through vulva	phf-15	0.00903094	0.8967	multivulva
III	3339965	3340283	+	linc-1506	mono	0	-12	112	c_elegans_XLOC_014593	-	0	0	1	0	0	0	0.357367	0.6535	3	0	0.0991859	early embryo reference cells DSN	Y53G8AR.1	0.0751288	0.2796	NA	gei-1	0.100034	0.1495	NA
III	3340394	3341222	-	linc-1507	mono	0	-8	112	c_elegans_XLOC_014592	-	0	0	0	0	0	0	0.334138	NA	10	0	0.111538	YA	Y53G8AR.1	0.0462741	0.5058	NA	gei-1	0.120114	0.08321	NA
III	3341353	3342658	.	linc-1508	mono	0	NA	132	c_elegans_XLOC_014593	-	0	1	1	0	0	0	0.375957	0.427415	5	0	0.0994112	DMM402_N2all_L1-DSN	Y53G8AR.1	0.0690683	0.3204	NA	gei-1	0.10162	0.1432	NA
III	3372928	3373997	.	linc-1509	mono	0	207	334	c_elegans_XLOC_014597	+	0	0	0	0	0	0	0.307477	NA	12	0	0.349384	DMM408_Amot_nrn_L2-DSN	prk-2	0.34652	2.752e-07	fat content reduced	hecw-1	0.428986	9.132e-11	NA
III	3374680	3375180	.	linc-1510	mono	0	-170	684	c_elegans_XLOC_014598	+	0	0	0	0	0	0	0.379242	0.720693	13	0	0.388063	DMM408_Amot_nrn_L2-DSN	prk-2	0.173695	0.0119	fat content reduced	hecw-1	0.299112	1.085e-05	NA
III	3394571	3396236	-	linc-1511	mono	0	-4	349	cri-3	+	0	0	1	0	0	0	0.345738	0.508376	57	0.559312	1.14766	LX837 larval L1 NSML and NSMR neurons	mlc-4	-0.0316322	0.6493	cytokinesis variant emb	cri-3	-0.101001	0.1456	organism development variant
III	3413682	3415279	.	linc-1512	mono	1	-171	274	F59A2.6	+	0	0	0	0	0	0	0.324155	NA	30	0.0986513	0.694226	N2 larval L1 all cells	F59A2.2	0.164062	0.01761	organism development variant	F59A2.6	0.0577394	0.4063	cord commissures fail to reach target
III	3432634	3433610	.	linc-1513	mono	0	-221	1283	K01A11.1	-	0	0	0	0	0	0	0.377687	0.475294	16	0	0.455831	N2 larval L1 all cells	K01A11.1	0.127796	0.06518	organism development variant	spe-41	-0.123211	0.07551	NA
III	3470335	3471634	.	linc-1514	mono	0	-136	368	rsu-1	+	0	0	1	1	0	0	0.332308	0.37653	19	0.0645208	0.324554	larval L1 all neuron	C34C12.4	-0.0603084	0.3857	NA	rsu-1	0.0969066	0.1628	NA
III	3479784	3482403	+	linc-1515	mono	0	-65	189	C34C12.6	+	0	0	1	0	1	0	0.318321	0.629708	42	0.254339	1.04816	larval L2 library total RNA DSN treated	C34C12.9	0.180162	0.009045	NA	C34C12.6	0.619161	2.2e-16	NA
III	3530987	3531232	.	linc-1516	mono	0	NA	385	c_elegans_XLOC_014610	+	0	0	0	0	0	0	0.276423	NA	12	0	0.583268	L1 NSM neuron DSN treated	rpl-37	-0.246501	0.0003208	transgene expression increased	C54C6.6	0.0122861	0.8599	NA
III	3531616	3531959	-	linc-1517	mono	0	88	385	c_elegans_XLOC_014609	+	0	0	1	1	0	0	0.337209	0.533386	11	0	0.312286	N2_L2_RZ-53	rpl-37	-0.289823	2.076e-05	transgene expression increased	C54C6.6	-0.144103	0.03737	NA
III	3558961	3559657	.	linc-1518	mono	0	NA	189	c_elegans_XLOC_014612	+	0	0	0	0	0	0	0.380201	NA	12	0	0.19958	larval L1 all neuron DSN treated	C54C6.4	-0.00766723	0.9123	transgene expression increased	nhr-6	0.183852	0.007705	spermatheca development variant
III	3559845	3562615	.	linc-1519	mono	0	NA	189	c_elegans_XLOC_014611	+	1	0	1	0	0	0	0.37279	0.731615	16	0	0.946879	larval L1 all neuron DSN treated	C54C6.4	0.138209	0.04597	transgene expression increased	nhr-6	0.333754	7.876e-07	spermatheca development variant
III	3562956	3563470	.	linc-1520	mono	0	NA	342	c_elegans_XLOC_014612	+	1	0	1	0	0	0	0.326214	0.391829	11	0	0.246788	DMM402_N2all_L1-DSN	C54C6.4	0.0749258	0.2809	transgene expression increased	nhr-6	0.295725	1.379e-05	spermatheca development variant
III	3569296	3571575	.	linc-1521	mono	0	NA	2011	nhr-6	+	0	0	1	0	0	0	0.376754	0.837271	20	0	1.65919	N2 larval L1 all cells	C54C6.4	0.334594	7.36e-07	transgene expression increased	nhr-6	0.47277	4.907e-13	spermatheca development variant
III	3685896	3688639	.	linc-1522	mono	0	NA	89	npr-15	-	0	0	0	0	0	0	0.293367	0.369343	26	0.0924496	0.773702	N2 larval L1 all cells	npr-15	0.649702	2.2e-16	organism development variant	cyn-9	-0.241504	0.0004271	NA
III	3689562	3695233	.	linc-1523	mono	0	268	924	c_elegans_XLOC_014618	+	0	0	1	0	0	0	0.321932	0.687357	19	0.0683349	0.784312	larval L1 all neuron DSN treated	npr-15	0.532912	2.2e-16	organism development variant	cyn-9	-0.232337	0.0007114	NA
III	3701583	3702129	+	linc-1524	mono	0	-50	108	pdi-1	-	0	0	1	0	0	0	0.407678	0.388174	68	0.386844	1.17234	N2_EE_50-150	pdi-1	0.219121	0.001434	organism development variant	C14B1.2	0.347054	2.631e-07	NA
III	3742426	3744446	.	linc-1525	mono	0	NA	1016	lin-48	+	0	0	1	0	0	0	0.396833	0.557816	7	0	0.112518	DMM402_N2all_L1-DSN	F34D10.4	-0.00827503	0.9053	organism development variant	lin-48	0.207782	0.002537	NA
III	3765972	3767063	-	linc-1526	mono	0	-60	417	C44F1.1	-	0	0	0	0	0	0	0.367216	0.622297	3	0	0.0572493	N2_EE_RZ-54	C44F1.1	0.0546048	0.4323	transgene expression reduced	gmeb-3	0.268056	8.707e-05	NA
III	3809335	3810038	-	linc-1527	mono	0	7	304	toh-1	-	0	0	1	0	0	0	0.420455	0.633452	15	0	0.376379	larval L1 all neuron DSN treated	toh-1	0.189598	0.005968	NA	dpy-27	0.148205	0.03223	dendrite development variant
III	3820383	3821320	.	linc-1528	mono	0	-155	111	R13G10.5	-	1	0	1	1	0	0	0.396588	NA	52	0.263008	1.55005	larval L1 all neuron DSN treated	dpy-27	0.2746	5.73e-05	dendrite development variant	amx-1	0.237211	0.0005437	organism development variant
III	3863173	3863479	+	linc-1529	mono	0	-50	11	c_elegans_XLOC_014626	+	0	0	1	1	1	0	0.364821	0.65373	38	0	1.09794	N2_L2_RZ-53	brc-1	-0.297755	1.195e-05	high incidence male progeny	acs-19	0.401781	1.643e-09	fat content reduced
III	3863489	3863965	.	linc-1530	mono	0	NA	11	c_elegans_XLOC_014625	-	0	0	1	0	1	0	0.238994	0.293182	31	0	1.74763	L1 NSM neuron DSN treated	brc-1	-0.116393	0.09329	high incidence male progeny	acs-19	0.497127	1.91e-14	fat content reduced
III	3914249	3916619	-	linc-1531	mono	0	95	112	pat-3	-	0	0	1	1	0	0	0.360607	0.469062	19	0.0116687	0.771248	L1 NSM neuron DSN treated	pat-3	0.15702	0.02318	germ cell compartment expansion variant	ccdc-47	-0.245929	0.0003316	NA
III	3926310	3927335	.	linc-1532	mono	0	102	193	ZK1058.9	-	0	0	1	0	0	0	0.329435	0.251591	16	0	0.363921	N2_EE_50-240	ZK1058.9	0.0900749	0.1946	organism development variant	F37A8.1	0.115196	0.09673	NA
III	3936123	3943847	-	linc-266	multi	0	-1138	216	nlp-10	-	0	0	0	0	0	0	0.313618	0.410895	20	0.02112	0.441066	N2 larval L1 all cells	nlp-10	0.439258	2.862e-11	NA	F37A8.5	0.221314	0.00128	NA
III	3944102	3945899	.	linc-1533	mono	0	NA	256	c_elegans_XLOC_013015	-	0	0	0	0	0	0	0.30812	NA	6	0	0.107336	NW1229 larval L1 all neurons	nlp-10	0.37424	2.377e-08	NA	F37A8.5	0.18623	0.006938	NA
III	3946172	3947605	.	linc-1534	mono	0	NA	274	c_elegans_XLOC_014631	+	0	0	0	0	0	0	0.362622	NA	6	0	0.112646	N2_EE_50-240	nlp-10	0.103195	0.137	NA	F37A8.5	0.107015	0.123	NA
III	3950418	3950987	.	linc-1535	mono	0	NA	78	c_elegans_XLOC_014634	-	0	0	0	0	0	0	0.277193	NA	5	0	0.0888699	YA	nlp-10	-0.0843452	0.2247	NA	F37A8.5	-0.0302301	0.6639	NA
III	3951064	3952059	.	linc-1536	mono	0	-232	78	c_elegans_XLOC_014633	+	0	1	1	0	0	0	0.328313	0.418097	5	0	0.080537	YA	nlp-10	0.0754372	0.2777	NA	F37A8.5	0.0927163	0.1818	NA
III	3955698	3956462	.	linc-1537	mono	0	136	163	F37A8.5	+	0	0	1	0	0	0	0.39085	0.346286	48	0.143335	5.57017	DMM402_N2all_L1-DSN	nlp-10	0.371893	2.951e-08	NA	F37A8.5	0.291612	1.836e-05	NA
III	3976483	3978089	.	linc-1538	mono	0	NA	87	msi-1	-	0	0	1	0	0	0	0.345364	0.530505	14	0	0.530885	DMM402_N2all_L1-DSN	msi-1	0.317838	2.738e-06	organism development variant	Y1A5A.2	0.201339	0.003464	NA
III	3978198	3980522	.	linc-1539	mono	0	NA	110	c_elegans_XLOC_014637	+	0	0	1	0	0	0	0.332903	0.404997	23	0	0.911331	L1 NSM neuron DSN treated	msi-1	0.190523	0.005724	organism development variant	Y1A5A.2	0.176506	0.01057	NA
III	3980676	3982275	.	linc-1540	mono	0	149	155	c_elegans_XLOC_014638	+	0	0	1	0	0	0	0.308125	NA	6	0	0.074055	YA	msi-1	0.26928	8.058e-05	organism development variant	Y1A5A.2	0.390202	5.207e-09	NA
III	3992307	3993318	.	linc-1541	mono	0	NA	126	c_elegans_XLOC_014641	+	0	0	1	0	0	0	0.349802	0.475842	15	0	0.578236	LX837 larval L1 NSML and NSMR neurons	glb-11	0.324055	1.697e-06	NA	C36E8.1	-0.109405	0.1148	transgene expression increased
III	3993443	3994057	-	linc-1542	mono	0	-88	126	c_elegans_XLOC_014640	+	0	0	1	0	0	0	0.325203	NA	11	0	0.217341	NW1229 larval L1 all neurons	glb-11	0.323659	1.75e-06	NA	C36E8.1	-0.0965669	0.1642	transgene expression increased
III	3994199	3996560	.	linc-1543	mono	0	279	143	c_elegans_XLOC_014641	+	0	0	1	0	0	0	0.381033	0.376137	10	0	0.250229	larval L1 all neuron DSN treated	glb-11	0.173662	0.01191	NA	C36E8.1	-0.0805355	0.2464	transgene expression increased
III	4048215	4049295	-	linc-1544	mono	0	-94	204	E03A3.10	+	0	0	1	0	0	0	0.378353	NA	14	0.080581	0.335982	larval L1 all neuron DSN treated	hum-5	0.203672	0.003098	cord commissures fail to reach target	rcq-5	-0.124226	0.07312	germ cell hypersensitive ionizing radiation
III	4086788	4087709	-	linc-1545	mono	0	-54	146	kin-19	-	0	0	1	1	0	0	0.328633	0.237295	48	0.17279	1.35767	DZ685 embryonic Z1/Z4 cells DSN treated	kin-19	0.0281876	0.6854	germ cell compartment expansion variant	C03C10.9	0.145145	0.03601	NA
III	4099179	4099923	.	linc-1546	mono	0	-263	155	c_elegans_XLOC_014646	-	1	0	1	1	0	0	0.378523	0.461815	33	0	1.50447	DMM402_N2all_L1-DSN	C03C10.4	0.0555672	0.4242	NA	unc-103	0.420181	2.394e-10	early larval arrest
III	4100077	4102154	+	linc-1547	mono	0	-29	155	c_elegans_XLOC_014645	-	1	0	1	1	0	0	0.324832	0.534157	26	0.0440779	1.3788	DMM402_N2all_L1-DSN	C03C10.4	0.0331565	0.6337	NA	unc-103	0.316838	2.954e-06	early larval arrest
III	4105196	4106861	.	linc-1548	mono	0	NA	112	C03C10.11	-	0	0	0	0	0	0	0.347539	0.272382	19	0	0.763375	DZ685 embryonic Z1/Z4 cells DSN treated	C03C10.4	-0.177417	0.01017	NA	unc-103	0.362095	7.153e-08	early larval arrest
III	4110420	4114553	+	linc-1549	mono	0	8	403	C03C10.10	-	0	1	1	0	0	0	0.349057	0.476632	17	0.0665069	0.338573	DMM402_N2all_L1-DSN	C03C10.4	-0.252113	0.0002309	NA	unc-103	0.460644	2.25e-12	early larval arrest
III	4158200	4159707	.	linc-1550	mono	0	NA	807	C16C10.9	-	0	0	0	0	0	0	0.354111	0.451553	1	0	0.0559119	DMM402_N2all_L1-DSN	C16C10.9	0.251071	0.0002456	transgene expression increased	C01G12.16	0.0391339	0.5737	NA
III	4233459	4238075	-	linc-1551	mono	0	-46	56	c_elegans_XLOC_011155	+	0	0	1	1	0	0	0.32402	0.450911	45	0.169256	1.63588	DMM402_N2all_L1-DSN	nhr-20	0.446561	1.225e-11	NA	F43C1.7	-0.0540156	0.4373	slow growth
III	4238130	4239235	.	linc-267	multi	0	NA	56	c_elegans_XLOC_014652	-	0	0	1	1	0	0	0.272815	NA	20	0	0.458508	LX837 larval L1 NSML and NSMR neurons	nhr-20	0.281396	3.669e-05	NA	F43C1.7	0.140506	0.04244	slow growth
III	4269402	4269660	-	linc-1552	mono	0	-53	103	R10E4.1	+	0	0	1	1	0	0	0.23166	0.282382	28	0	2.14568	N2_L2_RZ-53	T08A11.2	0.028173	0.6855	nuclei enlarged	R10E4.1	0.267348	9.105e-05	NA
III	4280376	4282218	-	linc-1553	mono	0	-20	158	sup-26	-	0	0	1	1	0	0	0.478025	0.515313	61	0.197645	2.9799	DMM402_N2all_L1-DSN	sup-26	0.648764	2.2e-16	slow growth	R10E4.3	-0.210021	0.002272	organism development variant
III	4282434	4282818	+	linc-1554	mono	0	-31	217	c_elegans_XLOC_014654	-	0	0	1	1	0	0	0.449351	0.442416	19	0	0.677375	DMM402_N2all_L1-DSN	sup-26	0.308281	5.596e-06	slow growth	R10E4.3	0.00811135	0.9072	organism development variant
III	4391836	4392498	.	linc-1555	mono	0	363	178	B0284.7	+	0	0	1	0	0	0	0.374057	0.416416	6	0	0.148749	DZ685 embryonic Z1/Z4 cells DSN treated	B0284.4	0.120471	0.0823	NA	R07E5.4	0.273607	6.11e-05	NA
III	4440543	4441344	.	linc-1556	mono	0	-267	738	nex-3	+	0	0	1	0	0	0	0.296758	0.6553	13	0	0.181277	YA	C28A5.2	-0.164398	0.01738	transposon silencing variant	nex-3	0.259059	0.0001521	oogenesis variant
III	4467653	4468765	.	linc-1557	mono	0	-327	114	F56F3.4	+	0	0	0	0	0	0	0.294699	0.457032	29	0	0.555322	N2_EE_DSN-5	ndg-4	-0.219793	0.001386	organism morphology variant	F56F3.4	0.147235	0.03339	fat content increased
III	4486539	4487394	.	linc-1558	mono	0	NA	841	c_elegans_XLOC_014666	+	0	0	0	0	0	0	0.331776	NA	12	0	0.269302	larval L1 all neuron	ins-17	0.418165	2.973e-10	germ cell compartment expansion variant	cpg-1	-0.279112	4.267e-05	meiotic chromosome segregation variant
III	4488234	4488670	.	linc-1559	mono	0	NA	688	cpg-1	+	0	0	0	0	0	0	0.324943	0.510073	4	0	0.260717	larval L1 all neuron DSN treated	ins-17	0.317146	2.886e-06	germ cell compartment expansion variant	cpg-1	-0.185659	0.007116	meiotic chromosome segregation variant
III	4514479	4517930	.	linc-1560	mono	0	-652	160	F25F2.6	-	0	0	1	0	0	0	0.336327	0.430483	26	0.0287416	0.742305	DZ685 embryonic Z1/Z4 cells DSN treated	F25F2.1	-0.045946	0.5089	NA	cdh-4	0.471687	5.635e-13	axon fasciculation variant
III	4561926	4562635	.	linc-1561	mono	0	-178	104	pan-1	+	0	0	1	0	0	0	0.395775	0.602723	97	0.874836	3.0568	L1 NSM neuron DSN treated	M88.5	0.265825	0.0001002	sick	pan-1	0.402588	1.514e-09	transgene expression increased
III	4785581	4785923	+	linc-1562	mono	0	79	156	mel-28	+	0	0	1	0	0	0	0.326531	NA	15	0	0.283561	N2_EE_RZ-54	C38D4.1	0.0171618	0.8052	axon outgrowth variant	mel-28	0.0277502	0.69	adult lethal
III	4831826	4832191	.	linc-1563	mono	0	NA	1481	nspd-9	-	0	0	0	0	0	0	0.29235	NA	5	0	0.173319	early embryo reference cells DSN	nspd-9	0.0569522	0.4127	NA	acbp-7	0.155181	0.02486	NA
III	4835027	4837477	.	linc-1564	mono	0	1149	259	acbp-7	+	0	0	0	0	0	0	0.304366	0.333361	12	0	0.274073	larval L1 all neuron DSN treated	nspd-9	0.13733	0.04738	NA	acbp-7	0.166925	0.0157	NA
III	4905845	4906524	+	linc-1565	mono	0	-9	412	F26F4.8	-	0	0	1	0	0	0	0.341176	0.253631	17	0	0.660511	L1 NSM neuron DSN treated	F26F4.8	0.0442398	0.5247	NA	rom-1	0.0513668	0.4601	multivulva
III	4963691	4965216	.	linc-1566	mono	0	NA	126	C27F2.12	-	0	0	0	0	0	0	0.301442	0.629733	3	0	0.0472436	YA	C27F2.9	-0.0876683	0.2069	NA	nca-2	0.201024	0.003516	egg size defective early emb
III	5089260	5089886	.	linc-1567	mono	0	NA	1597	c_elegans_XLOC_011324	+	0	1	1	0	0	0	0.30303	0.513701	5	0	0.0887616	DMM402_N2all_L1-DSN	cah-1	0.276232	5.154e-05	NA	F54D8.6	0.0675057	0.3315	organism development variant
III	5199771	5201058	-	linc-1568	mono	0	-77	84	emb-8	-	0	1	1	0	0	0	0.302795	0.412998	41	0.12272	1.70483	DMM402_N2all_L1-DSN	emb-8	0.248946	0.0002782	oocyte morphology variant	morc-1	0.026812	0.7	organism development variant
III	5217725	5219201	.	linc-1569	mono	0	NA	105	ZC155.2	+	0	0	1	0	0	0	0.308734	0.366974	81	0.0943936	3.05652	DauerExitDAF2-6-1	cutl-19	0.516868	1.131e-15	NA	ZC155.2	0.615052	2.2e-16	NA
III	5222827	5224507	.	linc-1570	mono	0	-327	1115	nex-1	+	0	1	1	0	1	0	0.347412	NA	28	0	1.37203	larval L1 all neuron DSN treated	ZC155.2	0.291626	1.834e-05	NA	nex-1	0.213363	0.001923	organism development variant
III	5242319	5244641	.	linc-1571	mono	0	NA	212	cnd-1	-	0	0	0	0	0	0	0.330176	0.41862	61	0.335008	1.28475	DauerDAF2-5-1	cnd-1	0.118707	0.08692	cord commissures fail to reach target	C34E10.8	0.206669	0.002679	organism development variant
III	5281732	5282668	.	linc-1572	mono	0	495	863	c_elegans_XLOC_014688	+	0	0	0	0	0	0	0.319104	NA	18	0	0.23862	larval L1 all neuron DSN treated	clk-1	0.108815	0.1168	life span variant	ZC395.11	0.125772	0.06959	NA
III	5283530	5283863	+	linc-1573	mono	0	-49	863	c_elegans_XLOC_014687	+	0	0	0	0	0	0	0.39521	NA	14	0	0.370729	N2_EE_RZ-54	clk-1	-0.0215428	0.7569	life span variant	ZC395.11	0.181221	0.008641	NA
III	5286473	5287757	.	linc-1574	mono	0	NA	169	ZC395.11	-	0	1	1	0	0	0	0.333074	NA	19	0	0.584686	larval L1 all neuron DSN treated	ZC395.11	0.126766	0.06739	NA	T15B12.1	0.311144	4.529e-06	NA
III	5336268	5336755	.	linc-1575	mono	0	400	2650	F52C9.1	+	0	0	0	0	0	0	0.315574	NA	11	0	0.399263	DMM402_N2all_L1-DSN	F52C9.1	0.140882	0.04189	aldicarb resistant	ZK121.2	0.420356	2.349e-10	NA
III	5340302	5340672	+	linc-1576	mono	0	41	1019	ZK121.2	+	1	0	1	0	0	0	0.331536	0.847	11	0	0.285091	YA	F52C9.1	0.0213275	0.7592	aldicarb resistant	ZK121.2	0.261214	0.0001333	NA
III	5357451	5358324	.	linc-1577	mono	0	NA	2332	c_elegans_XLOC_014693	+	0	0	1	0	0	0	0.320366	0.573876	12	0	0.208993	N2_EE_50-270	Y32H12A.9	-0.0460273	0.5081	NA	Y32H12A.1	0.017348	0.8031	NA
III	5360655	5361099	.	linc-1578	mono	0	NA	1111	Y32H12A.1	+	0	0	0	0	0	0	0.411236	NA	4	0	0.117766	YA	Y32H12A.9	-0.0263163	0.7053	NA	Y32H12A.1	0.0735036	0.2902	NA
III	5372439	5373630	-	linc-1579	mono	0	-19	124	Y32H12A.4	-	0	1	1	0	0	0	0.399329	0.554948	38	0.140854	2.05604	DMM402_N2all_L1-DSN	Y32H12A.4	0.0792392	0.2541	organism development variant	paqr-2	0.0892187	0.1989	reduced brood size
III	5419816	5428644	.	linc-1580	mono	0	-1475	123	c_elegans_XLOC_014696	+	0	1	1	0	0	0	0.329822	0.496796	41	0.172553	1.187	early embryo reference cells DSN	dnj-24	0.311584	4.383e-06	NA	W03A5.4	0.250786	0.0002497	fat content increased
III	5471047	5472567	.	linc-1581	mono	0	NA	501	c_elegans_XLOC_014700	+	0	0	1	0	0	0	0.382643	0.604929	2	0	0.0700477	YA	F48E8.2	-0.0973417	0.1609	embryonic lethal	lon-1	-0.0314641	0.6511	sterile progeny
III	5473067	5474179	+	linc-1582	mono	0	-5	298	lon-1	+	0	0	1	0	0	0	0.329739	0.458271	6	0	0.129024	N2_PharyngealMuscle	F48E8.2	0.0158909	0.8194	embryonic lethal	lon-1	0.324157	1.684e-06	sterile progeny
III	5570464	5571437	.	linc-1583	mono	0	NA	972	c_elegans_XLOC_014703	+	0	0	1	0	0	0	0.37577	0.502888	5	0	0.111738	YA	nspb-12	0.117559	0.09003	NA	molo-1	0.109136	0.1157	NA
III	5572408	5572762	.	linc-1584	mono	0	NA	972	c_elegans_XLOC_014702	+	0	0	0	0	0	0	0.23662	NA	9	0	0.201316	larval L1 all neuron DSN treated	nspb-12	-0.0882964	0.2036	NA	molo-1	0.156773	0.0234	NA
III	5611197	5611500	.	linc-1585	mono	0	NA	336	c_elegans_XLOC_014705	-	0	0	0	0	0	0	0.381579	NA	8	0	0.891559	L1 NSM neuron DSN treated	C05D2.8	-0.0213908	0.7585	organism development variant	bas-1	0.167033	0.01564	NA
III	5611835	5612157	+	linc-1586	mono	0	-79	118	bas-1	+	0	0	1	0	0	0	0.402477	0.79242	12	0	0.439568	larval L1 all neuron DSN treated	C05D2.8	-0.0402072	0.5633	organism development variant	bas-1	0.106724	0.124	NA
III	5623830	5624296	+	linc-1587	mono	0	-22	719	daf-4	+	0	0	1	0	0	0	0.389722	NA	23	0	1.12627	larval L1 all neuron DSN treated	basl-1	0.175351	0.0111	NA	daf-4	0.270306	7.549e-05	organism development variant
III	5634586	5635301	.	linc-1588	mono	0	-298	179	ckk-1	+	0	0	1	0	0	0	0.331006	NA	35	0.124229	1.54246	LX837 larval L1 NSML and NSMR neurons	daf-4	0.330552	1.018e-06	organism development variant	ckk-1	0.424671	1.47e-10	NA
III	5684441	5686213	.	linc-1589	mono	0	-305	115	c_elegans_XLOC_014709	+	0	0	1	0	0	0	0.342358	0.404771	31	0.115222	1.2585	DMM402_N2all_L1-DSN	rcn-1	0.431159	7.168e-11	NA	abi-1	-0.33233	8.83e-07	distal tip cell migration variant
III	5686327	5687352	-	linc-1590	mono	0	-51	110	c_elegans_XLOC_014710	+	0	0	1	0	0	0	0.32846	0.417364	28	0.0839538	1.4509	larval L1 all neuron DSN treated	rcn-1	0.293609	1.598e-05	NA	abi-1	-0.23698	0.0005507	distal tip cell migration variant
III	5710557	5711440	+	linc-1591	mono	0	-28	49	B0336.12	-	0	0	1	0	0	0	0.33371	0.410893	55	0.168952	1.44826	DMM408_Amot_nrn_L2-DSN	B0336.12	0.248478	0.0002859	NA	B0336.3	-0.00606706	0.9305	organism development variant
III	5811300	5811641	+	linc-1592	mono	0	-44	1202	R12B2.12	+	0	0	0	0	0	0	0.347953	0.609962	17	0	1.06548	L1 NSM neuron DSN treated	R12B2.2	0.00271271	0.9689	NA	R12B2.7	0.372759	2.725e-08	NA
III	5823246	5823603	.	linc-1593	mono	0	NA	76	R12B2.11	-	0	0	0	0	0	0	0.346369	NA	17	0	0.932477	larval L1 all neuron DSN treated	sma-4	0.348306	2.367e-07	small	R12B2.8	0.279781	4.083e-05	NA
III	5839186	5845749	.	linc-1594	mono	0	159	16	c_elegans_XLOC_014717	+	0	1	1	0	1	0	0.3766	0.394179	28	0.130024	6.37857	DMM402_N2all_L1-DSN	W04D12.1	0.469817	7.149e-13	NA	ddx-23	-0.221849	0.001245	polar body reabsorbed one two early emb
III	5845764	5846650	-	linc-1595	mono	0	-70	16	c_elegans_XLOC_014716	-	0	1	1	0	0	0	0.356257	0.379311	16	0	2.02622	larval L1 all neuron DSN treated	W04D12.1	0.510966	2.684e-15	NA	ddx-23	-0.177575	0.0101	polar body reabsorbed one two early emb
III	5896327	5899753	-	linc-1596	mono	0	-44	272	c_elegans_XLOC_014720	-	0	1	1	0	0	0	0.3096	0.439747	48	0.316926	1.17867	early embryo reference cells DSN	pxl-1	0.357235	1.098e-07	slow growth	dpff-1	-0.0145278	0.8346	NA
III	5900024	5900878	.	linc-1597	mono	0	-122	221	c_elegans_XLOC_014721	-	0	0	1	0	0	0	0.328655	0.332646	18	0	0.330196	LX837 larval L1 NSML and NSMR neurons	pxl-1	0.0481144	0.4891	slow growth	dpff-1	0.210524	0.002216	NA
III	5901098	5901452	.	linc-1598	mono	0	NA	221	c_elegans_XLOC_014720	-	0	0	1	0	0	0	0.343662	0.535677	6	0	0.156106	larval L1 all neuron DSN treated	pxl-1	0.209556	0.002325	slow growth	dpff-1	0.0023572	0.973	NA
III	5920187	5922131	+	linc-1599	mono	0	85	102	tdo-2	-	0	0	1	0	0	0	0.367095	0.582594	41	0.302738	0.977574	N2 larval L1 all cells	tdo-2	0.374686	2.281e-08	transgene expression increased	C28H8.2	0.560477	2.2e-16	NA
III	5937749	5940057	-	linc-1600	mono	0	-16	188	ubq-1	+	0	0	1	0	1	0	0.368991	0.401318	30	0.126487	1.60104	LX837 larval L1 NSML and NSMR neurons	EGAP1.1	0.0321328	0.6442	NA	ubq-1	0.0682304	0.3263	germ cell compartment expansion variant
III	5958378	5958648	-	linc-1601	mono	0	-94	132	nop-1	+	0	0	1	0	0	0	0.309963	0.280804	65	0	6.43668	N2_EE_50-240	psf-1	0.0250778	0.7185	distal tip cell migration variant	nop-1	-0.0237574	0.7328	maternal sterile
III	5983012	5983739	.	linc-1602	mono	0	NA	485	c_elegans_XLOC_014726	-	0	0	1	0	0	0	0.342033	0.4919	20	0	0.366598	N2_EE_DSN-5	frm-2	0.214357	0.001829	NA	T04C9.3	0.14662	0.03414	locomotion variant
III	5984223	5984565	-	linc-1603	mono	0	9	485	c_elegans_XLOC_014725	-	0	0	0	0	0	0	0.314869	0.294957	9	0	0.137776	larval L1 all neuron	frm-2	-0.00557767	0.9361	NA	T04C9.3	0.227682	0.0009149	locomotion variant
III	5992505	5992953	.	linc-1604	mono	0	NA	265	T04C9.1	+	0	0	1	0	0	0	0.403118	0.771189	21	0	1.3442	LX837 larval L1 NSML and NSMR neurons	T04C9.2	0.510754	2.768e-15	fat content increased	T04C9.1	0.317313	2.85e-06	fat content increased
III	6060136	6063303	+	linc-1605	mono	0	-33	1691	F40H6.1	+	1	0	0	0	0	0	0.366477	0.512424	21	0.150875	0.529078	early embryo reference cells DSN	F40H6.1	-0.031252	0.6533	NA	F40H6.6	0.00582527	0.9333	germ cell compartment expansion variant
III	6074344	6075029	+	linc-1606	mono	0	-94	466	c_elegans_XLOC_014728	+	0	0	0	0	0	0	0.327988	0.369274	28	0.0565895	0.417932	N2 larval L1 all cells	C05D10.2	0.309197	5.231e-06	reduced brood size	attf-4	0.359374	9.099e-08	NA
III	6077942	6079125	.	linc-1607	mono	0	-238	45	c_elegans_XLOC_014730	-	0	0	1	0	0	0	0.356419	0.463527	17	0	0.353904	larval L1 all neuron DSN treated	C05D10.2	0.206439	0.002709	reduced brood size	attf-4	0.33815	5.513e-07	NA
III	6079169	6080177	+	linc-1608	mono	0	-100	45	c_elegans_XLOC_014729	+	0	0	1	0	0	0	0.329039	0.503222	23	0	0.487424	DZ685 embryonic Z1/Z4 cells DSN treated	C05D10.2	0.10796	0.1197	reduced brood size	attf-4	0.19628	0.004395	NA
III	6105075	6107140	.	linc-1609	mono	0	NA	146	c_elegans_XLOC_014732	+	0	1	1	0	0	0	0.367377	0.495478	11	0	0.220418	larval L2 library total RNA DSN treated	C05D10.4	0.119826	0.08396	NA	nmt-1	-0.134084	0.05292	rachis absent
III	6111175	6112019	.	linc-1610	mono	0	523	1799	c_elegans_XLOC_014733	+	0	0	0	0	0	0	0.332544	0.511296	7	0	0.0975142	larval L1 all neuron	C05D10.4	0.0397318	0.5679	NA	nmt-1	-0.0685524	0.324	rachis absent
III	6116755	6117889	+	linc-1611	mono	0	-90	425	nmt-1	-	0	0	1	0	0	0	0.331278	0.394929	18	0	1.00346	L1 NSM neuron DSN treated	nmt-1	-0.105692	0.1277	rachis absent	kin-18	0.0407681	0.5578	germ cell compartment expansion variant
III	6136436	6139872	.	linc-1612	mono	0	-169	161	mvk-1	-	0	1	1	0	0	0	0.395694	0.464588	36	0.155256	8.46968	L1 NSM neuron DSN treated	mvk-1	0.365238	5.402e-08	clear	wht-7	-0.207374	0.002588	NA
III	6183297	6183554	.	linc-1613	mono	0	782	80	nas-28	-	0	0	0	0	0	0	0.302326	0.368645	66	0	1.74413	N2_EE_50-420	nas-28	0.058638	0.399	NA	C23G10.5	0.516492	1.196e-15	NA
III	6219678	6220374	.	linc-1614	mono	0	NA	181	hot-4	+	0	0	1	0	0	0	0.357245	0.547059	20	0	0.523838	larval L1 all neuron DSN treated	C23G10.11	-0.104584	0.1318	NA	hot-4	0.285067	2.87e-05	NA
III	6229511	6230966	.	linc-1615	mono	0	367	109	esyt-2	-	0	1	1	0	0	0	0.333791	NA	114	3.65912	191.325	N2_EE_50-360	esyt-2	0.466269	1.118e-12	reduced brood size	T12A2.5	-0.190335	0.005773	fat content increased
III	6278557	6280189	.	linc-1616	mono	0	-142	195	hmg-1.2	+	0	0	1	1	0	0	0.350276	0.506452	141	1.57179	2.83747	DZ685 embryonic Z1/Z4 cells DSN treated	C18F10.7	-0.050044	0.4718	NA	hmg-1.2	0.590102	2.2e-16	receptor mediated endocytosis defective
III	6288740	6290877	.	linc-1617	mono	0	NA	1426	F47D12.6	-	0	1	1	0	0	0	0.330683	0.383979	9	0.01359	0.141591	DMM402_N2all_L1-DSN	F47D12.6	0.143395	0.03833	NA	F47D12.7	0.132924	0.05503	NA
III	6303741	6304257	.	linc-1618	mono	0	NA	525	F47D12.9	-	0	0	1	0	0	0	0.321083	0.34007	10	0	0.177109	DZ685 embryonic Z1/Z4 cells DSN treated	F47D12.9	0.193948	0.004896	NA	gar-2	0.0981411	0.1574	aldicarb hypersensitive
III	6305221	6305773	.	linc-1619	mono	0	NA	965	c_elegans_XLOC_014744	-	0	0	0	0	0	0	0.350814	NA	4	0	0.110137	larval L1 all neuron	F47D12.9	0.231927	0.0007275	NA	gar-2	0.181243	0.008633	aldicarb hypersensitive
III	6307079	6309046	.	linc-1620	mono	0	NA	333	gar-2	+	0	1	1	0	1	0	0.363821	0.434408	14	0	0.476632	larval L1 all neuron DSN treated	F47D12.9	0.24625	0.0003255	NA	gar-2	0.324112	1.69e-06	aldicarb hypersensitive
III	6329039	6330885	.	linc-1621	mono	0	NA	846	C56G2.4	+	0	0	1	0	0	0	0.367082	0.48734	13	0	0.441832	larval L1 all neuron DSN treated	C56G2.5	0.183225	0.007919	NA	C56G2.4	0.196384	0.004374	NA
III	6400514	6401256	.	linc-1622	mono	0	-362	229	c_elegans_XLOC_014754	-	0	0	1	0	0	0	0.35397	NA	15	0	0.399147	N2 larval L1 all cells	C16A3.10	0.0905028	0.1925	NA	let-756	0.190959	0.005612	organism development variant
III	6401484	6407076	.	linc-1623	mono	0	-1345	54	let-756	+	1	1	1	0	0	0	0.357947	0.432394	48	0.115766	4.46381	N2 larval L1 all cells	C16A3.10	0.00294849	0.9662	NA	let-756	0.203636	0.003103	organism development variant
III	6477438	6477735	.	linc-1624	mono	0	NA	1225	zip-8	+	0	0	0	0	0	0	0.338926	NA	10	0	0.451386	N2_EE_50-150	wht-6	0.230342	0.0007928	NA	zip-8	0.242985	0.0003926	NA
III	6520772	6521510	.	linc-1625	mono	0	NA	717	C09E7.10	-	0	0	0	0	0	0	0.32341	NA	4	0	0.0774837	YA	C09E7.10	0.364219	5.919e-08	NA	oig-1	0.204222	0.003017	NA
III	6525837	6526336	.	linc-1626	mono	0	NA	178	oig-1	-	0	0	0	0	0	0	0.352	0.294571	12	0	0.224983	larval L1 all neuron DSN treated	oig-1	0.230787	0.000774	NA	pqn-10	-0.11278	0.104	NA
III	6526677	6527386	.	linc-1627	mono	0	NA	342	c_elegans_XLOC_014757	+	0	1	1	0	0	0	0.315493	0.705	4	0	0.168206	larval L1 all neuron DSN treated	oig-1	0.130339	0.05997	NA	pqn-10	-0.152392	0.02761	NA
III	6563883	6575407	.	linc-1628	mono	0	-102	140	F27B3.7	-	0	0	0	0	0	0	0.412234	NA	109	1.08787	1.45933	larval L1 all neuron DSN treated	F27B3.7	0.414989	4.172e-10	NA	F27B3.6	-0.327193	1.328e-06	NA
III	6579109	6579541	+	linc-1629	mono	0	-60	158	F27B3.8	+	0	0	0	0	0	0	0.316397	NA	8	0	0.156936	N2_EE_50-270	F27B3.6	0.156334	0.02379	NA	F27B3.8	0.0700752	0.3133	NA
III	6625417	6626000	.	linc-1630	mono	0	447	446	C13B9.3	-	1	0	1	0	0	0	0.357877	0.664139	10	0	0.202346	DZ685 embryonic Z1/Z4 cells DSN treated	C13B9.3	-0.0615703	0.3758	larval arrest	pdfr-1	0.163286	0.01816	locomotion variant
III	6628271	6629410	+	linc-1631	mono	0	-41	1476	c_elegans_XLOC_011554	+	0	0	0	0	0	0	0.396491	NA	188	7.69094	10.6783	larval L1 all neuron	C13B9.3	-0.00921858	0.8946	larval arrest	pdfr-1	0.633331	2.2e-16	locomotion variant
III	6630885	6631445	+	linc-268	multi	0	-183	1397	pdfr-1	-	0	0	0	0	0	0	0.445755	NA	199	18.8876	54.8227	L1 NSM neuron DSN treated	C13B9.3	0.0374206	0.5906	larval arrest	pdfr-1	0.544384	2.2e-16	locomotion variant
III	6653816	6659456	.	linc-1632	mono	0	-1949	2589	M01G4.6	+	0	1	1	0	0	0	0.357738	0.510489	24	0.105133	0.717474	N2 larval L1 all cells	pdfr-1	0.439328	2.84e-11	locomotion variant	M01G4.1	0.0909105	0.1905	NA
III	6671960	6672987	.	linc-1633	mono	0	NA	189	c_elegans_XLOC_014768	+	0	0	0	0	0	0	0.268482	0.27932	5	0	0.103865	N2 larval L1 all cells	M01G4.1	0.108815	0.1168	NA	rbf-1	0.408863	7.938e-10	aldicarb resistant
III	6673175	6673566	.	linc-1634	mono	0	NA	189	c_elegans_XLOC_014767	+	0	0	0	0	0	0	0.318878	0.643661	19	0	0.291701	DauerDAF2-5-1	M01G4.1	0.0811391	0.2428	NA	rbf-1	0.426478	1.205e-10	aldicarb resistant
III	6710229	6711808	+	linc-1635	mono	0	-57	137	F37A4.5	+	0	0	1	0	0	0	0.338608	0.428527	32	0.0251512	1.36996	N2_EE_50-150	F37A4.6	-0.209411	0.002342	reduced brood size	F37A4.5	0.280309	3.943e-05	protein aggregation variant
III	6850356	6850944	+	linc-1636	mono	0	-13	309	srv-1	+	0	1	1	0	0	0	0.315789	0.657433	71	0.573616	0.833322	DauerDAF2-2-1	dhhc-5	0.359455	9.034e-08	NA	srv-1	0.51855	8.813e-16	NA
III	6876073	6877917	.	linc-1637	mono	0	NA	2367	K04C2.3	+	0	0	1	0	0	0	0.311111	0.489356	5	0	0.0903301	YA	K04C2.3	-0.0804588	0.2468	NA	K04C2.7	0.304173	7.55e-06	NA
III	6916142	6916378	.	linc-1638	mono	0	821	174	c_elegans_XLOC_014774	+	0	0	0	0	0	0	0.341772	0.383807	16	0	0.765022	N2_EE_50-450	pdf-1	0.301486	9.162e-06	NA	flap-1	-0.1639	0.01772	maternal sterile
III	6928947	6929704	.	linc-1639	mono	0	-133	131	flap-1	-	0	0	1	0	0	0	0.362797	0.468796	33	0	0.846986	DZ685 embryonic Z1/Z4 cells DSN treated	flap-1	-0.0400238	0.565	maternal sterile	inf-1	-0.270346	7.53e-05	transgene expression increased
III	6986919	6987804	.	linc-1640	mono	0	1523	328	c_elegans_XLOC_014778	-	0	0	0	0	0	0	0.349887	0.500598	11	0	0.18619	DMM408_Amot_nrn_L2-DSN	F31E3.6	0.103944	0.1342	maternal sterile	prk-1	0.324134	1.687e-06	NA
III	6988131	6989936	+	linc-1641	mono	0	46	236	prk-1	+	0	1	1	0	0	0	0.315615	0.381326	8	0.0246222	0.195609	NC2484 larval L2 A motor neuron - DSN treated	F31E3.6	0.13402	0.05304	maternal sterile	prk-1	0.364629	5.706e-08	NA
III	7005780	7006476	.	linc-1642	mono	0	NA	418	C06E8.5	-	0	0	0	0	0	0	0.298422	0.305232	26	0	0.444218	DauerEntryDAF2-1-1	C06E8.5	0.61069	2.2e-16	NA	lgc-38	0.333764	7.869e-07	NA
III	7047167	7048570	.	linc-1643	mono	0	NA	518	c_elegans_XLOC_014781	+	0	0	0	0	0	0	0.334046	0.532123	24	0.0343882	0.592892	larval L1 all neuron DSN treated	R01H2.7	0.611366	2.2e-16	NA	R01H2.2	0.340765	4.447e-07	NA
III	7049087	7052057	.	linc-1644	mono	0	NA	273	c_elegans_XLOC_014782	+	0	0	0	0	0	0	0.327499	0.579129	7	0.0250004	0.235326	larval L1 all neuron DSN treated	R01H2.7	0.472978	4.778e-13	NA	R01H2.2	0.340909	4.394e-07	NA
III	7052329	7055639	.	linc-1645	mono	0	NA	273	c_elegans_XLOC_014781	+	0	0	0	0	0	0	0.303232	0.37015	8	0	0.158901	YA	R01H2.7	0.46512	1.291e-12	NA	R01H2.2	0.357484	1.074e-07	NA
III	7115628	7117682	.	linc-1646	mono	0	NA	189	nhr-10	-	0	0	1	1	1	0	0.295864	0.51837	76	0.694629	1.60382	N2_EE_50-240	nhr-10	0.290587	1.97e-05	fat content increased	B0280.9	-0.00739868	0.9153	transgene expression increased
III	7118022	7118761	.	linc-1647	mono	0	667	341	c_elegans_XLOC_014784	+	0	0	0	0	0	0	0.318919	NA	34	0	0.784875	YA	nhr-10	-0.153418	0.02657	fat content increased	B0280.9	0.333897	7.786e-07	transgene expression increased
III	7167083	7167384	+	linc-1648	mono	0	-95	455	acs-4	+	0	0	1	0	0	0	0.331126	0.308566	23	0	0.923316	LX837 larval L1 NSML and NSMR neurons	K04G7.1	-0.114896	0.09761	pattern of transgene expression variant	acs-4	0.178431	0.009742	sterile progeny
III	7234424	7235726	+	linc-1649	mono	0	-90	125	c_elegans_XLOC_014788	+	0	0	1	0	0	0	0.421335	NA	17	0	0.297948	NW1229 larval L1 all neurons	T20H4.5	-0.0578896	0.4051	reduced brood size	pars-1	-0.173682	0.0119	rachis absent
III	7254625	7257054	.	linc-1650	mono	0	-129	233	c_elegans_XLOC_014791	+	0	0	0	0	0	0	0.302469	0.505105	11	0	0.204201	larval L1 all neuron DSN treated	T21D11.1	0.0114795	0.869	NA	B0361.4	0.413651	4.806e-10	NA
III	7257286	7257615	.	linc-1651	mono	0	NA	233	c_elegans_XLOC_014790	+	0	0	0	0	0	0	0.269697	NA	12	0	0.708893	L1 NSM neuron DSN treated	T21D11.1	-0.0214124	0.7583	NA	B0361.4	0.326255	1.429e-06	NA
III	7257865	7258719	.	linc-1652	mono	0	NA	251	c_elegans_XLOC_014791	+	0	0	0	0	0	0	0.329825	NA	19	0	0.899488	L1 NSM neuron DSN treated	T21D11.1	0.048071	0.4894	NA	B0361.4	0.525207	3.24e-16	NA
III	7290861	7292359	.	linc-1653	mono	0	-244	163	c_elegans_XLOC_014794	+	0	0	0	0	1	0	0.32555	0.463636	30	0.128337	0.938964	LX837 larval L1 NSML and NSMR neurons	B0361.8	-0.210745	0.002192	reduced brood size	B0361.2	-0.0358729	0.6061	germ cell compartment morphology variant
III	7292521	7293281	.	linc-1654	mono	0	-127	163	c_elegans_XLOC_014793	+	0	0	1	0	0	0	0.302234	0.370441	10	0	0.166575	DZ685 embryonic Z1/Z4 cells DSN treated	B0361.8	0.0147613	0.832	reduced brood size	B0361.2	0.0517331	0.4569	germ cell compartment morphology variant
III	7320487	7321637	.	linc-1655	mono	0	-155	934	F56C9.8	-	0	0	1	0	0	0	0.315378	NA	14	0	0.441364	N2 larval L1 all cells	F56C9.8	0.269652	7.87e-05	organism development variant	F56C9.11	0.0833397	0.2303	organism development variant
III	7335391	7336342	.	linc-1656	mono	0	-172	244	gsp-2	+	0	0	1	1	0	0	0.331933	0.416559	82	0.682143	3.4906	DMM402_N2all_L1-DSN	F56C9.10	0.211282	0.002134	NA	gsp-2	0.128081	0.06458	reduced brood size
III	7395642	7397682	.	linc-1657	mono	0	-512	556	c_elegans_XLOC_014798	+	0	1	1	0	0	0	0.309652	0.493329	26	0	1.18963	N2 larval L1 all cells	lgc-50	0.396991	2.662e-09	organism development variant	alh-12	0.208568	0.002441	NA
III	7398237	7399962	.	linc-1658	mono	0	NA	556	c_elegans_XLOC_014797	+	0	0	1	0	0	0	0.343569	0.489211	15	0	0.308746	larval L1 all neuron DSN treated	lgc-50	0.227958	0.0009015	organism development variant	alh-12	0.185691	0.007106	NA
III	7425162	7426631	.	linc-1659	mono	0	-212	4135	c_elegans_XLOC_014800	+	1	0	0	0	0	0	0.355102	NA	4	0	0.0721426	YA	lgc-50	-0.0519522	0.455	organism development variant	alh-12	-0.0108244	0.8764	NA
III	7430765	7434466	.	linc-1660	mono	0	-273	4135	c_elegans_XLOC_014799	+	0	0	0	0	0	0	0.356294	NA	0	0	0.00969155	N2_EE_50-270	lgc-50	-0.211932	0.002066	organism development variant	alh-12	-0.161023	0.01985	NA
III	7450033	7452189	.	linc-1661	mono	0	-1063	1113	c_elegans_XLOC_014802	-	0	0	0	0	0	0	0.356977	NA	0	0	0.00674795	N2_EE_50-270	lgc-50	-0.073393	0.2909	organism development variant	alh-12	-0.0198986	0.7749	NA
III	7453301	7453781	-	linc-1662	mono	0	-9	232	alh-12	+	0	0	1	0	0	0	0.345114	NA	4	0	0.0633041	DMM402_N2all_L1-DSN	lgc-50	0.155758	0.02432	organism development variant	alh-12	0.161379	0.01958	NA
III	7469768	7471340	+	linc-1663	mono	0	-31	1680	H14A12.5	-	0	0	0	0	0	0	0.356643	0.33033	3	0	0.105891	DMM408_Amot_nrn_L2-DSN	H14A12.5	0.0792838	0.2538	NA	mup-4	-0.0776723	0.2636	germ cell compartment expansion variant
III	7505561	7506700	.	linc-1664	mono	0	-101	415	c_elegans_XLOC_014807	+	0	0	0	0	0	0	0.312281	0.443333	6	0	0.136068	N2_EE_50-240	C07H6.4	0.0234917	0.7356	embryonic lethal	cls-1	0.0649111	0.3504	long defecation cycle
III	7507114	7508001	+	linc-1665	mono	0	95	176	cls-1	+	0	1	1	0	0	0	0.362613	0.386895	5	0	0.0883143	YA	C07H6.4	-0.0711365	0.3061	embryonic lethal	cls-1	-0.0559024	0.4214	long defecation cycle
III	7540814	7541422	.	linc-1666	mono	0	NA	2055	linc-57	-	0	0	1	0	0	0	0.338259	0.423802	5	0	0.0911315	DZ685 embryonic Z1/Z4 cells DSN treated	lin-39	0.17814	0.009864	cord commissures fail to reach target	ceh-13	0.0992127	0.1529	dendrite development variant
III	7545410	7546557	.	linc-1667	mono	0	-192	256	linc-57	-	0	0	1	0	0	0	0.278746	0.410435	11	0	0.163034	YA	lin-39	0.244613	0.0003577	cord commissures fail to reach target	ceh-13	0.258871	0.0001539	dendrite development variant
III	7546895	7548040	.	linc-1668	mono	0	NA	339	c_elegans_XLOC_014809	-	0	0	0	0	0	0	0.315009	0.88275	4	0	0.0946485	N2_EE_DSN-5	lin-39	0.139379	0.04414	cord commissures fail to reach target	ceh-13	0.313685	3.747e-06	dendrite development variant
III	7548607	7551258	+	linc-269	multi	0	-756	560	c_elegans_XLOC_014813	-	1	0	1	0	0	0	0.326667	0.566894	60	0.231368	26.7079	N2_EE_50-240	lin-39	0.00185792	0.9787	cord commissures fail to reach target	ceh-13	0.329713	1.088e-06	dendrite development variant
III	7551817	7555485	.	linc-1669	mono	0	-811	176	ceh-13	+	0	1	1	0	0	0	0.353502	0.480211	33	0.147884	0.608521	DMM408_Amot_nrn_L2-DSN	lin-39	0.411981	5.731e-10	cord commissures fail to reach target	ceh-13	0.419488	2.58e-10	dendrite development variant
III	7583191	7583586	.	linc-1670	mono	0	NA	145	R13A5.10	-	0	0	1	0	0	0	0.335859	0.448978	21	0	0.548451	N2_EE_50-90	R13A5.10	0.213895	0.001872	NA	cup-5	-0.2944	1.513e-05	shortened life span
III	7594195	7597258	.	linc-1671	mono	0	-161	860	R13A5.11	-	0	0	1	0	0	0	0.324413	0.542386	39	0	0.97121	YA	R13A5.11	0.376709	1.889e-08	NA	Y80D4G.1	0.45252	6.037e-12	complex phenotype early emb
III	7609590	7610022	.	linc-1672	mono	0	NA	53	c_elegans_XLOC_013582	-	0	0	0	0	0	0	0.364896	0.389485	118	1.24226	5.07835	DZ685 embryonic Z1/Z4 cells DSN treated	T04A6.4	0.211133	0.00215	NA	T04A6.2	0.26396	0.0001125	NA
III	7675364	7676558	.	linc-1673	mono	0	194	490	c_elegans_XLOC_011705	+	1	0	0	0	0	0	0.297071	NA	2	0	0.0715699	N2_EE_50-270	C18H2.1	0.210989	0.002166	egg laying variant	C18H2.2	0.030454	0.6616	high incidence male progeny
III	7677047	7678875	+	linc-271	multi	0	-155	146	C18H2.2	-	1	0	1	0	0	0	0.32835	0.639009	41	0.233713	0.711846	DauerDAF2-5-1	C18H2.1	-0.055328	0.4262	egg laying variant	C18H2.2	-0.0785481	0.2583	high incidence male progeny
III	7709561	7710947	+	linc-1674	mono	0	25	1384	C03B8.3	+	0	0	1	1	0	0	0.372026	NA	71	0.535941	2.99362	early embryo reference cells DSN	lin-13	0.294148	1.539e-05	transgene expression increased	C03B8.3	-0.169428	0.01419	NA
III	7754513	7757892	-	linc-1675	mono	0	59	839	pcp-1	+	0	0	1	0	0	0	0.331361	0.538259	10	0	0.192745	early embryo reference cells DSN	cdh-3	0.46393	1.498e-12	NA	pcp-1	-0.242122	0.0004124	NA
III	7783539	7784267	.	linc-1676	mono	0	152	86	mab-5	-	0	0	1	0	0	0	0.251029	0.297953	10	0	0.11196	YA	mab-5	0.0600828	0.3875	M lineage variant	cyk-7	-0.101819	0.1424	germ cell compartment expansion variant
III	7784965	7786538	-	linc-1677	mono	0	22	399	c_elegans_XLOC_014830	+	0	0	1	0	0	0	0.31385	NA	6	0	0.124593	N2_EE_50-240	mab-5	0.0475113	0.4945	M lineage variant	cyk-7	-0.0323398	0.642	germ cell compartment expansion variant
III	7786936	7787804	.	linc-1678	mono	0	NA	312	c_elegans_XLOC_014831	+	0	0	0	0	0	0	0.33832	NA	12	0	0.260944	N2 larval L1 all cells	mab-5	0.0958398	0.1675	M lineage variant	cyk-7	-0.13776	0.04669	germ cell compartment expansion variant
III	7788115	7789182	-	linc-1679	mono	0	2	107	c_elegans_XLOC_014832	-	0	0	1	0	0	0	0.367041	0.481968	12	0	0.217861	N2 larval L1 all cells	mab-5	0.154597	0.02541	M lineage variant	cyk-7	-0.257855	0.0001637	germ cell compartment expansion variant
III	7789288	7791287	.	linc-1680	mono	0	-197	107	c_elegans_XLOC_014831	+	0	0	0	0	0	0	0.3625	0.600437	19	0	0.363733	N2 larval L1 all cells	mab-5	0.159602	0.02098	M lineage variant	cyk-7	-0.145299	0.03581	germ cell compartment expansion variant
III	7795686	7796638	-	linc-1681	mono	0	-48	278	cyk-7	-	0	0	0	0	0	0	0.317943	0.22075	73	0.420032	1.01484	N2_EE_50-150	cyk-7	-0.1521	0.02791	germ cell compartment expansion variant	egl-5	0.320007	2.32e-06	linker cell migration variant
III	7800904	7802131	.	linc-1682	mono	0	NA	29	c_elegans_XLOC_014835	-	0	0	0	0	0	0	0.328176	0.517899	9	0	0.145584	early embryo reference cells DSN	cyk-7	-0.0484791	0.4858	germ cell compartment expansion variant	egl-5	0.134902	0.05148	linker cell migration variant
III	7802159	7802553	.	linc-1683	mono	0	NA	29	c_elegans_XLOC_014834	+	0	0	0	0	0	0	0.313924	NA	6	0	0.141463	DZ685 embryonic Z1/Z4 cells DSN treated	cyk-7	-0.0606919	0.3827	germ cell compartment expansion variant	egl-5	0.0988778	0.1543	linker cell migration variant
III	7811622	7812126	.	linc-1684	mono	0	NA	378	C08C3.11	-	0	0	1	0	0	0	0.30099	0.655481	7	0	0.146019	N2_EE_50-270	cyk-7	-0.0844539	0.2241	germ cell compartment expansion variant	egl-5	0.102072	0.1414	linker cell migration variant
III	7835356	7836656	.	linc-1685	mono	0	NA	1352	c_elegans_XLOC_014838	+	0	0	0	0	0	0	0.349731	NA	2	0	0.0462358	N2_PharyngealMuscle	ZK652.6	-0.229475	0.0008309	NA	ceh-23	0.385935	7.876e-09	NA
III	7838007	7839492	.	linc-1686	mono	0	NA	103	ceh-23	+	0	0	0	0	0	0	0.299462	0.447268	45	0	0.900683	DMM402_N2all_L1-DSN	ZK652.6	-0.458776	2.829e-12	NA	ceh-23	0.650682	2.2e-16	NA
III	7844044	7845399	.	linc-1687	mono	0	430	409	ZK652.8	-	0	0	0	0	0	0	0.327434	0.343783	4	0	0.10082	LX837 larval L1 NSML and NSMR neurons	ZK652.8	0.0635734	0.3605	NA	rpl-35	0.0167097	0.8102	nuclei enlarged
III	7851198	7852444	.	linc-1688	mono	0	406	592	c_elegans_XLOC_014840	-	0	0	0	0	0	0	0.34162	0.311094	9	0	0.150988	LX837 larval L1 NSML and NSMR neurons	ZK652.8	0.0362265	0.6025	NA	rpl-35	-0.118021	0.08877	nuclei enlarged
III	7872858	7873156	.	linc-1689	mono	0	111	140	c_elegans_XLOC_014843	-	0	0	1	0	0	0	0.391304	0.46409	13	0	0.362191	YA	cup-4	-0.0417914	0.548	organism oxidative stress response hypersensitive	tyr-1	0.259808	0.0001453	NA
III	7873295	7873538	.	linc-1690	mono	0	NA	140	c_elegans_XLOC_014842	+	0	0	0	0	0	0	0.348361	0.304762	22	0	0.578695	YA	cup-4	0.0539284	0.438	organism oxidative stress response hypersensitive	tyr-1	0.400783	1.818e-09	NA
III	7898682	7900568	+	linc-1691	mono	0	-43	466	best-24	+	0	0	1	0	0	0	0.314785	0.457794	6	0	0.0822138	N2 larval L1 all cells	ZK688.10	0.161345	0.0196	NA	best-24	0.269225	8.086e-05	reduced brood size
III	7963513	7963770	+	linc-1692	mono	0	-4	773	F54H12.4	-	0	0	0	0	0	0	0.375969	0.787957	18	0	0.503688	YA	F54H12.4	0.286298	2.641e-05	NA	F54H12.2	0.251012	0.0002464	cord commissures fail to reach target
III	7996749	7997036	.	linc-1693	mono	0	927	302	npr-17	-	0	0	0	0	0	0	0.350694	0.398614	5	0	0.208701	L1 NSM neuron DSN treated	npr-17	0.276786	4.971e-05	NA	C06G4.6	-0.0194014	0.7804	NA
III	8000863	8002679	.	linc-1694	mono	0	NA	1719	C06G4.6	+	0	0	0	0	0	0	0.285636	0.450209	6	0	0.108919	L1 NSM neuron DSN treated	npr-17	0.284964	2.89e-05	NA	C06G4.6	-0.167157	0.01556	NA
III	8010028	8010643	.	linc-1695	mono	0	-145	136	cit-1.2	+	0	0	1	0	0	0	0.334416	0.455854	33	0	0.97821	DZ685 embryonic Z1/Z4 cells DSN treated	cit-1.1	-0.0374112	0.5907	lethal	cit-1.2	0.140521	0.04242	lethal
III	8033863	8036609	-	linc-1696	mono	0	-83	137	F44B9.10	-	0	0	1	0	0	0	0.298507	0.552303	44	0.347135	0.82879	DH3_N2_0	F44B9.10	0.511752	2.395e-15	NA	dpf-6	0.580541	2.2e-16	NA
III	8058582	8058982	.	linc-1697	mono	0	1358	198	K12H4.11	+	0	0	0	0	0	0	0.27182	0.363227	7	0	0.135909	DZ685 embryonic Z1/Z4 cells DSN treated	K12H4.7	0.0263187	0.7052	NA	ceh-26	0.238453	0.0005073	NA
III	8063820	8064091	.	linc-1698	mono	0	1411	730	c_elegans_XLOC_014854	-	0	0	0	0	0	0	0.352941	0.588493	27	0	2.12387	N2_EE_50-420	K12H4.7	-0.0323072	0.6424	NA	ceh-26	0.384303	9.213e-09	NA
III	8064820	8067152	.	linc-1699	mono	0	-643	138	ceh-26	+	0	1	1	0	0	0	0.340334	0.55469	26	0	0.852674	N2 larval L1 all cells	K12H4.7	-0.140417	0.04257	NA	ceh-26	0.376916	1.853e-08	NA
III	8163713	8163971	.	linc-1700	mono	0	NA	329	bath-42	-	0	0	1	1	0	0	0.351351	0.284664	60	0	4.77666	N2_EE_50-240	bath-42	-0.0156671	0.8219	egg laying levamisole resistant	prp-8	-0.0137065	0.8438	nuclei enlarged
III	8174758	8175999	.	linc-1701	mono	0	-486	486	C50C3.12	+	0	0	0	0	0	0	0.335749	0.47264	7	0	0.0944165	YA	prp-8	0.128193	0.06434	nuclei enlarged	C50C3.12	0.427901	1.03e-10	NA
III	8425565	8425865	+	linc-1702	mono	0	91	476	cec-1	+	0	0	1	0	0	0	0.259136	NA	50	0	1.18354	N2_EE_DSN-5	sor-1	0.157646	0.02263	distal tip cell migration variant	cec-1	0.115516	0.0958	NA
III	8453413	8454128	.	linc-1703	mono	0	103	315	C30C11.7	-	0	0	0	0	0	0	0.344972	0.292612	15	0	0.508198	larval L1 all neuron DSN treated	mrpl-32	-0.195421	0.004574	reduced brood size	F42H10.5	0.342425	3.876e-07	embryonic lethal
III	8457957	8458606	.	linc-1704	mono	0	NA	28	C30C11.12	-	0	0	0	0	0	0	0.316923	0.403906	10	0	0.183599	larval L1 all neuron DSN treated	mrpl-32	-0.233492	0.0006678	reduced brood size	F42H10.5	0.366425	4.855e-08	embryonic lethal
III	8461045	8461879	.	linc-1705	mono	0	-198	252	C30C11.13	-	0	1	1	0	0	0	0.407186	0.554698	18	0	0.965346	larval L1 all neuron	mrpl-32	-0.153346	0.02664	reduced brood size	F42H10.5	0.259197	0.0001509	embryonic lethal
III	8462153	8463113	.	linc-1706	mono	0	NA	275	c_elegans_XLOC_014863	+	0	0	0	0	0	0	0.364204	0.385461	17	0	0.562793	N2 larval L1 all cells	mrpl-32	-0.102572	0.1394	reduced brood size	F42H10.5	0.308418	5.539e-06	embryonic lethal
III	8481333	8483792	.	linc-1707	mono	0	-171	367	F42H10.3	+	0	0	1	0	0	0	0.342276	0.515229	26	0.0792514	0.533237	LX837 larval L1 NSML and NSMR neurons	F42H10.6	-0.417099	3.333e-10	NA	F42H10.3	0.201185	0.003489	NA
III	8521479	8523211	.	linc-1708	mono	0	NA	137	ZC21.12	+	0	0	1	0	0	0	0.320254	0.453625	11	0	0.247191	NW1229 larval L1 all neurons	ZC21.8	0.0588198	0.3976	NA	ZC21.3	0.113829	0.1008	NA
III	8566223	8566959	.	linc-1709	mono	0	NA	3252	acdh-6	+	0	0	0	0	0	0	0.36635	0.43055	3	0	0.063941	DZ685 embryonic Z1/Z4 cells DSN treated	acdh-6	0.0570119	0.4123	NA	doxa-1	0.05547	0.425	blistered
III	8571076	8573947	.	linc-1710	mono	0	486	346	C02D5.5	-	1	1	1	0	0	0	0.34227	0.505606	5	0	0.108208	N2 larval L1 all cells	acdh-6	0.105664	0.1278	NA	doxa-1	0.188192	0.006357	blistered
III	8578455	8578729	+	linc-1711	mono	0	-22	113	c_elegans_XLOC_014871	+	0	0	0	0	0	0	0.374545	0.700615	14	0	0.46434	early embryo reference cells DSN	acdh-6	0.0567913	0.4141	NA	doxa-1	0.10849	0.1179	blistered
III	8578841	8579387	+	linc-1712	mono	0	13	113	c_elegans_XLOC_014870	+	0	1	1	0	0	0	0.332724	0.317358	7	0	0.117787	early embryo reference cells DSN	acdh-6	0.143698	0.03792	NA	doxa-1	0.235458	0.0005993	blistered
III	8579513	8580908	+	linc-1713	mono	0	-81	127	c_elegans_XLOC_014871	+	0	1	1	0	0	0	0.354585	0.543347	8	0.0220296	0.155232	DZ685 embryonic Z1/Z4 cells DSN treated	acdh-6	0.274077	5.927e-05	NA	doxa-1	0.327339	1.313e-06	blistered
III	8598268	8599280	.	linc-1714	mono	0	-202	399	ztf-30	-	0	1	1	0	0	0	0.34847	0.488454	16	0	0.275856	DMM402_N2all_L1-DSN	ztf-30	0.528978	2.2e-16	NA	C06E1.1	-0.00717963	0.9178	NA
III	8599705	8602289	.	linc-1715	mono	0	NA	426	c_elegans_XLOC_014873	+	0	1	1	0	0	0	0.353191	0.68966	11	0	0.179515	larval L2 library total RNA DSN treated	ztf-30	0.502728	8.725e-15	NA	C06E1.1	0.11654	0.09288	NA
III	8644139	8645395	.	linc-1716	mono	0	NA	212	c_elegans_XLOC_014877	+	0	0	1	0	0	0	0.375497	0.507928	21	0	0.66152	larval L1 all neuron DSN treated	fip-1	0.321278	2.104e-06	NA	F22B7.3	0.311966	4.26e-06	NA
III	8656010	8656462	.	linc-1717	mono	0	NA	359	c_elegans_XLOC_014879	+	1	0	0	0	0	0	0.357616	0.569424	30	0	0.539759	DauerEntryDAF2-1-1	F22B7.9	0.327735	1.272e-06	NA	dpy-19	0.27417	5.892e-05	NA
III	8656820	8657632	.	linc-1718	mono	0	885	359	c_elegans_XLOC_014878	+	0	0	1	0	0	0	0.376384	NA	11	0	0.174168	YA	F22B7.9	0.354386	1.406e-07	NA	dpy-19	0.110133	0.1124	NA
III	8688605	8689734	.	linc-1719	mono	0	-291	117	B0303.4	+	0	0	1	1	0	0	0.323894	0.321536	21	0	1.37242	N2_EE_50-240	B0303.3	-0.18379	0.007726	embryonic lethal	B0303.4	0.00898772	0.8972	NA
III	8710670	8711795	-	linc-1720	mono	0	-36	1570	B0303.17	-	0	0	0	0	0	0	0.313499	NA	3	0	0.0530399	larval L2 library total RNA DSN treated	B0303.16	0.172098	0.01271	NA	B0303.14	-0.00520007	0.9404	NA
III	8716432	8717214	.	linc-1721	mono	0	NA	249	B0303.14	-	0	0	1	0	0	0	0.315453	NA	16	0	0.258492	DZ685 embryonic Z1/Z4 cells DSN treated	B0303.14	0.270267	7.568e-05	NA	mrpl-11	-0.130917	0.05883	receptor mediated endocytosis defective
III	8731599	8734157	-	linc-1722	mono	0	-67	227	ZK370.4	-	0	1	1	0	0	0	0.322392	0.402684	36	0.0762175	1.22372	DMM402_N2all_L1-DSN	ZK370.4	0.0178835	0.7972	NA	pdhk-2	0.0886302	0.2019	aldicarb resistant
III	8748907	8749275	.	linc-1723	mono	0	NA	45	c_elegans_XLOC_014885	-	0	0	1	0	0	0	0.273713	0.293585	17	0	0.48172	LX837 larval L1 NSML and NSMR neurons	ugtp-1	-0.135704	0.05009	NA	sma-2	0.440973	2.35e-11	organism development variant
III	8749319	8749733	.	linc-1724	mono	0	NA	39	sma-2	+	0	0	1	0	0	0	0.40241	0.549067	92	0.282489	2.64602	YA	ugtp-1	0.0055794	0.9361	NA	sma-2	0.513242	1.927e-15	organism development variant
III	8767463	8767941	.	linc-1725	mono	0	NA	122	mig-22	-	0	0	1	1	0	0	0.331942	0.614038	23	0	0.454327	LX837 larval L1 NSML and NSMR neurons	mig-22	0.110844	0.1101	pattern of transgene expression variant	mtss-1	-0.183036	0.007985	NA
III	8780923	8783045	.	linc-1726	mono	0	279	910	K02D10.4	-	0	1	1	0	0	0	0.365049	NA	24	0	0.911516	DMM402_N2all_L1-DSN	K02D10.4	0.40331	1.406e-09	NA	K02D10.8	-0.0286405	0.6806	NA
III	8838600	8842401	.	linc-1727	mono	0	-490	177	F44E2.4	-	0	1	1	0	0	0	0.334035	0.47717	65	0.312197	2.41808	N2_EE_50-240	F44E2.4	0.540563	2.2e-16	cord commissures fail to reach target	F44E2.6	-0.304056	7.614e-06	NA
III	8867508	8867769	-	linc-1728	mono	0	-39	84	mir-238	-	0	0	1	0	0	0	0.408397	0.505738	76	0	1.5021	DMM402_N2all_L1-DSN	retr-1	-0.309377	5.161e-06	NA	K01F9.2	0.36313	6.523e-08	NA
III	8877925	8878251	.	linc-1729	mono	0	NA	1742	c_elegans_XLOC_014893	+	0	0	0	0	0	0	0.321101	NA	7	0	0.199556	early embryo reference cells DSN	K01F9.2	0.204005	0.003049	NA	svop-1	0.18006	0.009085	RAB-11 recycling endosome morphology variant
III	8879992	8880942	-	linc-1730	mono	0	-87	1742	c_elegans_XLOC_014892	+	0	0	0	0	0	0	0.347003	0.549733	60	0	1.53504	larval L1 all neuron DSN treated	K01F9.2	0.553551	2.2e-16	NA	svop-1	0.288194	2.321e-05	RAB-11 recycling endosome morphology variant
III	8885698	8886188	.	linc-1731	mono	0	338	215	svop-1	-	0	0	1	0	0	0	0.244399	0.593219	18	0	1.05717	L1 NSM neuron DSN treated	svop-1	0.442244	2.028e-11	RAB-11 recycling endosome morphology variant	ZK637.2	-0.0549035	0.4298	NA
III	8918887	8919377	.	linc-1732	mono	0	-200	734	ZK637.15	+	0	0	0	0	0	0	0.323829	NA	6	0	0.104252	larval L1 all neuron	cdc-25.3	0.316796	2.963e-06	NA	ZK637.15	0.216561	0.001636	NA
III	8921814	8922171	+	linc-272	multi	0	217	122	ZK637.12	+	0	1	1	0	0	0	0.339806	NA	20	0	0.803075	N2_E2-E8_sorted	ZK637.15	0.211699	0.00209	NA	ZK637.12	0.206653	0.002681	NA
III	8928884	8929403	-	linc-1733	mono	0	-54	634	arrd-15	+	0	0	0	0	0	0	0.265385	0.7417	2	0	0.216684	larval L1 all neuron DSN treated	ZK643.7	0.184936	0.007347	NA	arrd-15	0.230164	0.0008005	NA
III	8940573	8943052	.	linc-1734	mono	0	223	132	c_elegans_XLOC_014898	+	0	0	0	0	0	0	0.312097	0.69893	2	0	0.0446497	DMM402_N2all_L1-DSN	arrd-15	0.126358	0.06829	NA	seb-2	0.188307	0.006325	NA
III	8943183	8944583	.	linc-1735	mono	0	NA	132	c_elegans_XLOC_014897	+	0	0	0	0	0	0	0.329051	0.454258	3	0	0.0659809	YA	arrd-15	0.119704	0.08428	NA	seb-2	0.234507	0.0006316	NA
III	8981969	8982975	.	linc-1736	mono	0	-346	73	pde-2	-	0	0	1	1	1	0	0.375372	0.407915	77	0.543986	7.82167	L1 NSM neuron DSN treated	pde-2	0.565143	2.2e-16	NA	R08D7.7	-0.122199	0.07796	RAB-11 recycling endosome morphology variant
III	8990366	8991443	.	linc-1737	mono	0	223	783	R08D7.7	+	0	0	0	0	0	0	0.335807	0.436972	26	0.0810431	0.377304	YA	pde-2	0.19596	0.004461	NA	R08D7.7	0.402887	1.468e-09	RAB-11 recycling endosome morphology variant
III	9012463	9013002	.	linc-1738	mono	0	NA	2	F59B2.11	+	0	0	0	0	0	0	0.325926	0.378959	36	0	0.677523	N2_EE_50-420	F59B2.9	0.584585	2.2e-16	NA	F59B2.12	0.100023	0.1496	NA
III	9029168	9032353	-	linc-1739	mono	0	13	173	c_elegans_XLOC_014904	+	0	0	0	0	0	0	0.327056	0.506893	20	0	1.12104	larval L1 all neuron DSN treated	F59B2.13	0.350743	1.924e-07	NA	nac-2	-0.113456	0.1019	life span variant
III	9032525	9034056	.	linc-1740	mono	0	NA	173	c_elegans_XLOC_014903	+	0	0	0	0	0	0	0.334856	0.506031	12	0	0.218635	larval L1 all neuron	F59B2.13	0.262369	0.0001242	NA	nac-2	-0.0921808	0.1844	life span variant
III	9054219	9054778	+	linc-1741	mono	0	45	275	cls-2	+	0	0	1	1	0	0	0.326786	0.964485	33	0	5.68633	LX837 larval L1 NSML and NSMR neurons	R107.5	0.335966	6.586e-07	NA	cls-2	0.389697	5.47e-09	meiotic chromosome segregation variant
III	9077882	9078343	.	linc-1742	mono	0	NA	79	F02A9.1	-	0	0	0	0	0	0	0.316017	NA	49	0.151502	0.938887	DauerDAF2-5-1	F02A9.1	0.597629	2.2e-16	NA	far-1	0.346695	2.712e-07	organism morphology variant
III	9135115	9135570	.	linc-1744	mono	0	NA	1097	ZK512.12	-	0	0	0	0	0	0	0.425439	0.566116	14	0	0.294463	larval L1 all neuron DSN treated	ZK512.10	-0.0502269	0.4702	NA	eat-4	0.331601	9.36e-07	maternal sterile
III	9175860	9176234	.	linc-1745	mono	0	NA	640	F54G8.6	-	0	0	1	0	0	0	0.365333	0.578739	12	0	0.499458	DZ685 embryonic Z1/Z4 cells DSN treated	ina-1	0.115815	0.09494	distal tip cell migration variant	tax-4	0.120297	0.08274	NA
III	9215562	9221914	.	linc-1746	mono	0	-600	123	npr-29	-	0	0	1	0	0	0	0.317645	0.404564	12	0	0.186691	N2 larval L1 all cells	npr-29	0.254868	0.000196	NA	rnr-1	-0.105818	0.1273	nuclei enlarged
III	9222084	9222699	.	linc-1747	mono	0	901	171	c_elegans_XLOC_014911	+	0	0	0	0	0	0	0.300325	0.426391	11	0	0.170091	N2 larval L1 all cells	npr-29	0.313646	3.758e-06	NA	rnr-1	-0.0901361	0.1943	nuclei enlarged
III	9255658	9256948	.	linc-1748	mono	0	581	312	M01A8.1	+	0	1	1	0	0	0	0.302091	0.706034	6	0	0.108105	DZ685 embryonic Z1/Z4 cells DSN treated	T02C1.2	0.172039	0.01274	NA	M01A8.1	0.176851	0.01042	fat content reduced
III	9269285	9272599	.	linc-1749	mono	0	-219	3502	K01B6.9	+	0	1	1	0	0	0	0.33816	0.385291	23	0	1.06611	L1 NSM neuron DSN treated	M01A8.2	0.320461	2.241e-06	fat content reduced	fozi-1	0.010503	0.88	cell fate specification variant
III	9280296	9280950	.	linc-1750	mono	0	NA	1526	c_elegans_XLOC_014917	+	0	0	0	0	0	0	0.406107	0.624672	4	0	0.164358	larval L1 all neuron	M01A8.2	0.108343	0.1184	fat content reduced	fozi-1	0.0790092	0.2555	cell fate specification variant
III	9311782	9312772	.	linc-1751	mono	0	NA	943	c_elegans_XLOC_014920	+	0	0	0	0	0	0	0.272452	0.348893	0	0	0.0292138	DMM402_N2all_L1-DSN	srx-45	0.110811	0.1102	sterile F1	C40H1.8	-0.011299	0.871	NA
III	9359466	9360264	.	linc-1752	mono	0	-346	6	K04H4.5	+	0	0	1	0	0	0	0.377972	0.527955	92	0.528414	4.06464	N2_EE_50-720	K04H4.2	0.571544	2.2e-16	transgene expression increased	K04H4.5	0.495287	2.463e-14	transgene expression increased
III	9414681	9417883	-	linc-273	multi	0	-156	80	T26G10.6	+	0	0	0	0	0	0	0.344948	1.01455	17	0	0.220487	N2_EE_50-150	T26G10.3	0.0548222	0.4305	shortened life span	T26G10.9	0.0548222	NA	NA
III	9427984	9429107	.	linc-1753	mono	0	NA	292	c_elegans_XLOC_014927	+	0	0	0	0	0	0	0.289146	NA	4	0	0.0805125	DauerDAF2-5-1	T26G10.5	0.230351	0.0007925	oogenesis variant	cpar-1	-0.0949513	0.1715	reduced brood size
III	9429398	9429826	.	linc-1754	mono	0	NA	292	c_elegans_XLOC_014926	+	0	0	0	0	0	0	0.289044	NA	3	0	0.0531294	DZ685 embryonic Z1/Z4 cells DSN treated	T26G10.5	-0.0355592	0.6092	oogenesis variant	cpar-1	-0.116118	0.09407	reduced brood size
III	9485793	9486675	.	linc-1755	mono	0	NA	343	bre-3	-	0	0	0	0	0	0	0.284258	NA	3	0	0.0687584	YA	bre-3	0.202526	0.003273	reduced brood size	nlp-36	-0.134507	0.05217	NA
III	9500315	9501559	.	linc-1756	mono	0	-352	112	sod-4	-	0	0	1	0	0	0	0.31245	0.49556	17	0	0.39584	DMM402_N2all_L1-DSN	sod-4	0.36903	3.834e-08	multivulva	vha-14	0.203582	0.003111	germ cell compartment expansion variant
III	9567665	9568170	.	linc-1757	mono	0	NA	580	C48B4.13	+	0	0	0	0	0	0	0.33004	0.655274	12	0	0.315211	N2_EE_50-90	C48B4.11	-0.0140106	0.8404	NA	C48B4.13	0.620754	2.2e-16	NA
III	9582643	9583502	.	linc-1758	mono	0	NA	5	c_elegans_XLOC_014933	+	0	0	0	0	0	0	0.274419	0.688569	5	0	0.10956	YA	C48B4.3	0.0966611	0.1638	NA	C48B4.1	0.101062	0.1454	NA
III	9583506	9584146	.	linc-1759	mono	0	NA	5	c_elegans_XLOC_014932	-	0	0	0	0	0	0	0.297972	0.580821	13	0	0.184586	YA	C48B4.3	0.191048	0.005589	NA	C48B4.1	0.222293	0.001217	NA
III	9618342	9619510	.	linc-1760	mono	0	NA	80	c_elegans_XLOC_014935	+	0	0	1	1	1	0	0.393499	0.964371	17	0	0.528961	L1 NSM neuron DSN treated	hcp-3	-0.166097	0.01624	nuclear appearance variant	hlh-11	0.278477	4.449e-05	engulfment variant
III	9642857	9644579	.	linc-1761	mono	0	NA	431	c_elegans_XLOC_014937	+	0	1	1	0	0	0	0.361579	0.463629	14	0	0.430113	larval L1 all neuron DSN treated	gei-13	0.231014	0.0007645	dumpy	C15H7.3	0.0346085	0.6189	NA
III	9645009	9645448	.	linc-1762	mono	0	288	431	c_elegans_XLOC_014936	+	0	1	1	0	0	0	0.436364	1.06206	4	0	0.0778954	early embryo reference cells DSN	gei-13	0.138561	0.04541	dumpy	C15H7.3	0.0962679	0.1656	NA
III	9696653	9699343	.	linc-1763	mono	0	-320	137	C07A9.2	-	0	0	1	0	0	0	0.36269	0.662424	45	0.183073	2.21604	DZ685 embryonic Z1/Z4 cells DSN treated	C07A9.2	0.202991	0.003201	nuclei enlarged	tlk-1	0.382927	1.051e-08	antibody staining reduced
III	9727666	9728340	.	linc-1764	mono	0	NA	128	C07A9.12	-	0	0	0	0	0	0	0.253333	0.274921	4	0	0.0644869	N2 larval L1 all cells	C07A9.12	0.127371	0.06609	NA	dao-6	0.194045	0.004874	NA
III	9729499	9730089	.	linc-1765	mono	0	106	390	T05G5.13	+	0	0	0	0	0	0	0.296108	NA	8	0	0.153719	LX837 larval L1 NSML and NSMR neurons	C07A9.12	0.0175999	0.8003	NA	dao-6	0.0698175	0.3151	NA
III	9883061	9884675	.	linc-1766	mono	0	NA	120	ZK757.8	-	0	1	1	0	0	0	0.335604	0.912559	13	0	0.262725	N2 larval L1 all cells	ZK757.10	0.276684	5.004e-05	NA	tag-76	-0.0246256	0.7234	NA
III	9991405	9993683	.	linc-1767	mono	0	NA	203	C05B5.4	+	0	0	1	0	0	0	0.328214	0.461273	12	0.0870376	0.249135	YA	C05B5.1	0.131359	0.05798	NA	C05B5.4	0.439154	2.897e-11	slow growth
III	10000573	10000845	.	linc-1768	mono	0	NA	58	C05B5.2	-	0	0	0	0	0	0	0.274725	NA	6	0	0.219642	larval L1 all neuron DSN treated	C05B5.2	0.134956	0.05138	NA	C05B5.5	0.0201977	0.7716	NA
III	10011156	10012102	.	linc-1769	mono	0	NA	92	C05B5.10	-	0	0	0	0	0	0	0.369588	NA	9	0	0.119962	larval L1 all neuron	fbxa-155	0.254716	0.0001977	NA	C05B5.16	0.375012	2.213e-08	NA
III	10020949	10022772	.	linc-1770	mono	0	NA	710	c_elegans_XLOC_014949	+	0	0	0	0	0	0	0.288925	NA	4	0	0.0546985	DMM402_N2all_L1-DSN	rgs-1	0.0713086	0.3049	NA	ins-21	0.211269	0.002136	NA
III	10148873	10149103	.	linc-1771	mono	0	NA	2590	K08E5.9	+	0	0	0	0	0	0	0.363636	2.13143	9	0	0.685646	L1 NSM neuron DSN treated	K08E5.1	0.258665	0.0001558	nucleus reforms cell division remnant early emb	nac-3	0.259505	0.000148	life span variant
III	10236951	10237987	.	linc-1772	mono	0	197	686	Y70G10A.3	+	0	0	0	0	0	0	0.294118	0.515374	9	0	0.29056	DMM402_N2all_L1-DSN	Y70G10A.2	0.341377	4.228e-07	NA	Y70G10A.3	0.160027	0.02064	NA
III	10283551	10284250	-	linc-1773	mono	0	-46	325	c_elegans_XLOC_014955	-	0	0	1	0	0	0	0.324286	NA	10	0	1.8259	L1 NSM neuron DSN treated	pad-2	-0.109658	0.114	body wall muscle morphology variant	K10G9.2	0.31846	2.611e-06	adult lethal
III	10284574	10285826	.	linc-1774	mono	0	101	98	K10G9.2	+	0	0	1	0	0	0	0.344773	0.58182	31	0.0434958	0.608837	LX837 larval L1 NSML and NSMR neurons	pad-2	-0.134929	0.05143	body wall muscle morphology variant	K10G9.2	0.4158	3.828e-10	adult lethal
III	10290911	10291771	.	linc-1775	mono	0	155	1357	c_elegans_XLOC_014957	-	0	1	1	0	0	0	0.336818	NA	9	0	0.348291	DMM408_Amot_nrn_L2-DSN	K10G9.2	0.158999	0.02148	adult lethal	vglu-2	-0.109319	0.1151	NA
III	10293127	10293955	+	linc-1776	mono	0	41	441	c_elegans_XLOC_014958	-	0	0	1	0	0	0	0.373945	NA	18	0	0.985023	L1 NSM neuron DSN treated	K10G9.2	0.22656	0.0009713	adult lethal	vglu-2	0.0516308	0.4578	NA
III	10294395	10295078	+	linc-1777	mono	0	-9	60	vglu-2	+	0	0	1	0	1	0	0.387427	0.49156	10	0	0.235076	early embryo reference cells DSN	K10G9.2	0.0110584	0.8737	adult lethal	vglu-2	-0.0611382	0.3792	NA
III	10342905	10343490	.	linc-1778	mono	0	NA	22	c_elegans_XLOC_014960	-	0	0	0	0	0	0	0.327645	0.464519	10	0	0.179946	DMM402_N2all_L1-DSN	tbx-9	0.145248	0.03587	transgene expression variant	tbx-8	0.208569	0.002441	transgene expression variant
III	10343511	10346668	.	linc-1779	mono	0	NA	22	c_elegans_XLOC_014959	+	0	0	0	0	0	0	0.38632	0.395199	7	0	0.20382	DMM402_N2all_L1-DSN	tbx-9	0.440899	2.369e-11	transgene expression variant	tbx-8	0.571817	2.2e-16	transgene expression variant
III	10359007	10362899	+	linc-1780	mono	0	-94	261	c_elegans_XLOC_014961	+	0	0	1	0	0	0	0.348317	0.472433	34	0.0494589	0.884483	DMM408_Amot_nrn_L2-DSN	umps-1	0.0239451	0.7307	slow growth	tbc-8	0.442539	1.96e-11	NA
III	10375821	10377054	+	linc-274	multi	0	-338	557	c_elegans_XLOC_014964	+	0	0	1	0	0	0	0.37166	NA	17	0	0.456628	DZ685 embryonic Z1/Z4 cells DSN treated	tbc-8	0.0408563	0.557	NA	C38H2.2	0.114292	0.09939	NA
III	10377610	10378829	-	linc-1781	mono	0	-29	557	c_elegans_XLOC_014963	+	0	0	0	0	0	0	0.339344	NA	25	0	0.718154	DMM402_N2all_L1-DSN	tbc-8	0.0865695	0.2126	NA	C38H2.2	0.180481	0.008921	NA
III	10396411	10396975	.	linc-1782	mono	0	-188	331	M03C11.1	-	0	0	0	0	0	0	0.341593	0.312429	14	0	0.287679	LX837 larval L1 NSML and NSMR neurons	M03C11.1	0.274455	5.784e-05	NA	chl-1	-0.14316	0.03865	embryonic lethal
III	10470888	10471137	-	linc-1783	mono	0	-86	101	cul-1	+	0	0	1	0	0	0	0.384	0.615319	29	0	2.37847	N2_EE_RZ-54	D2045.5	0.26038	0.0001403	protein expression variant	cul-1	0.265028	0.0001053	reduced brood size
III	10534715	10535410	+	linc-1784	mono	0	57	117	hpd-1	+	0	0	0	0	0	0	0.310345	NA	157	16.4345	33.1908	N2 larval L1 all cells	unc-49	0.443398	1.774e-11	body wall muscle sarcomere morphology variant	hpd-1	0.632923	2.2e-16	organism development variant
III	10540753	10542494	.	linc-1785	mono	0	NA	336	c_elegans_XLOC_014969	+	1	0	0	0	0	0	0.376005	0.598792	28	0	0.560279	larval L1 all neuron DSN treated	T21C12.3	-0.0395798	0.5694	NA	T21C12.8	0.256074	0.0001823	NA
III	10542829	10547514	.	linc-1786	mono	0	NA	336	c_elegans_XLOC_014968	+	1	0	0	0	0	0	0.399061	0.613756	7	0	0.251699	larval L1 all neuron DSN treated	T21C12.3	0.365891	5.094e-08	NA	T21C12.8	0.00508039	0.9418	NA
III	10577010	10581190	.	linc-1787	mono	0	380	1591	Y45F3A.4	-	1	0	1	0	0	0	0.353743	0.57579	15	0.0317854	0.308508	DMM402_N2all_L1-DSN	Y45F3A.4	0.393638	3.715e-09	NA	Y45F3A.5	-0.0674298	0.332	NA
III	10636481	10638859	.	linc-1788	mono	0	NA	175	Y39A1A.27	+	0	1	1	0	0	0	0.387137	0.580545	101	0.989786	1.8171	DMM408_Amot_nrn_L2-DSN	Y39A1A.10	0.495702	2.326e-14	NA	Y39A1A.27	0.534142	2.2e-16	NA
III	10830104	10830817	.	linc-1789	mono	0	1986	1548	c_elegans_XLOC_014982	+	0	0	0	0	0	0	0.40056	0.403139	7	0	0.140217	early embryo reference cells DSN	sca-1	0.0815358	0.2405	germ cell compartment expansion variant	R17.3	-0.0999935	0.1497	NA
III	10953650	10957901	.	linc-1790	mono	0	353	146	zig-5	-	0	0	1	0	0	0	0.349012	0.454229	9	0.00789896	0.222374	larval L1 all neuron DSN treated	zig-5	0.41689	3.408e-10	embryonic lethal	W05B2.2	-0.027828	0.6892	NA
III	10998287	11000582	.	linc-1791	mono	0	NA	198	c_elegans_XLOC_014985	+	0	0	0	0	0	0	0.344512	NA	17	0	1.48445	larval L1 all neuron DSN treated	dmsr-5	0.50301	8.384e-15	NA	fipr-17	0.029497	0.6716	NA
III	11029779	11031279	.	linc-1792	mono	0	-331	331	Y48A6B.14	+	0	0	0	0	0	0	0.28048	NA	15	0.0205641	0.35918	DauerExitDAF2-3-1	Y48A6B.8	0.479782	1.979e-13	NA	Y48A6B.14	0.36592	5.081e-08	NA
III	11082805	11085186	+	linc-1793	mono	0	-72	1739	c_elegans_XLOC_014991	+	0	0	1	0	0	0	0.333753	0.397475	4	0.0325091	0.122513	DMM402_N2all_L1-DSN	W09D6.4	0.117398	0.09048	reduced brood size	W09D6.5	0.177053	0.01033	transgene expression reduced
III	11086924	11088257	.	linc-1794	mono	0	110	231	W09D6.5	+	0	0	1	0	0	0	0.308096	0.399023	30	0.243231	0.527002	DZ685 embryonic Z1/Z4 cells DSN treated	W09D6.4	-0.0879117	0.2056	reduced brood size	W09D6.5	0.299755	1.037e-05	transgene expression reduced
III	11195931	11197056	.	linc-1795	mono	0	NA	655	c_elegans_XLOC_014994	+	0	0	1	0	0	0	0.334813	NA	8	0	0.21074	DZ685 embryonic Z1/Z4 cells DSN treated	tra-1	0.228592	0.0008713	distal tip cell migration variant	tbx-34	0.0702499	0.3121	NA
III	11197710	11198438	-	linc-1796	mono	0	49	655	c_elegans_XLOC_014993	+	0	0	0	0	0	0	0.406036	NA	6	0	0.180447	NC2484 larval L2 A motor neuron - DSN treated	tra-1	0.173943	0.01178	distal tip cell migration variant	tbx-34	0.0646707	0.3522	NA
III	11199719	11202917	.	linc-1797	mono	0	184	464	c_elegans_XLOC_014996	+	0	0	1	0	0	0	0.354486	0.416189	29	0	0.706445	DZ685 embryonic Z1/Z4 cells DSN treated	tra-1	0.124925	0.0715	distal tip cell migration variant	tbx-34	0.0305137	0.661	NA
III	11207849	11210276	.	linc-1798	mono	0	111	987	c_elegans_XLOC_014997	+	0	0	1	0	0	0	0.40486	0.333701	6	0	0.287103	DZ685 embryonic Z1/Z4 cells DSN treated	tra-1	0.0242299	0.7277	distal tip cell migration variant	tbx-34	-0.0136608	0.8444	NA
III	11211737	11212704	.	linc-1799	mono	0	NA	697	c_elegans_XLOC_015000	+	1	0	0	0	0	0	0.31095	NA	5	0	0.246388	DZ685 embryonic Z1/Z4 cells DSN treated	tra-1	0.0680793	0.3274	distal tip cell migration variant	tbx-34	0.059312	0.3936	NA
III	11213400	11213835	.	linc-1800	mono	0	1010	697	c_elegans_XLOC_014999	+	0	0	0	0	0	0	0.268349	NA	7	0	0.220194	DZ685 embryonic Z1/Z4 cells DSN treated	tra-1	0.137621	0.04691	distal tip cell migration variant	tbx-34	0.088448	0.2028	NA
III	11240622	11240828	.	linc-1801	mono	0	693	173	c_elegans_XLOC_015002	-	0	1	1	0	0	0	0.207729	NA	23	0	4.68537	early embryo reference cells DSN	aakb-2	0.0324994	0.6404	NA	rsks-1	0.135198	0.05096	transgene expression increased
III	11241000	11242776	-	linc-1802	mono	0	-7	173	c_elegans_XLOC_015001	+	0	1	1	0	0	0	0.37704	NA	14	0.0210051	0.259825	LX837 larval L1 NSML and NSMR neurons	aakb-2	0.18937	0.00603	NA	rsks-1	0.32943	1.113e-06	transgene expression increased
III	11243292	11243953	.	linc-1803	mono	0	-112	517	c_elegans_XLOC_015002	-	0	0	1	1	0	0	0.354985	0.683379	14	0	0.20766	NW1229 larval L1 all neurons	aakb-2	0.134898	0.05149	NA	rsks-1	0.264083	0.0001117	transgene expression increased
III	11271335	11272178	+	linc-1804	mono	0	-74	477	obr-1	-	0	0	0	0	0	0	0.386256	NA	9	0	0.203689	DZ685 embryonic Z1/Z4 cells DSN treated	obr-1	0.138151	0.04606	embryonic lethal	Y47D3A.20	-0.211484	0.002113	embryonic lethal
III	11346844	11349059	.	linc-1805	mono	0	NA	56	T28D6.7	-	0	0	0	0	0	0	0.333032	0.454322	7	0	0.128356	DMM402_N2all_L1-DSN	T28D6.7	0.313336	3.846e-06	NA	T28D6.4	0.0972353	0.1613	paraquat resistant
III	11352533	11352888	.	linc-1806	mono	0	NA	142	T28D6.t1	+	0	0	1	0	0	0	0.393258	0.612685	5	0	0.165859	early embryo reference cells DSN	T28D6.7	0.0448129	0.5194	NA	T28D6.4	0.0803558	0.2474	paraquat resistant
III	11356155	11358351	.	linc-1807	mono	0	-305	105	T28D6.12	-	0	1	1	0	0	0	0.28721	0.358429	27	0.0247677	0.793603	larval L1 all neuron DSN treated	T28D6.7	0.112556	0.1047	NA	T28D6.4	0.259928	0.0001443	paraquat resistant
III	11358578	11359625	.	linc-1808	mono	0	NA	228	c_elegans_XLOC_015007	-	0	1	1	0	0	0	0.324427	0.456313	10	0	0.212831	early embryo reference cells DSN	T28D6.7	0.392793	4.038e-09	NA	T28D6.4	0.266548	9.574e-05	paraquat resistant
III	11378579	11379416	.	linc-1809	mono	0	-151	44	c_elegans_XLOC_015011	-	0	0	1	0	0	0	0.348449	0.596436	16	0	0.639124	larval L1 all neuron DSN treated	dpy-18	-0.0632768	0.3627	small	Y47D3B.1	-0.104565	0.1319	lethal
III	11379459	11380678	.	linc-1810	mono	0	NA	44	c_elegans_XLOC_015010	+	0	0	1	1	0	0	0.291803	0.421019	17	0	0.317342	N2_EE_RZ-54	dpy-18	0.0879551	0.2054	small	Y47D3B.1	0.0926099	0.1823	lethal
III	11394307	11395520	.	linc-1811	mono	0	NA	1048	nlp-21	-	0	0	0	0	0	0	0.30972	0.460167	4	0	0.10051	L1 NSM neuron DSN treated	nlp-21	0.341142	4.31e-07	transgene expression increased	Y47D3B.3	0.113002	0.1033	NA
III	11443268	11445108	-	linc-1812	mono	0	-54	703	sbp-1	-	0	0	1	0	0	0	0.287344	0.369831	8	0	0.210128	DZ685 embryonic Z1/Z4 cells DSN treated	sbp-1	0.0743149	0.2849	transgene expression increased	Y47D3B.11	0.18764	0.006516	NA
III	11447593	11448336	.	linc-1813	mono	0	NA	1288	c_elegans_XLOC_015016	+	0	1	1	0	0	0	0.280914	NA	3	0	0.0515243	DMM402_N2all_L1-DSN	sbp-1	0.0594316	0.3927	transgene expression increased	Y47D3B.11	0.140052	0.04312	NA
III	11449623	11452881	.	linc-1814	mono	0	NA	1288	c_elegans_XLOC_015015	+	0	0	1	0	0	0	0.341516	0.462336	27	0.0855462	0.496572	N2_EE_50-240	sbp-1	-0.072934	0.294	transgene expression increased	Y47D3B.11	0.303836	7.737e-06	NA
III	11454589	11456705	.	linc-1815	mono	0	NA	84	Y47D3B.25	+	0	0	1	0	0	0	0.393009	NA	17	0	0.411208	DZ685 embryonic Z1/Z4 cells DSN treated	sbp-1	-0.011668	0.8668	transgene expression increased	Y47D3B.11	0.372547	2.779e-08	NA
III	11602770	11603246	-	linc-1816	mono	0	16	4379	c_elegans_XLOC_015019	+	0	0	0	0	0	0	0.51153	NA	20	0	0.511972	N2_Ad_gonad-1-RZLI	Y66D12A.3	0.0931169	0.1799	NA	Y66D12A.1	0.0843823	0.2245	NA
III	11607624	11607967	.	linc-1817	mono	0	1686	204	Y66D12A.1	+	0	0	0	0	0	0	0.372093	NA	13	0	0.373301	N2_EE_50-270	Y66D12A.3	0.00664719	0.9239	NA	Y66D12A.1	0.191416	0.005497	NA
III	11645710	11647366	.	linc-1818	mono	0	NA	404	Y41C4A.1	+	0	0	0	0	0	0	0.243814	NA	3	0	0.0578695	larval L1 all neuron	Y41C4A.17	-0.0586473	0.399	NA	faah-6	0.160762	0.02006	NA
III	11730171	11730593	.	linc-1819	mono	0	NA	115	Y41C4A.18	+	0	0	0	0	0	0	0.349882	0.441714	11	0	0.170101	larval L1 all neuron DSN treated	Y41C4A.12	-0.0284726	0.6824	NA	Y41C4A.18	0.0473494	0.496	NA
III	11737723	11738203	.	linc-1820	mono	0	NA	382	Y41C4A.24	+	0	0	0	0	0	0	0.293139	NA	33	0	0.956604	DMM402_N2all_L1-DSN	sup-1	0.383462	9.985e-09	NA	mrt-2	-0.174643	0.01144	high incidence male progeny
III	11741317	11742233	.	linc-1821	mono	0	219	1563	c_elegans_XLOC_015025	+	1	0	1	0	0	0	0.305344	NA	26	0	0.825912	larval L1 all neuron DSN treated	sup-1	0.438214	3.226e-11	NA	mrt-2	-0.22541	0.001033	high incidence male progeny
III	11743795	11745086	.	linc-1822	mono	0	253	1563	c_elegans_XLOC_015023	+	1	0	0	0	0	0	0.401703	0.529695	28	0	0.666732	NW1229 larval L1 all neurons	sup-1	0.490941	4.464e-14	NA	mrt-2	-0.159203	0.02131	high incidence male progeny
III	11773801	11774627	-	linc-1823	mono	0	-23	119	gbf-1	-	0	0	1	1	0	0	0.291415	0.339377	5	0	0.0747264	N2 larval L1 all cells	gbf-1	-0.0585091	0.4001	nuclei enlarged	immp-1	-0.0954502	0.1692	NA
III	11813110	11814903	.	linc-1824	mono	0	-411	378	c_elegans_XLOC_015030	+	0	1	1	0	0	0	0.376254	0.459578	43	0.133628	0.979113	LX837 larval L1 NSML and NSMR neurons	C18D11.6	0.25563	0.0001872	NA	C18D11.1	0.222828	0.001183	NA
III	11815280	11816056	+	linc-1825	mono	0	-3	378	c_elegans_XLOC_015029	+	0	0	0	0	0	0	0.319176	NA	8	0	0.180373	N2_EE_RZ-54	C18D11.6	0.209717	0.002307	NA	C18D11.1	0.179808	0.009184	NA
III	11846990	11847795	.	linc-1826	mono	0	NA	108	mif-1	+	0	0	1	0	0	0	0.326303	0.353083	22	0.11722	0.896928	LX837 larval L1 NSML and NSMR neurons	ntl-3	0.0834947	0.2294	reduced brood size	mif-1	0.101535	0.1435	embryonic lethal
III	11947090	11947676	-	linc-1827	mono	0	20	2231	top-3	-	0	0	1	0	0	0	0.362862	0.414148	11	0	0.312654	DZ685 embryonic Z1/Z4 cells DSN treated	Y56A3A.7	0.0126227	0.8561	NA	top-3	-0.0855166	0.2183	oogenesis variant
III	12003352	12004434	.	linc-1828	mono	0	NA	401	Y56A3A.33	-	0	0	1	0	0	0	0.384118	NA	10	0	0.196086	DMM402_N2all_L1-DSN	Y56A3A.33	0.38939	5.636e-09	spontaneous mutation rate increased	brp-1	-0.0446131	0.5213	dauer constitutive
III	12005213	12006277	-	linc-1829	mono	0	37	780	c_elegans_XLOC_015036	+	0	0	1	0	0	0	0.378404	NA	6	0	0.183439	DZ685 embryonic Z1/Z4 cells DSN treated	Y56A3A.33	0.325878	1.472e-06	spontaneous mutation rate increased	brp-1	-0.148408	0.03199	dauer constitutive
III	12012357	12012974	.	linc-1830	mono	0	2024	2505	Y79H2A.13	-	0	0	1	0	0	0	0.394822	NA	6	0	0.0509121	DMM402_N2all_L1-DSN	Y56A3A.33	0.086109	0.2151	spontaneous mutation rate increased	brp-1	0.0821854	0.2368	dauer constitutive
III	12015982	12018660	+	linc-1831	mono	0	48	145	Y79H2A.14	+	0	1	1	0	0	0	0.341919	NA	24	0.0644253	0.913042	DMM402_N2all_L1-DSN	Y56A3A.33	-0.0201563	0.7721	spontaneous mutation rate increased	brp-1	0.382003	1.147e-08	dauer constitutive
III	12085021	12095003	.	linc-1832	mono	0	-106	702	nob-1	-	0	1	1	0	0	0	0.338976	0.546755	10	0.11164	0.290344	N2 larval L1 all cells	nob-1	0.400532	1.865e-09	reduced brood size	Y75B8A.3	0.23198	0.0007254	NA
III	12106648	12107544	.	linc-1833	mono	0	NA	114	Y75B8A.3	-	0	0	1	0	0	0	0.399108	0.550905	47	0.393513	0.664871	DauerDAF2-5-1	Y75B8A.3	0.654632	2.2e-16	NA	Y75B8A.4	0.573015	2.2e-16	NA
III	12134497	12137144	.	linc-1834	mono	0	133	317	c_elegans_XLOC_015046	-	0	0	1	0	0	0	0.29003	0.352252	48	0.114588	2.15308	N2_EE_50-240	Y75B8A.6	0.493155	3.301e-14	NA	Y75B8A.7	-0.082285	0.2362	transgene expression increased
III	12137460	12138343	+	linc-1835	mono	0	-30	114	c_elegans_XLOC_015047	-	0	0	1	0	0	0	0.286199	0.428168	13	0	0.549491	DZ685 embryonic Z1/Z4 cells DSN treated	Y75B8A.6	0.277186	4.843e-05	NA	Y75B8A.7	0.0395409	0.5697	transgene expression increased
III	12138456	12139105	.	linc-1836	mono	0	-257	114	c_elegans_XLOC_015046	-	0	0	0	0	0	0	0.266154	NA	18	0	0.631157	DZ685 embryonic Z1/Z4 cells DSN treated	Y75B8A.6	0.359189	9.249e-08	NA	Y75B8A.7	0.031071	0.6552	transgene expression increased
III	12152367	12152685	-	linc-1837	mono	0	-59	215	Y75B8A.7	+	0	0	1	0	0	0	0.304075	0.313113	20	0	0.818165	L1 NSM neuron DSN treated	Y75B8A.6	-0.0152372	0.8267	NA	Y75B8A.7	0.0987518	0.1549	transgene expression increased
III	12185282	12186239	.	linc-1838	mono	0	NA	173	Y75B8A.11	+	0	0	0	0	0	0	0.359081	NA	18	0	0.440189	LX837 larval L1 NSML and NSMR neurons	Y75B8A.10	-0.0962206	0.1658	embryonic lethal	Y75B8A.11	0.136805	0.04825	NA
III	12305020	12307552	.	linc-1839	mono	0	-1243	228	pqn-92	+	0	1	1	0	0	0	0.395184	NA	14	0.145124	0.359099	NC2484 larval L2 A motor neuron - DSN treated	mrp-8	0.341535	4.173e-07	NA	pqn-92	0.384273	9.24e-09	locomotion variant
III	12325968	12326422	+	linc-1840	mono	0	66	1385	zip-12	+	0	0	0	0	0	0	0.301099	NA	7	0	0.213104	DZ685 embryonic Z1/Z4 cells DSN treated	Y75B8A.28	0.0608966	0.3811	NA	zip-12	0.202778	0.003234	NA
III	12358746	12359148	.	linc-1841	mono	0	NA	186	Y75B8A.32	-	0	0	0	0	0	0	0.325062	NA	9	0	0.226004	DZ685 embryonic Z1/Z4 cells DSN treated	Y75B8A.32	0.321628	2.048e-06	NA	Y75B8A.34	0.404183	1.286e-09	NA
III	12369165	12370176	-	linc-1842	mono	0	-46	279	rpt-6	+	0	0	1	1	0	0	0.342885	0.428535	16	0.0614692	0.31374	LX837 larval L1 NSML and NSMR neurons	his-72	0.116638	0.0926	thin	rpt-6	-0.0895509	0.1972	sister chromatid segregation defective early emb
III	12421638	12422667	.	linc-1843	mono	0	-155	1525	c_elegans_XLOC_015057	+	0	0	1	0	0	0	0.315534	0.28817	26	0.256618	0.496165	DMM402_N2all_L1-DSN	tat-1	0.201094	0.003504	necrotic cell death increased	pie-1	0.00488531	0.944	transgene expression undetectable
III	12424191	12425202	+	linc-1844	mono	0	-18	1525	c_elegans_XLOC_015056	+	0	0	1	0	0	0	0.331028	0.510451	8	0.0722959	0.180976	YA	tat-1	0.0837205	0.2281	necrotic cell death increased	pie-1	-0.0237742	0.7326	transgene expression undetectable
III	12578629	12579116	.	linc-1845	mono	0	NA	168	c_elegans_XLOC_015063	+	0	0	0	0	0	0	0.377049	NA	7	0	0.140837	DZ685 embryonic Z1/Z4 cells DSN treated	Y111B2A.9	0.17626	0.01068	NA	Y111B2A.10	0.244056	0.0003693	embryonic lethal
III	12579283	12580088	.	linc-1846	mono	0	-253	168	c_elegans_XLOC_015062	+	0	0	1	0	0	0	0.369727	NA	21	0	2.77522	DMM402_N2all_L1-DSN	Y111B2A.9	0.433113	5.756e-11	NA	Y111B2A.10	0.459868	2.475e-12	embryonic lethal
III	12580413	12584726	.	linc-1847	mono	0	-1144	326	c_elegans_XLOC_015063	+	0	0	1	1	0	0	0.305517	0.5184	13	0	0.209401	DMM402_N2all_L1-DSN	Y111B2A.9	0.304163	7.556e-06	NA	Y111B2A.10	0.455147	4.4e-12	embryonic lethal
III	12585090	12586433	.	linc-1848	mono	0	-448	365	c_elegans_XLOC_015064	+	0	0	0	0	0	0	0.366815	NA	9	0	0.15314	larval L1 all neuron	Y111B2A.9	0.267203	9.188e-05	NA	Y111B2A.10	0.254362	0.000202	embryonic lethal
III	12587493	12588022	-	linc-1849	mono	0	91	240	c_elegans_XLOC_015067	+	0	0	0	0	0	0	0.296226	0.446597	11	0	0.792362	L1 NSM neuron DSN treated	Y111B2A.9	0.348841	2.262e-07	NA	Y111B2A.10	0.403535	1.374e-09	embryonic lethal
III	12588261	12589702	.	linc-1850	mono	0	NA	240	c_elegans_XLOC_015066	+	0	0	0	0	0	0	0.419556	NA	12	0	0.172539	NW1229 larval L1 all neurons	Y111B2A.9	0.280849	3.804e-05	NA	Y111B2A.10	0.333271	8.187e-07	embryonic lethal
III	12591198	12591832	.	linc-1851	mono	0	NA	1427	c_elegans_XLOC_015069	+	0	0	0	0	0	0	0.346457	NA	7	0	0.16095	DZ685 embryonic Z1/Z4 cells DSN treated	Y111B2A.9	0.207973	0.002514	NA	Y111B2A.10	0.255633	0.0001872	embryonic lethal
III	12593258	12593709	.	linc-1852	mono	0	-119	1427	c_elegans_XLOC_015068	+	0	0	0	0	0	0	0.325221	NA	10	0	0.285051	larval L1 all neuron DSN treated	Y111B2A.9	0.285782	2.734e-05	NA	Y111B2A.10	0.323518	1.769e-06	embryonic lethal
III	12662380	12669116	+	linc-1853	mono	0	-52	112	tpst-1	-	1	0	1	0	0	0	0.364554	0.527182	41	0.200319	1.26098	DMM408_Amot_nrn_L2-DSN	tpst-1	0.222037	0.001233	sluggish	taf-7.2	-0.0918359	0.186	NA
III	12780244	12781113	.	linc-1854	mono	0	NA	126	c_elegans_XLOC_015073	+	0	0	1	0	0	0	0.371264	0.365259	6	0	0.202783	larval L1 all neuron DSN treated	gab-1	0.297352	1.23e-05	NA	lgc-37	0.226019	0.0009997	NA
III	12781238	12782323	.	linc-1855	mono	0	NA	126	c_elegans_XLOC_015072	+	0	0	0	0	0	0	0.383978	0.322836	13	0	0.350638	larval L1 all neuron DSN treated	gab-1	0.371581	3.037e-08	NA	lgc-37	0.292084	1.777e-05	NA
III	12783347	12783688	.	linc-1856	mono	0	NA	294	c_elegans_XLOC_015075	+	0	0	0	0	0	0	0.27193	NA	8	0	0.188983	larval L1 all neuron DSN treated	gab-1	0.270525	7.445e-05	NA	lgc-37	0.198488	0.003964	NA
III	12783981	12784490	.	linc-1857	mono	0	NA	294	c_elegans_XLOC_015074	+	0	0	0	0	0	0	0.390196	0.442727	3	0	0.175233	larval L1 all neuron DSN treated	gab-1	0.247864	0.0002963	NA	lgc-37	0.226275	0.0009862	NA
III	12798247	12800354	-	linc-1858	mono	0	27	91	agmo-1	-	0	0	0	0	0	0	0.327799	0.490427	83	0.419374	2.27211	N2_EE_50-90	agmo-1	0.727096	2.2e-16	shortened life span	BE10.5	-0.137235	0.04754	NA
III	12800517	12800736	.	linc-1859	mono	0	245	164	c_elegans_XLOC_015076	+	0	1	1	0	0	0	0.390909	0.367984	19	0	1.38375	N2_EE_50-240	agmo-1	0.387821	6.564e-09	shortened life span	BE10.5	-0.102319	0.1404	NA
III	12828691	12829171	.	linc-1860	mono	0	293	198	Y37D8A.3	+	0	0	0	0	0	0	0.397089	NA	3	0	0.102679	early embryo reference cells DSN	Y37D8A.2	0.263072	0.0001189	NA	Y37D8A.3	0.0408733	0.5568	NA
III	12839323	12844456	.	linc-1861	mono	0	-1128	177	c_elegans_XLOC_015080	+	0	0	1	0	0	0	0.288859	0.342342	7	0.027661	0.165524	DMM402_N2all_L1-DSN	Y37D8A.4	0.284549	2.971e-05	NA	Y37D8A.5	0.0236703	0.7337	NA
III	12844632	12847007	+	linc-1862	mono	0	45	177	c_elegans_XLOC_015079	-	0	0	0	0	0	0	0.304714	NA	4	0	0.0805908	DMM402_N2all_L1-DSN	Y37D8A.4	0.0876845	0.2068	NA	Y37D8A.5	0.0756256	0.2765	NA
III	12847308	12847766	.	linc-1863	mono	0	NA	302	c_elegans_XLOC_015080	+	0	1	1	0	0	0	0.418301	NA	4	0	0.146266	YA	Y37D8A.4	0.0571173	0.4114	NA	Y37D8A.5	0.131967	0.05682	NA
III	12848573	12851176	-	linc-1864	mono	0	-46	808	c_elegans_XLOC_015081	+	0	1	1	0	0	0	0.40937	NA	19	0	0.324672	N2_EE_50-270	Y37D8A.4	0.124288	0.07297	NA	Y37D8A.5	0.120235	0.0829	NA
III	12859617	12862630	.	linc-1865	mono	0	-790	165	c_elegans_XLOC_015084	+	0	1	1	0	0	0	0.315528	NA	53	0.56396	1.06265	L1 NSM neuron DSN treated	Y37D8A.6	0.457508	3.303e-12	NA	Y37D8A.8	0.203362	0.003144	fat content reduced
III	12863071	12863277	.	linc-1866	mono	0	NA	3	c_elegans_XLOC_015087	+	0	0	0	0	0	0	0.270531	NA	36	0	2.01674	N2_EE_50-510	Y37D8A.6	0.283478	3.193e-05	NA	Y37D8A.8	0.268273	8.588e-05	fat content reduced
III	12891897	12894277	-	linc-1867	mono	0	21	160	unc-71	-	1	0	1	0	0	0	0.354473	0.370293	8	0	0.128593	N2_EE_RZ-54	unc-71	0.307366	5.984e-06	high incidence male progeny	cco-2	-0.173956	0.01177	reduced brood size
III	12896711	12897898	.	linc-1868	mono	0	NA	694	c_elegans_XLOC_015091	+	0	0	0	0	0	0	0.327441	0.398055	15	0	0.524123	YA	unc-71	0.119459	0.08492	high incidence male progeny	cco-2	-0.22522	0.001043	reduced brood size
III	12898591	12899243	-	linc-1869	mono	0	-5	659	c_elegans_XLOC_015092	+	0	0	0	0	0	0	0.367534	NA	12	0	0.231318	larval L1 all neuron DSN treated	unc-71	0.174807	0.01136	high incidence male progeny	cco-2	-0.244874	0.0003523	reduced brood size
III	12899901	12900174	.	linc-1870	mono	0	-108	659	c_elegans_XLOC_015091	+	0	0	0	0	0	0	0.441606	0.542923	8	0	0.509829	N2_EE_50-150	unc-71	-0.00711673	0.9185	high incidence male progeny	cco-2	-0.0562572	0.4185	reduced brood size
III	12900994	12901863	.	linc-1871	mono	0	634	821	c_elegans_XLOC_015092	+	0	0	0	0	0	0	0.428736	NA	22	0	0.352039	DZ685 embryonic Z1/Z4 cells DSN treated	unc-71	0.268061	8.704e-05	high incidence male progeny	cco-2	-0.226812	0.0009584	reduced brood size
III	12904020	12905143	-	linc-1872	mono	0	-71	347	cco-2	+	0	0	1	1	0	0	0.356762	0.413678	11	0	0.168987	DZ685 embryonic Z1/Z4 cells DSN treated	unc-71	0.221899	0.001242	high incidence male progeny	cco-2	-0.0532363	0.4439	reduced brood size
III	12934000	12934449	.	linc-1873	mono	0	-191	269	epg-3	+	0	0	1	0	0	0	0.328889	0.533417	10	0	0.185543	DZ685 embryonic Z1/Z4 cells DSN treated	Y37D8A.19	-0.0196289	0.7779	transgene expression variant	epg-3	-0.0409981	0.5556	transgene subcellular localization variant
III	12972562	12974970	+	linc-275	multi	0	-508	65	Y39E4A.3	-	0	0	0	0	1	1	0.393736	0.715963	182	3.77835	8.71359	N2_EE_50-240	Y39E4A.3	-0.400142	1.94e-09	NA	ZK1010.2	-0.24232	0.0004078	NA
III	13000901	13002152	.	linc-1874	mono	0	NA	232	ZK1010.8	-	0	1	1	1	0	0	0.245208	0.435701	11	0	1.33325	L1 NSM neuron DSN treated	ZK1010.8	0.227115	0.000943	NA	ZK1010.10	0.104006	0.134	NA
III	13060488	13070545	.	linc-1875	mono	0	848	216	Y39E4B.6	+	0	0	1	1	1	1	0.354742	0.570393	69	0.467992	3.69047	N2 larval L1 all cells	F54F12.1	0.265109	0.0001048	NA	Y39E4B.6	0.474474	3.943e-13	cell migration variant
III	13082825	13085381	.	linc-1876	mono	0	NA	2100	pqn-83	-	0	0	0	0	0	0	0.259679	NA	3	0	0.0656869	NW1229 larval L1 all neurons	Y39E4B.6	0.347271	2.583e-07	cell migration variant	pqn-83	-0.0402002	0.5633	L1 lethal
III	13099713	13100459	.	linc-1877	mono	0	295	687	c_elegans_XLOC_015100	-	0	0	0	0	0	0	0.380187	NA	28	0	6.96893	N2_EE_DSN-5	Y39E4B.13	0.0401743	0.5636	maternal sterile	dhhc-8	0.260279	0.0001412	sterile progeny
III	13101145	13102108	.	linc-1878	mono	0	-417	542	c_elegans_XLOC_015101	-	0	1	1	0	0	0	0.321577	0.51139	12	0	0.217265	N2_L2_RZ-53	Y39E4B.13	0.310882	4.617e-06	maternal sterile	dhhc-8	0.124547	0.07237	sterile progeny
III	13102649	13103278	.	linc-1879	mono	0	NA	542	c_elegans_XLOC_015100	-	0	0	0	0	0	0	0.296825	NA	16	0	0.23621	larval L1 all neuron DSN treated	Y39E4B.13	0.198185	0.004021	maternal sterile	dhhc-8	0.208999	0.00239	sterile progeny
III	13104316	13104813	.	linc-1880	mono	0	311	858	c_elegans_XLOC_015103	-	0	0	0	0	0	0	0.279116	0.313815	4	0	0.127372	N2_EE_50-150	Y39E4B.13	0.104071	0.1337	maternal sterile	dhhc-8	0.172665	0.01242	sterile progeny
III	13105670	13106887	.	linc-1881	mono	0	-109	721	dhhc-8	+	0	0	1	0	0	0	0.351396	0.574892	14	0	0.235971	DZ685 embryonic Z1/Z4 cells DSN treated	Y39E4B.13	0.341086	4.33e-07	maternal sterile	dhhc-8	0.18477	0.007401	sterile progeny
III	13175609	13176013	.	linc-1882	mono	0	389	720	c_elegans_XLOC_015105	+	1	0	0	0	0	0	0.345679	NA	11	0	0.273167	larval L1 all neuron DSN treated	Y39E4B.5	-0.0325585	0.6398	larval arrest	gly-5	-0.230455	0.000788	embryonic lethal
III	13176732	13178237	.	linc-1883	mono	0	114	203	c_elegans_XLOC_015106	+	1	1	1	0	0	0	0.339309	NA	15	0	0.184175	early embryo reference cells DSN	Y39E4B.5	-0.109212	0.1155	larval arrest	gly-5	-0.170562	0.01354	embryonic lethal
III	13178439	13179589	.	linc-1884	mono	0	NA	203	c_elegans_XLOC_015105	+	1	0	0	0	0	0	0.325804	NA	8	0	0.172181	larval L1 all neuron DSN treated	Y39E4B.5	-0.0608828	0.3812	larval arrest	gly-5	-0.0824037	0.2356	embryonic lethal
III	13180329	13180818	-	linc-1885	mono	0	-78	237	c_elegans_XLOC_015108	+	0	0	0	0	0	0	0.332653	NA	9	0	0.141223	N2_L2_RZ-53	Y39E4B.5	0.048024	0.4899	larval arrest	gly-5	-0.0839798	0.2267	embryonic lethal
III	13181054	13181936	.	linc-1886	mono	0	-238	237	c_elegans_XLOC_015107	+	1	0	1	0	0	0	0.313703	NA	6	0	0.0785352	N2_EE_50-270	Y39E4B.5	0.053385	0.4427	larval arrest	gly-5	-0.0451832	0.5159	embryonic lethal
III	13182351	13183826	+	linc-1887	mono	0	-25	416	c_elegans_XLOC_015108	+	1	0	1	0	0	0	0.312331	0.51981	17	0	0.283056	DZ685 embryonic Z1/Z4 cells DSN treated	Y39E4B.5	-0.0182703	0.7929	larval arrest	gly-5	-0.161302	0.01964	embryonic lethal
III	13185233	13186308	.	linc-1888	mono	0	-114	194	c_elegans_XLOC_015111	+	1	1	1	0	0	0	0.355948	0.446756	18	0	0.308353	LX837 larval L1 NSML and NSMR neurons	Y39E4B.5	0.121892	0.07872	larval arrest	gly-5	-0.0638606	0.3583	embryonic lethal
III	13186501	13187290	.	linc-1889	mono	0	NA	103	gly-5	+	1	0	1	0	0	0	0.391139	0.639216	9	0	0.203618	DMM408_Amot_nrn_L2-DSN	Y39E4B.5	-0.0182365	0.7933	larval arrest	gly-5	0.0396988	0.5682	embryonic lethal
III	13211159	13212458	.	linc-1890	mono	0	NA	234	tsp-3	+	0	0	1	0	0	0	0.285385	NA	6	0	0.257582	LX837 larval L1 NSML and NSMR neurons	Y39E4B.11	-0.000410481	0.9953	embryonic lethal	tsp-3	0.411334	6.133e-10	NA
III	13216634	13218401	.	linc-1891	mono	0	NA	512	c_elegans_XLOC_015114	+	0	0	1	0	0	0	0.307692	0.500635	20	0	2.8953	L1 NSM neuron DSN treated	tsp-3	0.0606937	0.3827	NA	Y43F4A.1	0.0406309	0.5591	NA
III	13218912	13221302	.	linc-1892	mono	0	NA	512	c_elegans_XLOC_015113	+	0	1	1	0	0	0	0.314931	0.640649	25	0	0.389653	larval L2 library total RNA DSN treated	tsp-3	0.0445397	0.5219	NA	Y43F4A.1	0.0566347	0.4154	NA
III	13241406	13241958	.	linc-1893	mono	0	NA	517	Y43F4A.3	-	0	0	0	0	0	0	0.435805	NA	16	0	0.337452	NC2484 larval L2 A motor neuron	Y43F4A.3	0.310286	4.826e-06	NA	Y43F4A.4	0.117341	0.09064	NA
III	13242567	13245286	.	linc-1894	mono	0	NA	298	Y43F4A.4	+	0	0	0	0	0	0	0.344118	0.599922	8	0	0.169129	larval L1 all neuron DSN treated	Y43F4A.3	0.270334	7.536e-05	NA	Y43F4A.4	0.0921152	0.1847	NA
III	13270467	13276176	.	linc-1895	mono	0	-855	785	F56A8.10	+	0	1	1	0	1	1	0.357968	0.469029	27	0.194897	1.48222	DMM408_Amot_nrn_L2-DSN	cpf-2	-0.0710559	0.3066	lethal	unc-64	0.397929	2.424e-09	growth rate variant
III	13339997	13340612	.	linc-1896	mono	0	NA	238	F53A2.3	-	0	0	1	0	0	0	0.326299	NA	26	0	0.378916	DZ685 embryonic Z1/Z4 cells DSN treated	F53A2.3	0.260354	0.0001406	NA	nud-1	-0.317869	2.732e-06	germ cell compartment expansion variant
III	13382184	13383564	+	linc-1897	mono	0	-53	1833	T03F6.6	-	0	0	1	0	0	0	0.339609	0.479656	6	0	0.0865759	DMM402_N2all_L1-DSN	T03F6.6	0.170852	0.01338	NA	T03F6.4	0.283498	3.189e-05	NA
III	13496065	13496958	.	linc-1898	mono	0	-267	395	T28A8.2	-	0	0	0	0	0	0	0.356823	0.629567	25	0.0768225	0.811597	N2_EE_50-240	T28A8.2	0.0567995	0.414	NA	T28A8.6	0.0373961	0.5909	paraquat resistant
III	13524510	13525464	-	linc-1899	mono	0	39	1097	Y76A2B.t2	-	0	0	1	0	0	0	0.373822	0.511405	22	0	0.361535	early embryo reference cells DSN	pod-1	0.149554	0.03067	oocytes small	lron-13	0.19108	0.005581	NA
III	13558239	13559319	.	linc-1900	mono	0	-113	131	c_elegans_XLOC_015125	+	1	0	0	0	0	0	0.278446	0.354154	22	0	0.449855	DMM408_Amot_nrn_L2-DSN	scav-2	-0.0741588	0.2859	slow growth	T05D4.2	0.196555	0.004339	NA
III	13592883	13594706	.	linc-1901	mono	0	220	7055	gln-4	-	0	0	0	0	0	0	0.467654	NA	1	0	0.0110874	DMM408_Amot_nrn_L2-DSN	T05D4.5	-0.0544906	0.4333	NA	act-5	-0.0983928	0.1564	distal tip cell migration variant
III	13606227	13607182	.	linc-1902	mono	0	-121	160	act-5	-	0	0	1	0	0	0	0.362971	0.744746	4	0	0.136097	DMM408_Amot_nrn_L2-DSN	act-5	0.186437	0.006875	distal tip cell migration variant	T25C8.1	0.260722	0.0001374	NA
III	13671163	13671509	.	linc-1903	mono	0	NA	343	c_elegans_XLOC_015132	-	0	0	0	0	0	0	0.322767	0.59725	15	0	0.271905	early embryo reference cells DSN	flp-15	0.1031	0.1374	NA	aqp-11	-0.0742986	0.285	NA
III	13671851	13672758	.	linc-1904	mono	0	-234	343	c_elegans_XLOC_015131	+	0	0	1	0	0	0	0.355727	0.621375	18	0.050152	0.31048	LX837 larval L1 NSML and NSMR neurons	flp-15	0.188732	0.006205	NA	aqp-11	-0.0915241	0.1875	NA
III	13696003	13698030	+	linc-1905	mono	0	5	60	c_elegans_XLOC_015134	-	0	1	1	0	0	0	0.334813	0.448136	33	0.170307	1.17658	DMM402_N2all_L1-DSN	cyn-2	-0.107861	0.1201	NA	lit-1	0.198249	0.004009	endoderm absent
III	13698089	13700734	+	linc-1906	mono	0	-61	60	c_elegans_XLOC_015133	+	0	0	1	0	1	0	0.352608	0.606244	30	0.246172	1.16802	L1 NSM neuron DSN treated	cyn-2	-0.0195905	0.7783	NA	lit-1	0.157169	0.02305	endoderm absent
III	13742369	13743513	-	linc-1907	mono	0	-40	710	tyr-2	+	0	1	0	0	0	0	0.341485	0.463896	4	0	0.0974671	N2_YA_RZ-1	W06F12.3	0.027553	0.6921	organism development variant	tyr-2	0.378194	1.644e-08	NA
III	13750927	13752342	+	linc-1908	mono	0	8	128	K08E3.10	+	0	0	0	0	0	0	0.420198	NA	22	0.170289	0.402825	L1 NSM neuron DSN treated	K08E3.2	0.569664	2.2e-16	NA	K08E3.10	0.189127	0.006096	NA
IV	48990	51410	.	linc-1909	mono	0	-124	793	c_elegans_XLOC_023095	-	0	0	1	1	0	0	0.308963	0.678934	26	0	0.847808	larval L2 library total RNA DSN treated	Y38C1AB.1	0.218569	0.001476	NA	scl-23	-0.0412222	0.5534	NA
IV	70649	71689	+	linc-1910	mono	0	69	157	c_elegans_XLOC_030929	+	0	0	0	0	0	0	0.365034	0.52733	8	0	0.106022	N2 larval L1 all cells	Y38C1AB.1	-0.100871	0.1462	NA	scl-23	0.216475	0.001643	NA
IV	71845	74341	.	linc-1911	mono	0	NA	157	c_elegans_XLOC_030928	+	0	0	0	0	0	0	0.315579	0.575514	6	0	0.309114	DMM408_Amot_nrn_L2-DSN	Y38C1AB.1	0.109584	0.1142	NA	scl-23	0.254479	0.0002006	NA
IV	82921	83329	.	linc-1912	mono	0	186	633	c_elegans_XLOC_030934	+	0	0	0	0	0	0	0.317848	NA	20	0	0.461745	N2_EE_RZ-54	Y38C1AB.1	0.149748	0.03046	NA	scl-23	0.111172	0.109	NA
IV	83961	84489	+	linc-1913	mono	0	-32	633	c_elegans_XLOC_030933	-	0	0	0	0	0	0	0.283554	NA	12	0	0.559515	N2 larval L1 all cells	Y38C1AB.1	0.0885028	0.2026	NA	scl-23	0.250936	0.0002475	NA
IV	90672	91441	.	linc-1914	mono	0	NA	576	tpa-1	+	0	0	0	0	0	0	0.280519	0.590963	13	0	0.825991	DMM402_N2all_L1-DSN	scl-23	0.211075	0.002156	NA	tpa-1	0.384426	9.105e-09	transgene expression reduced
IV	129660	130768	-	linc-1915	mono	0	48	120	c_elegans_XLOC_030937	+	0	0	1	0	0	0	0.369702	NA	16	0	0.291718	larval L1 all neuron DSN treated	F29C4.2	-0.0801086	0.2489	reduced brood size	daf-1	0.188079	0.006389	NA
IV	149062	150249	.	linc-1916	mono	0	364	2218	F29C4.10	+	0	0	0	0	0	0	0.402357	0.779775	14	0	0.56469	larval L1 all neuron DSN treated	col-99	0.14684	0.03387	NA	Y38C1AA.9	-0.00473672	0.9457	NA
IV	172210	175596	.	linc-1917	mono	0	-559	130	Y38C1AA.16	+	0	0	1	0	0	0	0.354001	0.713174	50	0.196116	1.74146	larval L1 all neuron DSN treated	cutl-24	0.326979	1.35e-06	NA	tcl-2	0.533311	2.2e-16	amphid phasmid morphology variant
IV	176131	177906	.	linc-276	multi	0	NA	227	c_elegans_XLOC_030940	+	0	0	1	0	0	0	0.388164	0.889117	18	0	0.439277	early embryo reference cells DSN	cutl-24	0.381202	1.238e-08	NA	tcl-2	0.550802	2.2e-16	amphid phasmid morphology variant
IV	178132	178909	.	linc-1918	mono	0	NA	100	tcl-2	+	0	0	1	0	0	0	0.354756	0.457401	28	0	1.52545	L1 NSM neuron DSN treated	cutl-24	0.333352	8.135e-07	NA	tcl-2	0.458522	2.919e-12	amphid phasmid morphology variant
IV	282214	283419	+	linc-1919	mono	0	-100	229	best-19	+	0	0	1	0	0	0	0.331675	0.352903	17	0	0.812622	L1 NSM neuron DSN treated	sma-10	0.0833194	0.2304	sterile progeny	best-19	0.178896	0.00955	NA
IV	301003	306875	.	linc-1920	mono	0	-174	629	swt-1	+	0	1	1	0	1	0	0.312958	0.417847	5	0.0112966	0.272175	DMM402_N2all_L1-DSN	K02D7.1	0.354115	1.44e-07	locomotion variant	swt-1	0.475092	3.641e-13	fat content increased
IV	376323	376839	-	linc-1921	mono	0	-66	2721	Y66H1B.6	-	0	0	0	0	0	0	0.309478	NA	9	0	0.185511	DZ685 embryonic Z1/Z4 cells DSN treated	fln-1	0.0451947	0.5158	reduced brood size	spl-1	-0.202266	0.003314	pharyngeal pumping reduced
IV	441887	442688	.	linc-1922	mono	0	NA	1298	mrpl-55	+	0	0	0	0	0	0	0.360349	NA	3	0	0.0636188	N2_EE_50-630	hum-8	0.307819	5.788e-06	reduced brood size	mrpl-55	-0.161596	0.01941	thin
IV	481479	482075	.	linc-1923	mono	0	-280	442	c_elegans_XLOC_030953	+	0	0	0	0	0	0	0.432161	0.489839	8	0	0.188885	L1 NSM neuron DSN treated	M04G7.3	0.113715	0.1011	NA	W03G1.5	0.0352537	0.6123	dauer constitutive
IV	482516	487443	.	linc-1924	mono	0	406	442	c_elegans_XLOC_030952	+	0	0	1	0	0	0	0.335633	NA	6	0	0.0961709	N2 larval L1 all cells	M04G7.3	0.241729	0.0004217	NA	W03G1.5	0.2395	0.0004783	dauer constitutive
IV	488318	489219	.	linc-1925	mono	0	NA	876	c_elegans_XLOC_030953	+	0	0	0	0	0	0	0.259424	0.63099	3	0	0.0435404	N2 larval L1 all cells	M04G7.3	0.160685	0.02012	NA	W03G1.5	0.155155	0.02488	dauer constitutive
IV	491647	491957	.	linc-1926	mono	0	NA	790	c_elegans_XLOC_030956	+	0	0	0	0	0	0	0.389068	NA	7	0	0.214835	larval L1 all neuron DSN treated	M04G7.3	0.224788	0.001067	NA	W03G1.5	0.179361	0.009362	dauer constitutive
IV	492746	493554	.	linc-1927	mono	0	NA	790	c_elegans_XLOC_030955	+	1	0	0	0	0	0	0.364648	0.406684	8	0	0.113008	larval L1 all neuron DSN treated	M04G7.3	0.337289	5.914e-07	NA	W03G1.5	0.332772	8.522e-07	dauer constitutive
IV	495491	497043	.	linc-1928	mono	0	503	1938	c_elegans_XLOC_030956	+	0	0	0	0	0	0	0.260786	0.442968	23	0	0.30057	N2_EE_50-150	M04G7.3	-0.385765	8.007e-09	NA	W03G1.5	-0.205701	0.002808	dauer constitutive
IV	540399	540984	.	linc-1929	mono	0	506	2248	F09C11.1	-	0	0	1	0	1	0	0.361775	0.668593	9	0	0.143491	YA	glt-7	0.117096	0.09132	NA	F09C11.1	0.18676	0.006776	extended life span
IV	544821	545470	.	linc-1930	mono	0	NA	533	F09C11.2	+	0	0	0	0	0	0	0.352308	NA	8	0	0.105494	DMM402_N2all_L1-DSN	F09C11.1	0.329507	1.106e-06	extended life span	F56A11.4	0.162471	0.01876	NA
IV	571227	571798	.	linc-1931	mono	0	NA	385	F56A11.5	-	0	0	0	0	0	0	0.31993	NA	4	0	0.129305	DZ685 embryonic Z1/Z4 cells DSN treated	F56A11.5	-0.0279187	0.6882	NA	gex-2	-0.0944368	0.1738	dendrite development variant
IV	635974	636263	.	linc-1932	mono	0	NA	480	c_elegans_XLOC_030962	+	0	0	0	0	0	0	0.168966	NA	8	0	0.212799	larval L1 all neuron	nhr-76	-0.178887	0.009554	NA	K11H12.9	0.264521	0.0001087	NA
IV	636742	637884	.	linc-1933	mono	0	NA	123	c_elegans_XLOC_030963	+	0	0	0	0	0	0	0.327209	NA	13	0	0.53725	LX837 larval L1 NSML and NSMR neurons	nhr-76	-0.286066	2.682e-05	NA	K11H12.9	0.529153	2.2e-16	NA
IV	638006	648696	.	linc-1934	mono	0	-959	123	c_elegans_XLOC_030962	+	1	0	0	0	0	0	0.368441	0.475426	25	0.0111846	5.40139	L1 NSM neuron DSN treated	nhr-76	-0.230473	0.0007872	NA	K11H12.9	0.397095	2.635e-09	NA
IV	648943	649526	.	linc-1935	mono	0	NA	139	K11H12.9	+	1	0	1	0	0	0	0.40411	0.729487	14	0	0.674734	NW1229 larval L1 all neurons	nhr-76	-0.197162	0.004218	NA	K11H12.9	0.428275	9.881e-11	NA
IV	654724	655156	.	linc-1936	mono	0	NA	229	K11H12.8	+	0	0	1	1	0	0	0.323326	0.786194	12	0	0.328908	LX837 larval L1 NSML and NSMR neurons	rpl-15	-0.000658432	0.9925	rachis absent	K11H12.8	-0.0980592	0.1578	NA
IV	661052	661674	.	linc-1937	mono	0	337	417	c_elegans_XLOC_030967	+	0	0	0	0	0	0	0.399679	0.57534	29	0	0.780102	larval L1 all neuron	K11H12.8	-0.168082	0.01499	NA	K11H12.7	0.334566	7.376e-07	NA
IV	707910	709282	.	linc-1938	mono	0	579	192	cutl-26	-	0	1	1	0	0	0	0.332848	0.387924	0	0	0.0526673	N2 larval L1 all cells	cutl-26	0.169478	0.01416	NA	clec-164	0.124284	0.07298	NA
IV	711734	712764	.	linc-1939	mono	0	NA	216	c_elegans_XLOC_030972	-	0	1	1	0	0	0	0.312318	0.488205	11	0	0.228067	DZ685 embryonic Z1/Z4 cells DSN treated	cutl-26	0.316394	3.055e-06	NA	clec-164	-0.0500398	0.4718	NA
IV	712979	713365	.	linc-1940	mono	0	NA	216	c_elegans_XLOC_030971	+	0	0	1	0	0	0	0.198966	0.355481	8	0	0.117584	early embryo reference cells DSN	cutl-26	0.225097	0.00105	NA	clec-164	0.0633901	0.3619	NA
IV	714803	715347	.	linc-1941	mono	0	NA	1439	c_elegans_XLOC_030972	-	0	0	1	0	0	0	0.39633	NA	3	0	0.0738096	DZ685 embryonic Z1/Z4 cells DSN treated	cutl-26	0.0844404	0.2241	NA	clec-164	0.157352	0.02288	NA
IV	732843	734363	.	linc-1942	mono	0	NA	800	linc-94	+	0	0	0	0	0	0	0.305062	NA	7	0	0.221438	larval L1 all neuron DSN treated	srt-24	0.438214	3.226e-11	NA	Y55F3C.4	0.214237	0.00184	NA
IV	845511	845715	+	linc-1943	mono	0	-83	167	lgc-33	+	0	0	0	0	1	0	0.380488	0.602333	81	0	8.04312	N2_EE_50-90	Y55F3BR.7	0.422531	1.856e-10	NA	lgc-33	0.159185	0.02132	NA
IV	854981	855340	.	linc-1944	mono	0	NA	202	lem-4	-	0	0	1	0	0	0	0.297222	0.396651	18	0	0.355744	DH2_N2_0	lem-4	0.0200625	0.7731	embryonic lethal	Y55F3BR.11	0.468172	8.804e-13	NA
IV	946258	946679	.	linc-1945	mono	0	NA	608	faah-3	-	0	0	0	0	0	0	0.390995	NA	6	0	0.187378	larval L1 all neuron DSN treated	faah-3	-0.111782	0.1071	NA	plx-1	0.0944431	0.1738	organism development variant
IV	947797	948229	.	linc-1946	mono	0	NA	1119	c_elegans_XLOC_030983	+	0	0	0	0	0	0	0.267898	NA	4	0	0.0843847	larval L1 all neuron	faah-3	-0.026681	0.7014	NA	plx-1	0.141096	0.04157	organism development variant
IV	951491	955064	.	linc-1947	mono	0	-430	303	c_elegans_XLOC_030987	-	0	0	1	0	0	0	0.371013	0.49065	13	0.011086	0.2716	DZ685 embryonic Z1/Z4 cells DSN treated	faah-3	-0.198334	0.003993	NA	plx-1	0.386001	7.827e-09	organism development variant
IV	955366	958024	.	linc-1948	mono	0	NA	303	c_elegans_XLOC_030986	+	0	0	1	1	0	0	0.326062	0.670032	13	0	0.243693	N2_EE_50-240	faah-3	-0.202486	0.003279	NA	plx-1	0.300815	9.613e-06	organism development variant
IV	990875	992153	.	linc-1949	mono	0	-447	137	Y55F3AM.6	+	0	0	1	0	0	0	0.329945	0.373129	44	0.0509094	3.05269	N2_YA_RZ-1	egrh-2	0.0904719	0.1927	NA	Y55F3AM.6	0.374594	2.3e-08	NA
IV	1042129	1042906	.	linc-1950	mono	0	NA	132	c_elegans_XLOC_030991	-	0	0	1	0	0	0	0.213368	NA	5	0	0.0844071	N2_EE_50-660	Y55F3AM.11	0.145532	0.03551	NA	srx-12	0.0912097	0.189	NA
IV	1043037	1043601	.	linc-1951	mono	0	NA	132	c_elegans_XLOC_030990	+	0	0	0	0	0	0	0.39823	NA	7	0	0.186442	YA	Y55F3AM.11	0.147796	0.03271	NA	srx-12	0.392184	4.287e-09	NA
IV	1044602	1045653	.	linc-1952	mono	0	160	380	srx-12	+	0	0	0	0	0	0	0.337452	NA	3	0	0.0766454	NW1229 larval L1 all neurons	Y55F3AM.11	0.0321108	0.6444	NA	srx-12	0.432975	5.847e-11	NA
IV	1068120	1068767	.	linc-1953	mono	0	NA	634	c_elegans_XLOC_030996	-	0	0	0	0	0	0	0.399691	0.517643	12	0	0.207332	DMM408_Amot_nrn_L2-DSN	Y55F3AM.14	0.298225	1.156e-05	NA	csn-4	-0.0953025	0.1699	passage through meiosis defective early emb
IV	1069712	1070421	.	linc-1954	mono	0	NA	561	c_elegans_XLOC_030999	+	1	0	1	0	0	0	0.412676	0.436477	14	0	0.384653	larval L2 library total RNA DSN treated	Y55F3AM.14	0.319001	2.506e-06	NA	csn-4	-0.0148016	0.8316	passage through meiosis defective early emb
IV	1070981	1071398	.	linc-1955	mono	0	NA	561	c_elegans_XLOC_030998	+	0	0	1	0	0	0	0.349282	NA	7	0	0.231723	DZ685 embryonic Z1/Z4 cells DSN treated	Y55F3AM.14	0.0785361	0.2583	NA	csn-4	-0.202502	0.003277	passage through meiosis defective early emb
IV	1073209	1073993	.	linc-1956	mono	0	1516	1812	c_elegans_XLOC_030999	+	1	0	1	0	0	0	0.368153	NA	7	0	0.102151	larval L1 all neuron	Y55F3AM.14	0.100154	0.1491	NA	csn-4	-0.13872	0.04516	passage through meiosis defective early emb
IV	1209621	1210284	+	linc-1957	mono	0	-22	258	c_elegans_XLOC_031005	-	0	1	1	0	0	0	0.439759	0.760333	4	0	0.0673399	DMM402_N2all_L1-DSN	dsl-1	0.141384	0.04115	vulva cell fate specification variant	W09G12.9	0.12427	0.07302	NA
IV	1210586	1213241	.	linc-1958	mono	0	-1303	303	c_elegans_XLOC_031006	-	0	1	1	0	0	0	0.382154	NA	6	0	0.128235	DMM402_N2all_L1-DSN	dsl-1	0.220669	0.001324	vulva cell fate specification variant	W09G12.9	0.176353	0.01064	NA
IV	1213863	1214410	.	linc-1959	mono	0	NA	623	c_elegans_XLOC_031007	-	0	0	0	0	0	0	0.343066	NA	9	0	0.181553	larval L1 all neuron DSN treated	dsl-1	0.022581	0.7455	vulva cell fate specification variant	W09G12.9	0.177601	0.01009	NA
IV	1215083	1216060	.	linc-1960	mono	0	NA	568	W09G12.9	+	0	0	0	0	0	0	0.385481	NA	14	0	0.298604	DMM402_N2all_L1-DSN	dsl-1	0.0257084	0.7118	vulva cell fate specification variant	W09G12.9	0.309319	5.184e-06	NA
IV	1225330	1225952	.	linc-1961	mono	0	NA	231	W09G12.8	+	0	0	0	0	0	0	0.372392	NA	7	0	0.13398	DauerEntryDAF2-1-1	W09G12.10	0.0819124	0.2384	NA	W09G12.8	0.287136	2.495e-05	sluggish
IV	1281481	1288082	.	linc-1962	mono	0	-691	225	c_elegans_XLOC_031012	+	0	1	1	0	0	0	0.379128	0.442189	24	0.0698814	0.50664	LX837 larval L1 NSML and NSMR neurons	C09E9.1	-0.0845119	0.2237	NA	plst-1	0.079186	0.2544	reduced brood size
IV	1288306	1288824	.	linc-1963	mono	0	-137	225	c_elegans_XLOC_031011	+	0	0	0	0	0	0	0.323699	0.45463	3	0	0.491896	L1 NSM neuron DSN treated	C09E9.1	-0.0995474	0.1516	NA	plst-1	0.240583	0.00045	reduced brood size
IV	1361584	1362137	.	linc-1964	mono	0	NA	191	F58F6.10	-	0	1	1	0	0	0	0.424188	NA	6	0	0.133498	N2_EE_50-660	col-105	0.193791	0.004931	NA	F58F6.3	0.104108	0.1336	NA
IV	1363816	1365150	.	linc-1965	mono	0	NA	42	F58F6.t2	+	0	0	0	0	0	0	0.245693	0.649899	1	0	0.0454491	N2_EE_50-660	col-105	0.137276	0.04747	NA	F58F6.3	0.2849	2.902e-05	NA
IV	1367686	1369729	.	linc-1966	mono	0	-568	2425	F58F6.t2	+	0	0	0	0	0	0	0.33953	NA	9	0	0.152243	early embryo reference cells DSN	col-105	0.229264	0.0008404	NA	F58F6.3	0.225177	0.001045	NA
IV	1376966	1377774	.	linc-1967	mono	0	120	404	F58F6.3	-	0	1	1	0	0	0	0.433869	0.301144	22	0	0.320197	early embryo reference cells DSN	F58F6.3	0.253085	0.000218	NA	nhr-41	0.487011	7.589e-14	fat content increased
IV	1378558	1379615	.	linc-1968	mono	0	NA	785	c_elegans_XLOC_031016	-	0	1	1	0	0	0	0.361059	0.392038	20	0	0.574512	larval L1 all neuron DSN treated	F58F6.3	0.300835	9.6e-06	NA	nhr-41	0.520536	6.553e-16	fat content increased
IV	1382208	1383506	+	linc-1969	mono	0	-20	395	mir-4937	-	0	1	1	0	0	0	0.30331	0.313539	49	0.160791	1.01353	larval L1 all neuron DSN treated	F58F6.3	0.316406	3.052e-06	NA	nhr-41	0.702812	2.2e-16	fat content increased
IV	1402696	1404084	.	linc-1970	mono	0	-634	536	Y77E11A.18	+	0	1	0	0	0	0	0.329014	0.501919	18	0.128427	0.330003	DMM402_N2all_L1-DSN	nhr-41	0.30354	7.904e-06	fat content increased	Y77E11A.14	0.318085	2.687e-06	NA
IV	1452016	1456703	.	linc-1971	mono	0	180	373	Y77E11A.2	+	0	1	1	0	1	0	0.347056	0.360973	11	0.039213	0.391414	DMM402_N2all_L1-DSN	Y77E11A.3	-0.00469018	0.9463	NA	Y77E11A.2	0.284967	2.889e-05	NA
IV	1481474	1482125	.	linc-1972	mono	0	NA	263	c_elegans_XLOC_031022	+	0	0	0	0	0	0	0.375767	0.382559	3	0	0.0489361	N2_EE_50-270	Y77E11A.12	0.143814	0.03776	NA	Y77E11A.16	0.265477	0.0001024	NA
IV	1482387	1484799	.	linc-1973	mono	0	NA	263	c_elegans_XLOC_031021	+	0	0	0	0	0	0	0.33361	0.348476	2	0	0.0571134	DMM402_N2all_L1-DSN	Y77E11A.12	0.214861	0.001783	NA	Y77E11A.16	0.370785	3.267e-08	NA
IV	1496196	1496593	-	linc-1974	mono	0	-31	169	c_elegans_XLOC_031024	+	0	0	1	0	0	0	0.319095	0.324796	43	0	17.2041	N2_EE_50-240	npp-20	-0.0189575	0.7853	reduced brood size	Y77E11A.1	-0.141322	0.04124	NA
IV	1496761	1497466	-	linc-1975	mono	0	63	165	Y77E11A.1	+	0	0	1	0	0	0	0.263456	0.373208	14	0	0.79565	DMM402_N2all_L1-DSN	npp-20	-0.171678	0.01294	reduced brood size	Y77E11A.1	0.124894	0.07158	NA
IV	1541594	1541887	.	linc-1976	mono	0	NA	720	c_elegans_XLOC_031026	+	0	0	0	0	0	0	0.353741	NA	4	0	0.292499	early embryo reference cells DSN	K03H6.5	0.132195	0.05639	NA	C34H4.5	0.0345466	0.6195	NA
IV	1542606	1543295	.	linc-1977	mono	0	NA	720	c_elegans_XLOC_031025	+	0	0	0	0	0	0	0.394203	NA	12	0	0.282682	DZ685 embryonic Z1/Z4 cells DSN treated	K03H6.5	0.24324	0.0003869	NA	C34H4.5	-0.00804179	0.908	NA
IV	1596227	1596990	+	linc-1978	mono	0	-67	327	ced-2	+	0	0	1	1	0	0	0.287958	NA	5	0	0.0936673	DZ685 embryonic Z1/Z4 cells DSN treated	Y41D4B.14	-0.0696419	0.3164	NA	ced-2	-0.152797	0.0272	NA
IV	1619418	1620090	.	linc-1979	mono	0	NA	37	nhr-92	+	0	0	1	0	0	0	0.282318	0.440975	20	0	0.299073	early embryo reference cells DSN	nhr-287	0.251937	0.0002333	NA	nhr-92	0.335495	6.842e-07	NA
IV	1652028	1652419	+	linc-1980	mono	0	53	75	Y41D4B.35	-	0	0	0	0	0	0	0.288265	NA	47	0	3.02061	N2 larval L1 all cells	nhr-274	0.168191	0.01492	NA	rps-28	-0.104512	0.1321	germ cell compartment expansion variant
IV	1652556	1653066	.	linc-1981	mono	0	248	138	c_elegans_XLOC_031031	+	0	0	1	0	0	0	0.336595	NA	24	0	0.753361	larval L2 library total RNA DSN treated	nhr-274	0.0953579	0.1696	NA	rps-28	-0.0567087	0.4147	germ cell compartment expansion variant
IV	1654098	1655682	.	linc-1982	mono	0	-306	1033	c_elegans_XLOC_031032	+	0	0	1	0	1	0	0.353312	NA	31	0.0425529	1.38875	L1 NSM neuron DSN treated	nhr-274	0.216828	0.001614	NA	rps-28	-0.0579234	0.4048	germ cell compartment expansion variant
IV	1657214	1659169	.	linc-1983	mono	0	-118	523	rps-28	+	0	0	1	1	0	0	0.349182	0.351327	14	0	0.58587	L1 NSM neuron DSN treated	nhr-274	0.192522	0.005226	NA	rps-28	-0.141817	0.04053	germ cell compartment expansion variant
IV	1682406	1683085	.	linc-1984	mono	0	853	5367	Y41D4B.30	+	0	0	0	0	0	0	0.354412	NA	7	0	0.070693	N2_EE_50-270	Y41D4B.24	0.180916	0.008755	NA	bus-2	-0.0700077	0.3138	NA
IV	1689630	1691951	.	linc-1985	mono	0	NA	422	Y41D4B.28	-	0	0	0	0	0	0	0.37037	0.53051	33	0	1.0417	N2_EE_50-240	Y41D4B.24	0.217898	0.001528	NA	bus-2	-0.159811	0.02081	NA
IV	1699266	1699689	.	linc-1986	mono	0	2693	211	bus-2	+	0	0	0	0	0	0	0.21934	NA	34	0	0.486696	DMM402_N2all_L1-DSN	Y41D4B.24	0.352208	1.697e-07	NA	bus-2	0.448728	9.486e-12	NA
IV	1706108	1706757	.	linc-1987	mono	0	348	541	K08D12.4	+	0	0	0	0	0	0	0.398462	NA	10	0	0.238556	larval L1 all neuron DSN treated	bus-2	-0.15812	0.02222	NA	K08D12.4	-0.0455944	0.5121	NA
IV	1716615	1717488	.	linc-1988	mono	0	984	1341	c_elegans_XLOC_031040	+	0	0	0	0	0	0	0.287185	NA	2	0	0.0305234	NW1229 larval L1 all neurons	rpi-2	0.198565	0.00395	NA	K08D12.6	-0.0361817	0.603	NA
IV	1718828	1720265	.	linc-1989	mono	0	NA	526	K08D12.6	+	0	0	0	0	0	0	0.420723	NA	4	0	0.0753361	early embryo reference cells DSN	rpi-2	0.104025	0.1339	NA	K08D12.6	0.118765	0.08676	NA
IV	1738419	1738702	.	linc-1990	mono	0	-133	536	Y41D4A.5	-	0	0	1	1	0	0	0.408451	NA	16	0	1.08255	larval L2 library total RNA DSN treated	Y41D4A.5	0.0967499	0.1634	engulfment variant	Y41D4A.6	-0.125978	0.06913	molt defect
IV	1761835	1762571	.	linc-1991	mono	0	NA	13	c_elegans_XLOC_031045	-	0	0	1	0	0	0	0.358209	0.273682	11	0	0.135174	NW1229 larval L1 all neurons	Y41D4A.7	0.270536	7.44e-05	NA	col-108	0.0594876	0.3922	pattern of transgene expression variant
IV	1762583	1763420	.	linc-1992	mono	0	NA	13	c_elegans_XLOC_031044	+	0	0	1	0	0	0	0.405728	NA	27	0	0.828616	NW1229 larval L1 all neurons	Y41D4A.7	0.183531	0.007814	NA	col-108	-0.0867528	0.2117	pattern of transgene expression variant
IV	1763961	1765390	.	linc-1993	mono	0	667	542	c_elegans_XLOC_031045	-	0	0	0	0	0	0	0.33007	NA	13	0	0.233646	NW1229 larval L1 all neurons	Y41D4A.7	0.479437	2.07e-13	NA	col-108	0.199056	0.003859	pattern of transgene expression variant
IV	1781803	1784819	-	linc-1994	mono	0	74	242	frpr-19	-	0	0	1	0	0	0	0.337753	0.416911	14	0.0167455	0.265255	DMM402_N2all_L1-DSN	frpr-19	0.339647	4.876e-07	NA	Y38C1BA.1	0.300853	9.587e-06	NA
IV	1789932	1790924	-	linc-1995	mono	0	53	172	c_elegans_XLOC_031051	+	0	0	1	0	0	0	0.348439	0.709	21	0	0.463925	DMM402_N2all_L1-DSN	frpr-19	0.273436	6.177e-05	NA	Y38C1BA.1	0.250673	0.0002514	NA
IV	1791095	1792825	.	linc-1996	mono	0	438	172	c_elegans_XLOC_031050	+	1	0	0	0	0	0	0.325823	NA	15	0	0.59294	L1 NSM neuron DSN treated	frpr-19	0.216615	0.001631	NA	Y38C1BA.1	0.269568	7.912e-05	NA
IV	1794764	1797497	-	linc-1997	mono	0	3	597	c_elegans_XLOC_031053	+	0	0	0	0	0	0	0.3515	NA	9	0.0224792	0.248925	DZ685 embryonic Z1/Z4 cells DSN treated	frpr-19	0.156936	0.02325	NA	Y38C1BA.1	0.375876	2.042e-08	NA
IV	1798093	1799619	.	linc-1998	mono	0	-200	597	c_elegans_XLOC_031052	+	0	0	0	0	0	0	0.364768	NA	14	0	0.236549	DZ685 embryonic Z1/Z4 cells DSN treated	frpr-19	0.153293	0.02669	NA	Y38C1BA.1	0.299561	1.051e-05	NA
IV	1820731	1821193	.	linc-1999	mono	0	NA	200	c_elegans_XLOC_031055	+	0	0	0	0	0	0	0.317495	NA	16	0	0.403115	N2_EE_50-270	col-109	0.134906	0.05147	NA	Y38C1BA.4	0.247174	0.0003085	NA
IV	1886605	1889621	.	linc-2000	mono	0	-485	182	c_elegans_XLOC_031057	+	1	1	1	0	0	0	0.371561	0.743574	15	0	0.398772	larval L1 all neuron	egl-4	0.0341327	0.6237	mitochondria morphology variant muscle	egl-18	0.332031	9.044e-07	transgene expression increased
IV	1901201	1902258	+	linc-2001	mono	0	-90	66	egl-18	+	0	0	0	0	0	0	0.379017	0.6671	18	0	0.758088	DZ685 embryonic Z1/Z4 cells DSN treated	egl-4	0.138728	0.04515	mitochondria morphology variant muscle	egl-18	0.314121	3.626e-06	transgene expression increased
IV	2046973	2050847	-	linc-2002	mono	0	-49	654	R05C11.4	+	0	0	1	1	0	0	0.33471	0.457559	26	0.119438	0.581843	larval L1 all neuron DSN treated	cng-2	0.41531	4.032e-10	NA	R05C11.4	0.548469	2.2e-16	NA
IV	2059454	2060472	.	linc-2003	mono	0	NA	344	R05C11.2	-	0	0	0	0	0	0	0.351325	NA	13	0	0.251207	DZ685 embryonic Z1/Z4 cells DSN treated	R05C11.2	0.361318	7.664e-08	NA	arrd-26	0.130349	0.05995	NA
IV	2060939	2065914	.	linc-2004	mono	0	-506	287	arrd-26	+	0	0	1	0	0	0	0.338826	NA	15	0.0762548	0.277504	DMM408_Amot_nrn_L2-DSN	R05C11.2	0.346558	2.744e-07	NA	arrd-26	0.579262	2.2e-16	NA
IV	2074973	2076019	.	linc-2005	mono	0	526	453	c_elegans_XLOC_031067	+	0	0	0	0	0	0	0.339064	0.450331	11	0	0.150344	larval L1 all neuron DSN treated	arrd-26	0.0617387	0.3745	NA	mca-2	0.0222014	0.7497	small
IV	2076471	2078994	.	linc-2006	mono	0	-700	169	c_elegans_XLOC_031068	+	0	0	1	0	0	0	0.28962	0.406437	13	0	0.243757	larval L1 all neuron DSN treated	arrd-26	0.122656	0.07685	NA	mca-2	0.0999629	0.1498	small
IV	2079162	2080392	.	linc-2007	mono	0	NA	169	c_elegans_XLOC_031067	+	0	0	1	0	0	0	0.337124	0.443455	18	0	0.520186	LX837 larval L1 NSML and NSMR neurons	arrd-26	0.187529	0.006548	NA	mca-2	0.0871716	0.2095	small
IV	2121488	2122030	.	linc-2008	mono	0	NA	768	glb-7	+	0	0	0	0	0	0	0.217311	NA	3	0	0.0601135	DMM402_N2all_L1-DSN	xbx-4	0.192999	0.005113	NA	glb-7	0.256525	0.0001774	NA
IV	2210949	2211318	.	linc-2009	mono	0	NA	643	c_elegans_XLOC_031073	+	0	0	0	0	0	0	0.351351	NA	6	0	0.164652	larval L2 library total RNA DSN treated	Y71G10AR.1	0.0179939	0.7959	NA	T04C4.1	0.0576673	0.4069	NA
IV	2211960	2213123	.	linc-2010	mono	0	-371	238	c_elegans_XLOC_031074	-	0	0	0	0	0	0	0.451031	0.439159	15	0	0.427021	LX837 larval L1 NSML and NSMR neurons	Y71G10AR.1	0.286094	2.677e-05	NA	T04C4.1	0.186505	0.006854	NA
IV	2213360	2213795	-	linc-2011	mono	0	69	188	c_elegans_XLOC_031075	+	0	1	1	0	0	0	0.43578	NA	3	0	0.0512083	early embryo reference cells DSN	Y71G10AR.1	0.333865	7.805e-07	NA	T04C4.1	0.270836	7.299e-05	NA
IV	2217365	2219365	+	linc-2012	mono	0	44	133	c_elegans_XLOC_031079	-	1	0	1	1	0	0	0.432284	0.646667	19	0.0425155	0.54122	LX837 larval L1 NSML and NSMR neurons	Y71G10AR.1	0.116297	0.09356	NA	T04C4.1	0.431899	6.598e-11	NA
IV	2219497	2222197	.	linc-2013	mono	0	-648	133	c_elegans_XLOC_031078	-	1	1	1	1	0	0	0.426509	0.309663	31	0.0439693	3.43421	L1 NSM neuron DSN treated	Y71G10AR.1	0.173413	0.01204	NA	T04C4.1	0.490718	4.602e-14	NA
IV	2222346	2222654	+	linc-2014	mono	0	-83	150	c_elegans_XLOC_031079	-	0	0	0	0	0	0	0.446602	NA	18	0	0.595767	larval L1 all neuron DSN treated	Y71G10AR.1	0.366119	4.991e-08	NA	T04C4.1	0.314214	3.601e-06	NA
IV	2300432	2300731	.	linc-2015	mono	0	NA	82	lin-1	-	0	0	0	0	0	0	0.356667	NA	13	0	0.93462	larval L1 all neuron DSN treated	lin-1	0.176808	0.01044	fat content increased	mksr-2	0.0631024	0.364	NA
IV	2320040	2321638	-	linc-2016	mono	0	-50	401	c_elegans_XLOC_031083	+	0	1	1	0	0	0	0.340838	0.44153	17	0	0.342657	DMM402_N2all_L1-DSN	Y38F2AL.12	-0.0557665	0.4226	NA	nsy-4	0.286531	2.599e-05	dumpy
IV	2322038	2323083	.	linc-2017	mono	0	NA	114	c_elegans_XLOC_031084	+	0	0	1	0	0	0	0.327916	NA	11	0	0.239553	early embryo reference cells DSN	Y38F2AL.12	0.0796865	0.2514	NA	nsy-4	0.25508	0.0001935	dumpy
IV	2323196	2323522	+	linc-2018	mono	0	-100	114	c_elegans_XLOC_031083	+	0	0	1	0	0	0	0.363914	NA	92	0	2.70014	N2_EE_50-660	Y38F2AL.12	0.52745	2.301e-16	NA	nsy-4	0.0325395	0.64	dumpy
IV	2414630	2415416	.	linc-2019	mono	0	-389	675	c_elegans_XLOC_031087	+	1	0	1	0	0	0	0.368488	NA	3	0	0.0551016	DMM402_N2all_L1-DSN	Y38F2AR.12	-0.0579274	0.4048	NA	C45G7.4	0.128139	0.06446	protein aggregation variant
IV	2416090	2418705	.	linc-2020	mono	0	-736	675	c_elegans_XLOC_031086	-	1	0	1	0	0	0	0.36659	0.757775	2	0	0.0643086	DMM402_N2all_L1-DSN	Y38F2AR.12	0.00290717	0.9667	NA	C45G7.4	0.203491	0.003125	protein aggregation variant
IV	2423317	2426531	.	linc-2021	mono	0	610	4613	c_elegans_XLOC_031087	+	0	0	1	0	0	0	0.357076	0.425674	1	0	0.0536686	DMM402_N2all_L1-DSN	Y38F2AR.12	-0.0698062	0.3152	NA	C45G7.4	0.191424	0.005495	protein aggregation variant
IV	2536842	2538017	.	linc-2022	mono	0	NA	356	c_elegans_XLOC_031091	+	0	0	0	0	0	0	0.343537	NA	11	0	0.204162	N2_EE_50-240	Y69A2AR.22	-0.0307113	0.6589	NA	sprr-3	0.127368	0.06609	NA
IV	2538372	2541679	.	linc-2023	mono	0	NA	356	c_elegans_XLOC_031090	+	0	0	0	0	0	0	0.298368	0.444033	6	0	0.0941943	DMM402_N2all_L1-DSN	Y69A2AR.22	0.258852	0.0001541	NA	sprr-3	0.36834	4.083e-08	NA
IV	2707255	2707552	-	linc-2024	mono	0	26	25	ubc-8	-	0	0	1	0	0	0	0.348993	0.360271	39	0	1.21246	larval L1 all neuron	ubc-8	0.419293	2.634e-10	NA	Y94H6A.10	0.228577	0.000872	NA
IV	2726108	2726889	+	linc-2025	mono	0	26	249	ubxn-2	-	0	0	1	1	0	0	0.322251	0.335673	36	0	0.529568	N2_E2-E8_sorted	ubxn-2	-0.421155	2.155e-10	NA	Y94H6A.2	0.565577	2.2e-16	NA
IV	2729284	2729556	.	linc-2026	mono	0	NA	120	c_elegans_XLOC_031099	+	0	0	0	0	0	0	0.358974	NA	21	0	0.308773	DH2_N2_6	ubxn-2	-0.466139	1.137e-12	NA	Y94H6A.2	0.582543	2.2e-16	NA
IV	2729675	2730017	.	linc-2027	mono	0	NA	120	c_elegans_XLOC_031098	+	0	0	0	0	0	0	0.279883	0.323527	21	0	0.364903	N2_L2_RZ-53	ubxn-2	-0.439725	2.713e-11	NA	Y94H6A.2	0.498392	1.602e-14	NA
IV	2735137	2739635	.	linc-2028	mono	0	-678	100	Y94H6A.14	-	1	0	0	0	0	0	0.342298	NA	96	0.655435	2.06992	DMM402_N2all_L1-DSN	Y94H6A.2	0.577223	2.2e-16	NA	nhr-277	0.656129	2.2e-16	NA
IV	2742311	2742614	.	linc-2029	mono	0	226	394	nhr-277	+	0	0	0	0	0	0	0.365132	NA	19	0	0.288622	larval L2 library total RNA DSN treated	Y94H6A.2	0.488924	5.866e-14	NA	nhr-277	0.478416	2.365e-13	NA
IV	2750229	2751113	.	linc-2030	mono	0	-114	334	Y54G2A.41	+	0	0	0	0	0	0	0.363842	NA	12	0	0.305848	LX837 larval L1 NSML and NSMR neurons	nhr-277	0.17265	0.01243	NA	Y54G2A.41	0.209928	0.002283	NA
IV	2758528	2759047	.	linc-2031	mono	0	NA	417	Y54G2A.38	+	0	0	0	0	0	0	0.325	0.396171	6	0	0.920218	DMM408_Amot_nrn_L2-DSN	Y54G2A.41	0.0710615	0.3066	NA	Y54G2A.38	0.302965	8.239e-06	NA
IV	2772452	2776160	.	linc-2032	mono	0	NA	663	Y54G2A.11	-	0	0	1	0	0	0	0.338905	0.442757	23	0.0190709	2.62716	DMM402_N2all_L1-DSN	Y54G2A.11	0.519493	7.659e-16	NA	Y54G2A.12	-0.024182	0.7282	NA
IV	2786934	2788162	.	linc-2033	mono	0	775	529	Y54G2A.2	+	0	0	0	0	0	0	0.255492	NA	7	0	0.131362	DMM408_Amot_nrn_L2-DSN	Y54G2A.42	0.214473	0.001818	NA	Y54G2A.2	-0.125235	0.0708	multiple nuclei oocyte
IV	2866888	2867748	.	linc-2034	mono	0	NA	123	c_elegans_XLOC_031109	+	0	0	0	0	0	0	0.278746	0.6	3	0	0.0460994	N2_EE_50-240	Y54G2A.16	0.143828	0.03774	NA	Y54G2A.17	0.064861	0.3508	lethal
IV	2867870	2869611	-	linc-2035	mono	0	-79	123	c_elegans_XLOC_031108	+	0	0	0	0	0	0	0.270379	0.440278	4	0	0.0897941	N2 larval L1 all cells	Y54G2A.16	0.185204	0.00726	NA	Y54G2A.17	0.0499606	0.4725	lethal
IV	2915284	2915752	-	linc-277	multi	0	-4	469	Y54G2A.21	-	0	0	0	0	0	0	0.333333	0.887522	77	0.190668	5.45942	N2_EE_50-150	Y54G2A.21	0.133334	0.05428	slow growth	Y54G2A.50	0.0269893	0.6981	NA
IV	2929563	2929928	.	linc-2036	mono	0	172	1141	Y54G2A.23	-	0	0	0	0	0	0	0.338798	NA	7	0	0.165712	early embryo reference cells DSN	Y54G2A.23	-0.226926	0.0009526	egg size defective early emb	Y54G2A.4	0.0282458	0.6848	NA
IV	2940857	2943544	.	linc-2037	mono	0	NA	354	c_elegans_XLOC_031112	+	0	0	1	0	0	0	0.317336	0.630809	11	0	0.198027	DMM402_N2all_L1-DSN	Y54G2A.24	0.207516	0.002571	aldicarb resistant	ser-6	0.367814	4.282e-08	NA
IV	2943897	2946691	.	linc-2038	mono	0	NA	354	c_elegans_XLOC_031111	+	0	0	0	0	0	0	0.319141	0.612773	8	0	0.160199	N2 larval L1 all cells	Y54G2A.24	0.163153	0.01826	aldicarb resistant	ser-6	0.329074	1.144e-06	NA
IV	2947730	2948735	.	linc-2039	mono	0	NA	1040	c_elegans_XLOC_031112	+	0	0	0	0	0	0	0.336978	0.476851	13	0	0.409359	larval L1 all neuron DSN treated	Y54G2A.24	0.0596343	0.391	aldicarb resistant	ser-6	0.381746	1.176e-08	NA
IV	2950965	2951963	.	linc-2040	mono	0	NA	1338	c_elegans_XLOC_031115	+	0	0	0	0	0	0	0.329329	NA	17	0	0.545242	larval L1 all neuron DSN treated	Y54G2A.24	0.165078	0.01691	aldicarb resistant	ser-6	0.317836	2.738e-06	NA
IV	2953300	2953562	.	linc-2041	mono	0	NA	1051	c_elegans_XLOC_031116	+	0	0	0	0	0	0	0.410646	0.65275	10	0	0.334252	larval L1 all neuron	Y54G2A.24	0.132599	0.05563	aldicarb resistant	ser-6	0.358503	9.823e-08	NA
IV	2954612	2958843	.	linc-2042	mono	0	-356	1051	c_elegans_XLOC_031115	+	0	0	0	0	0	0	0.299386	0.706132	2	0	0.0774399	DMM402_N2all_L1-DSN	Y54G2A.24	0.1633	0.01815	aldicarb resistant	ser-6	0.400923	1.792e-09	NA
IV	3029231	3030150	.	linc-2043	mono	0	-257	290	ndnf-1	-	0	0	1	0	0	0	0.465217	0.929844	11	0	0.18966	larval L1 all neuron	ndnf-1	0.331711	9.279e-07	NA	eel-1	0.233843	0.0006551	aldicarb resistant
IV	3088308	3088968	.	linc-2044	mono	0	-309	611	c_elegans_XLOC_031122	+	0	0	0	0	0	0	0.272315	0.308724	14	0	0.296109	early embryo reference cells DSN	Y67D8C.9	0.189001	0.006131	NA	mca-3	0.302053	8.797e-06	adult lethal
IV	3089578	3091177	-	linc-2045	mono	0	-26	327	c_elegans_XLOC_031123	+	0	0	1	0	0	0	0.41625	0.574895	17	0	0.315366	LX837 larval L1 NSML and NSMR neurons	Y67D8C.9	0.238071	0.0005182	NA	mca-3	0.284847	2.912e-05	adult lethal
IV	3091503	3091874	-	linc-2046	mono	0	-44	327	c_elegans_XLOC_031122	+	0	0	1	0	0	0	0.397849	0.535956	18	0	0.448235	larval L1 all neuron DSN treated	Y67D8C.9	0.319905	2.338e-06	NA	mca-3	0.3279	1.256e-06	adult lethal
IV	3093098	3094503	.	linc-2047	mono	0	-124	903	c_elegans_XLOC_031126	+	1	1	1	0	0	0	0.359886	0.765424	19	0	0.537777	DMM402_N2all_L1-DSN	Y67D8C.9	0.360369	8.335e-08	NA	mca-3	0.297594	1.209e-05	adult lethal
IV	3095405	3100329	.	linc-2048	mono	0	-1082	903	c_elegans_XLOC_031125	+	1	1	1	0	0	0	0.322843	0.570094	19	0	0.319293	larval L1 all neuron	Y67D8C.9	0.340455	4.562e-07	NA	mca-3	0.193886	0.004909	adult lethal
IV	3158386	3158796	.	linc-2049	mono	0	-161	241	c_elegans_XLOC_031129	+	0	1	1	0	0	0	0.316302	0.440509	9	0	0.268746	larval L2 library total RNA DSN treated	T23E1.1	0.155771	0.02431	fat content reduced	Y67D8B.1	0.0946655	0.1728	NA
IV	3166335	3167531	.	linc-2050	mono	0	-128	30	T23E1.7	-	0	1	1	0	0	0	0.385129	0.703793	73	0.385063	6.61939	L1 NSM neuron DSN treated	T23E1.1	0.0478083	0.4918	fat content reduced	Y67D8B.1	0.15227	0.02774	NA
IV	3176546	3182188	.	linc-2051	mono	0	NA	51	c_elegans_XLOC_031132	-	1	0	0	0	0	0	0.307106	0.598871	12	0.00556251	0.230123	N2 larval L1 all cells	Y67D8B.4	0.402552	1.519e-09	NA	Y67D8B.2	0.097796	0.1589	NA
IV	3182238	3182879	.	linc-2052	mono	0	NA	51	c_elegans_XLOC_031131	+	1	0	0	0	0	0	0.389408	0.484505	13	0	1.32227	L1 NSM neuron DSN treated	Y67D8B.4	0.300664	9.718e-06	NA	Y67D8B.2	0.0254234	0.7148	NA
IV	3183592	3184621	.	linc-278	multi	0	NA	714	c_elegans_XLOC_031132	-	1	0	0	0	0	0	0.442177	NA	12	0	0.239638	NW1229 larval L1 all neurons	Y67D8B.4	0.308071	5.682e-06	NA	Y67D8B.2	0.134741	0.05176	NA
IV	3194838	3195104	.	linc-2053	mono	0	NA	1218	c_elegans_XLOC_031134	+	0	0	0	0	0	0	0.370787	NA	7	0	0.142538	N2_EE_50-240	Y67D8B.2	0.165643	0.01653	NA	Y67D8B.5	0.0409911	0.5557	NA
IV	3196321	3197256	.	linc-2054	mono	0	NA	1218	c_elegans_XLOC_031133	+	0	0	0	0	0	0	0.25641	NA	4	0	0.0661452	N2_EE_50-270	Y67D8B.2	0.160085	0.02059	NA	Y67D8B.5	-0.0722017	0.2988	NA
IV	3211384	3211768	.	linc-2055	mono	0	245	803	puf-4	-	0	0	0	0	0	0	0.350649	NA	3	0	0.0660402	early embryo reference cells DSN	puf-4	0.182563	0.008152	NA	M4.1	0.126974	0.06694	aldicarb resistant
IV	3290400	3290824	.	linc-2056	mono	0	NA	732	c_elegans_XLOC_031138	+	0	0	0	0	0	0	0.310588	NA	3	0	0.0627478	DH4_lin4_4	gcy-23	0.324795	1.602e-06	NA	W08E12.8	0.260937	0.0001356	NA
IV	3291555	3291978	.	linc-2057	mono	0	NA	143	W08E12.8	+	0	0	0	0	0	0	0.433962	NA	33	0	0.517272	DH2_N2_4	gcy-23	0.344126	3.364e-07	NA	W08E12.8	0.265937	9.948e-05	NA
IV	3350477	3351334	.	linc-2058	mono	0	NA	162	c_elegans_XLOC_031141	-	0	1	1	0	0	0	0.365967	0.262593	21	0	1.8007	larval L1 all neuron DSN treated	elks-1	0.260323	0.0001408	NA	F42A6.1	0.148687	0.03167	paraquat resistant
IV	3351495	3352049	.	linc-2059	mono	0	NA	162	c_elegans_XLOC_031140	-	0	1	1	0	0	0	0.372973	0.38816	8	0	0.963505	L1 NSM neuron DSN treated	elks-1	0.241472	0.0004279	NA	F42A6.1	0.19614	0.004424	paraquat resistant
IV	3411532	3412623	.	linc-2060	mono	0	359	656	c_elegans_XLOC_031148	+	0	0	0	0	0	0	0.347985	NA	2	0	0.0493302	DauerDAF2-2-1	pdhb-1	0.0822505	0.2364	reduced brood size	lgc-9	0.240115	0.000462	NA
IV	3413278	3415434	.	linc-2061	mono	0	303	250	lgc-9	+	0	0	0	0	0	0	0.340287	NA	6	0	0.0825008	DMM402_N2all_L1-DSN	pdhb-1	0.143558	0.03811	reduced brood size	lgc-9	0.427587	1.066e-10	NA
IV	3514712	3515232	.	linc-2062	mono	0	518	746	C09G12.19	-	0	0	1	0	0	0	0.299424	0.335428	10	0	0.223165	DZ685 embryonic Z1/Z4 cells DSN treated	tsg-101	-0.0945243	0.1734	endocytic transport variant	unc-33	0.191642	0.00544	NA
IV	3558032	3559615	.	linc-2063	mono	0	NA	5587	sre-5	+	0	0	0	0	0	0	0.368687	0.456575	6	0	0.133587	larval L1 all neuron DSN treated	osm-9	0.256593	0.0001767	aldicarb resistant	sre-5	0.300519	9.819e-06	NA
IV	3624969	3628818	.	linc-2064	mono	0	NA	273	unc-17	-	0	0	1	0	0	0	0.324416	0.666019	14	0	0.229124	N2_EE_50-240	unc-17	0.230676	0.0007786	aldicarb resistant	ZC416.2	0.144986	0.03621	NA
IV	3629868	3630679	.	linc-2065	mono	0	NA	1051	c_elegans_XLOC_031153	+	0	0	0	0	0	0	0.267241	NA	4	0	0.0539737	DMM402_N2all_L1-DSN	unc-17	0.25116	0.0002443	aldicarb resistant	ZC416.2	0.193173	0.005073	NA
IV	3642386	3643002	.	linc-2066	mono	0	NA	80	CC8.3	-	1	0	0	0	0	0	0.294976	NA	4	0	0.0722694	larval L1 all neuron	CC8.3	0.280233	3.963e-05	NA	CC8.2	0.182116	0.008312	NA
IV	3648930	3653305	.	linc-2067	mono	0	-247	159	c_elegans_XLOC_031157	+	0	0	1	0	0	0	0.362888	0.550159	18	0.0423801	0.667893	DMM402_N2all_L1-DSN	CC8.2	0.106798	0.1238	NA	Y37E11AL.5	0.252906	0.0002203	NA
IV	3653463	3655308	.	linc-2068	mono	0	-425	159	c_elegans_XLOC_031156	+	0	0	1	0	0	0	0.395991	0.465515	18	0	0.425999	early embryo reference cells DSN	CC8.2	0.107406	0.1216	NA	Y37E11AL.5	0.117231	0.09094	NA
IV	3656120	3656952	.	linc-2069	mono	0	NA	813	c_elegans_XLOC_031157	+	0	0	1	0	0	0	0.432173	0.362364	11	0	0.261539	larval L1 all neuron DSN treated	CC8.2	0.257997	0.0001623	NA	Y37E11AL.5	0.13675	0.04834	NA
IV	3668781	3669929	.	linc-2070	mono	0	NA	79	Y37E11AL.6	-	0	0	0	0	0	0	0.356832	0.448191	15	0	0.515812	N2_EE_50-240	Y37E11AL.6	0.312914	3.969e-06	NA	map-1	-0.263749	0.000114	NA
IV	3670361	3671023	.	linc-2071	mono	0	NA	433	c_elegans_XLOC_031159	+	0	0	0	0	0	0	0.365008	0.3271	15	0	0.231802	NC2484 larval L2 A motor neuron - DSN treated	Y37E11AL.6	0.328962	1.155e-06	NA	map-1	-0.194942	0.004676	NA
IV	3672049	3673251	.	linc-2072	mono	0	NA	323	c_elegans_XLOC_031162	+	0	0	0	0	0	0	0.308396	NA	12	0	0.192357	larval L1 all neuron	Y37E11AL.6	0.282104	3.5e-05	NA	map-1	-0.263734	0.0001141	NA
IV	3673573	3674006	.	linc-2073	mono	0	611	323	c_elegans_XLOC_031161	+	0	0	0	0	0	0	0.320276	NA	16	0	0.535049	DMM408_Amot_nrn_L2-DSN	Y37E11AL.6	0.222064	0.001231	NA	map-1	-0.215479	0.001728	NA
IV	3676242	3678736	-	linc-2074	mono	0	0	54	Y37E11AL.15	-	0	0	1	0	0	0	0.30982	0.320234	18	0	0.317201	larval L1 all neuron	Y37E11AL.6	0.321833	2.016e-06	NA	map-1	-0.316064	3.132e-06	NA
IV	3678995	3679485	.	linc-2075	mono	0	245	260	c_elegans_XLOC_031163	+	0	0	0	0	0	0	0.301426	NA	10	0	0.319944	early embryo reference cells DSN	Y37E11AL.6	0.363262	6.447e-08	NA	map-1	-0.211266	0.002136	NA
IV	3702729	3704826	.	linc-2076	mono	0	NA	228	c_elegans_XLOC_031166	+	0	0	0	0	0	0	0.332698	0.463561	15	0	0.667257	larval L2 library total RNA DSN treated	Y37E11AL.12	0.134443	0.05228	NA	Y37E11AL.1	0.326742	1.376e-06	NA
IV	3705053	3705419	.	linc-2077	mono	0	NA	192	c_elegans_XLOC_031167	+	0	0	0	0	0	0	0.237057	NA	6	0	0.320594	larval L1 all neuron DSN treated	Y37E11AL.12	0.232863	0.0006912	NA	Y37E11AL.1	0.291069	1.906e-05	NA
IV	3705610	3705891	.	linc-2078	mono	0	NA	192	c_elegans_XLOC_031166	+	0	0	0	0	0	0	0.336879	NA	5	0	0.384519	larval L2 library total RNA DSN treated	Y37E11AL.12	0.0870676	0.21	NA	Y37E11AL.1	0.148804	0.03153	NA
IV	3725598	3725937	-	linc-2079	mono	0	18	138	Y37E11AM.2	-	0	0	1	1	0	0	0.329412	0.208865	13	0	0.340414	DZ685 embryonic Z1/Z4 cells DSN treated	Y37E11AM.2	0.00800049	0.9085	NA	smgl-2	0.169382	0.01422	transgene expression increased
IV	3741207	3743858	.	linc-2080	mono	0	-393	188	siah-1	+	0	0	1	1	0	0	0.358597	0.5387	49	0.211912	3.48971	DMM402_N2all_L1-DSN	nape-1	0.0110798	0.8735	NA	siah-1	0.390235	5.19e-09	transgene expression reduced
IV	3767229	3771199	-	linc-2081	mono	0	-82	404	vab-2	-	1	0	1	0	0	0	0.306976	0.548906	15	0.010067	0.27419	DMM402_N2all_L1-DSN	vab-2	0.347931	2.443e-07	embryonic lethal	glct-6	-0.122892	0.07628	NA
IV	3771700	3775467	.	linc-2082	mono	0	-588	180	c_elegans_XLOC_031172	+	1	0	0	0	0	0	0.343949	0.411788	19	0.0493033	0.419554	L1 NSM neuron DSN treated	vab-2	0.128622	0.06345	embryonic lethal	glct-6	-0.11115	0.1091	NA
IV	3775646	3775892	.	linc-2083	mono	0	NA	180	c_elegans_XLOC_031171	+	0	0	0	0	0	0	0.287449	NA	7	0	0.756687	larval L1 all neuron DSN treated	vab-2	0.000798774	0.9908	embryonic lethal	glct-6	0.0408815	0.5567	NA
IV	3782855	3784131	.	linc-2084	mono	0	963	59	c_elegans_XLOC_031174	-	0	0	1	0	0	0	0.241973	NA	5	0	0.0820299	N2 larval L1 all cells	vab-2	-0.00113078	0.987	embryonic lethal	glct-6	-0.0612385	0.3784	NA
IV	3819609	3820093	-	linc-2085	mono	0	-17	222	c_elegans_XLOC_031177	+	0	0	1	0	0	0	0.282474	0.326998	20	0	0.314571	early embryo reference cells DSN	M02B7.5	0.35274	1.621e-07	NA	F28F9.3	-0.152884	0.02711	NA
IV	3844227	3845949	.	linc-2086	mono	0	NA	129	F28F9.14	+	0	1	1	0	0	0	0.351132	0.506068	11	0	0.221389	larval L1 all neuron DSN treated	F28F9.2	0.096239	0.1657	NA	zag-1	0.219961	0.001374	NA
IV	3866019	3866435	.	linc-2087	mono	0	NA	799	F37C4.4	+	0	1	1	0	0	0	0.40048	NA	8	0	0.233365	larval L1 all neuron DSN treated	aat-8	0.323737	1.74e-06	paraquat resistant	F37C4.4	0.141126	0.04153	sterile progeny
IV	4028275	4030377	-	linc-2088	mono	1	-62	464	c_elegans_XLOC_031188	+	0	0	1	0	0	0	0.425583	0.65591	23	0.0642321	2.45281	L1 NSM neuron DSN treated	hlh-30	0.358139	1.014e-07	mRNA levels reduced	F35F11.3	0.104107	0.1336	NA
IV	4030840	4032228	.	linc-2089	mono	1	183	438	c_elegans_XLOC_031189	-	0	0	1	0	0	0	0.396688	0.323496	22	0	1.72592	larval L1 all neuron DSN treated	hlh-30	0.393854	3.636e-09	mRNA levels reduced	F35F11.3	0.21924	0.001426	NA
IV	4032665	4033936	+	linc-2090	mono	1	71	173	c_elegans_XLOC_031190	+	0	1	1	0	0	0	0.335692	NA	23	0.0309112	0.867375	DMM402_N2all_L1-DSN	hlh-30	0.272447	6.584e-05	mRNA levels reduced	F35F11.3	0.209033	0.002386	NA
IV	4034108	4034496	.	linc-2091	mono	1	NA	173	c_elegans_XLOC_031189	-	0	0	0	0	0	0	0.354756	NA	14	0	0.647554	larval L1 all neuron DSN treated	hlh-30	0.338794	5.229e-07	mRNA levels reduced	F35F11.3	0.255995	0.0001831	NA
IV	4034755	4036637	.	linc-2092	mono	1	-772	260	c_elegans_XLOC_031190	+	0	0	1	0	0	0	0.394583	NA	111	1.4305	3.30314	larval L1 all neuron DSN treated	hlh-30	0.427032	1.134e-10	mRNA levels reduced	F35F11.3	0.449548	8.607e-12	NA
IV	4051764	4054772	.	linc-2093	mono	0	308	134	wrt-5	-	0	0	1	0	0	0	0.404786	0.523986	29	0.227426	0.93543	DZ685 embryonic Z1/Z4 cells DSN treated	wrt-5	0.057857	0.4053	small	W03D2.6	-0.00485563	0.9444	NA
IV	4084315	4085797	.	linc-2094	mono	0	106	101	C35B1.5	-	0	0	1	0	0	0	0.339177	0.307242	71	0.367477	2.09627	N2_L2_RZ-53	C35B1.5	0.0884482	0.2028	NA	C35B1.2	0.221705	0.001255	NA
IV	4125859	4126733	.	linc-2095	mono	0	665	103	F49F1.7	-	0	0	0	0	0	0	0.451429	NA	7	0	0.13305	DMM408_Amot_nrn_L2-DSN	F49F1.7	0.00207687	0.9762	NA	F49F1.8	0.270343	7.532e-05	NA
IV	4232081	4232384	.	linc-2096	mono	0	NA	221	F30B5.7	-	0	0	0	0	0	0	0.328947	NA	8	0	0.147776	DH4_lin4_0	F30B5.7	0.24498	0.0003502	NA	dpy-13	0.190989	0.005604	dumpy
IV	4234186	4235392	-	linc-2097	mono	0	31	223	dpy-13	+	0	0	0	0	0	0	0.316487	0.51353	5	0	0.137531	N2_EE_50-270	F30B5.7	0.483857	1.156e-13	NA	dpy-13	0.456062	3.938e-12	dumpy
IV	4262084	4263031	.	linc-2098	mono	0	NA	311	col-33	+	0	0	0	0	0	0	0.352321	NA	9	0	0.13233	DMM408_Amot_nrn_L2-DSN	ama-1	0.0873775	0.2084	spindle elongation integrity defective early emb	col-33	-0.100745	0.1467	NA
IV	4278032	4278809	.	linc-279	multi	0	NA	63	F15E6.6	-	0	0	1	0	0	0	0.436807	NA	34	0	0.834036	N2_EE_50-150	nhr-78	0.217666	0.001546	NA	F15E6.6	0.0197468	0.7766	organism oxidative stress response hypersensitive
IV	4299530	4301087	-	linc-2099	mono	0	-77	222	lgc-22	+	0	0	0	0	0	0	0.336329	0.50568	7	0	0.118479	DMM402_N2all_L1-DSN	F15E6.3	0.137518	0.04708	maternal sterile	lgc-22	0.336322	6.399e-07	NA
IV	4462317	4463235	.	linc-2100	mono	0	NA	257	M01H9.2	-	0	0	0	0	0	0	0.365615	0.709011	78	0.212897	2.34111	larval L1 all neuron	M01H9.2	0.341594	4.152e-07	NA	M01H9.5	0.53901	2.2e-16	NA
IV	4485164	4486945	.	linc-2101	mono	0	NA	115	trx-3	+	0	1	1	0	0	0	0.317621	0.642225	43	0.199477	1.45206	DMM402_N2all_L1-DSN	M01H9.4	0.307311	6.008e-06	NA	trx-3	0.465577	1.22e-12	NA
IV	4556896	4558360	.	linc-2102	mono	0	-119	457	c_elegans_XLOC_031210	+	1	1	1	0	0	0	0.380205	0.287935	21	0	0.706304	DMM402_N2all_L1-DSN	ZK185.1	0.128598	0.0635	NA	igeg-1	0.287058	2.508e-05	NA
IV	4567828	4568321	.	linc-2103	mono	0	NA	213	F28E10.12	+	0	0	0	0	0	0	0.352227	0.425182	5	0	0.0958199	DMM408_Amot_nrn_L2-DSN	F28E10.4	0.326636	1.387e-06	pattern of transgene expression variant	F28E10.1	0.185877	0.007047	NA
IV	4643809	4646357	.	linc-2104	mono	0	186	846	F29B9.8	+	0	1	1	0	0	0	0.385249	0.53471	8	0	0.241202	DZ685 embryonic Z1/Z4 cells DSN treated	R105.1	0.122599	0.07699	fat content increased	F29B9.8	0.20453	0.002972	pattern of transgene expression variant
IV	4728204	4729156	.	linc-280	multi	0	NA	242	K08F11.6	-	0	0	1	0	0	0	0.330986	NA	10	0	0.496073	DauerEntryDAF2-4-1	K08F11.1	0.115482	0.0959	NA	E04A4.3	0.363038	6.577e-08	NA
IV	4780353	4781165	-	linc-2105	mono	0	-11	271	set-15	-	0	0	1	0	0	0	0.316113	NA	12	0	0.446509	N2_L2_RZ-53	set-15	0.0021067	0.9758	extended life span	nhr-104	-0.0641545	0.3561	NA
IV	5458026	5458505	.	linc-2106	mono	0	NA	377	Y4C6A.1	+	0	0	0	0	0	0	0.375	NA	9	0	0.70652	larval L1 all neuron DSN treated	Y4C6A.4	-0.0166621	0.8108	NA	Y4C6A.1	0.294312	1.522e-05	aldicarb resistant
IV	5939740	5940034	-	linc-2107	mono	0	-20	509	mcu-1	-	0	0	1	0	0	0	0.352542	0.637505	33	0	0.608506	N2_Ad_gonad-1-RZLI	mcu-1	0.233044	0.0006844	NA	K02B2.1	-0.108505	0.1179	NA
IV	6348217	6350335	+	linc-2108	mono	0	15	739	Y73B6BL.16	-	0	0	0	0	0	0	0.399245	NA	22	0	0.365468	DMM408_Amot_nrn_L2-DSN	Y73B6BL.16	0.360931	7.931e-08	NA	linc-29	0.325687	1.494e-06	NA
IV	6352246	6352769	.	linc-2109	mono	0	NA	1243	linc-29	+	0	0	0	0	0	0	0.410305	NA	7	0	0.150573	DMM408_Amot_nrn_L2-DSN	Y73B6BL.16	0.341074	4.335e-07	NA	linc-29	0.194138	0.004853	NA
IV	6517114	6517986	.	linc-2110	mono	0	NA	189	C01G5.7	+	0	0	0	0	0	0	0.353952	NA	3	0	0.0859532	N2_EE_50-270	pqn-89	0.262574	0.0001226	NA	C01G5.7	0.163006	0.01836	NA
IV	6654009	6655201	.	linc-2111	mono	0	-119	223	21ur-5798	+	0	1	1	0	0	0	0.309304	0.912045	16	0	0.458393	DMM402_N2all_L1-DSN	hil-7	0.212204	0.002038	transgene expression increased	C01B10.11	0.297235	1.24e-05	dumpy
IV	6668414	6670499	.	linc-2112	mono	0	NA	1800	c_elegans_XLOC_017090	+	0	0	0	0	0	0	0.270374	NA	2	0	0.0665507	larval L1 all neuron	Y73B6A.1	0.382693	1.075e-08	NA	Y73B6A.6	0.296001	1.352e-05	NA
IV	6672298	6673588	.	linc-2113	mono	0	NA	1800	c_elegans_XLOC_017089	+	0	0	0	0	0	0	0.280403	NA	2	0	0.0449211	larval L1 all neuron	Y73B6A.1	0.0772903	0.266	NA	Y73B6A.6	0.291361	1.868e-05	NA
IV	6676674	6677003	.	linc-2114	mono	0	NA	1010	21ur-12285	-	0	0	0	0	0	0	0.409091	NA	16	0	0.473171	larval L1 all neuron	Y73B6A.1	0.35284	1.607e-07	NA	Y73B6A.6	0.104673	0.1315	NA
IV	6713632	6716765	.	linc-2115	mono	0	-739	5954	c_elegans_XLOC_017095	+	1	0	0	0	0	0	0.275048	NA	0	0	0.0287824	N2_EE_50-270	Y73B6A.6	0.235291	0.0006048	NA	Y73B6A.2	0.0771786	0.2667	NA
IV	6722718	6726961	.	linc-2116	mono	0	-290	5954	c_elegans_XLOC_017094	+	0	0	0	0	0	0	0.276861	NA	2	0	0.0349317	YA	Y73B6A.6	0.119586	0.08459	NA	Y73B6A.2	0.0192154	0.7824	NA
IV	6754817	6755979	.	linc-2117	mono	0	119	265	H34C03.18	+	0	0	1	0	0	0	0.283749	0.416776	28	0	2.09367	L1 NSM neuron DSN treated	lin-45	0.208089	0.002499	germ cell compartment expansion variant	H34C03.2	0.0558584	0.4218	NA
IV	6818018	6818552	-	linc-2118	mono	0	-99	55	C17H12.8	+	0	0	1	0	0	0	0.325234	0.776464	28	0	0.423164	N2_EE_50-540	C17H12.5	0.179253	0.009405	NA	C17H12.8	0.350812	1.912e-07	NA
IV	6942824	6943394	.	linc-2119	mono	0	NA	692	c_elegans_XLOC_031234	+	0	0	0	0	0	0	0.278459	0.221285	10	0	0.186875	N2 larval L1 all cells	npr-12	0.0546836	0.4316	reduced brood size	jnk-1	0.0667144	0.3372	NA
IV	6944085	6946822	-	linc-2120	mono	0	49	692	c_elegans_XLOC_031233	+	0	0	0	0	0	0	0.300584	0.364176	10	0	0.175808	N2 larval L1 all cells	npr-12	-0.00498508	0.9429	reduced brood size	jnk-1	0.0842766	0.225	NA
IV	7023112	7023849	.	linc-2121	mono	0	NA	363	C06G3.5	+	0	0	1	1	0	0	0.361789	0.513112	21	0	0.602514	DMM402_N2all_L1-DSN	C06G3.6	0.138923	0.04485	RAB-11 recycling endosome morphology variant	C06G3.5	0.340578	4.516e-07	embryonic lethal
IV	7046219	7048085	.	linc-2122	mono	0	-156	386	c_elegans_XLOC_031237	+	0	1	1	0	1	0	0.312266	0.433413	15	0	0.339426	DMM402_N2all_L1-DSN	tin-9.1	0.109809	0.1135	reduced brood size	nhr-105	0.181309	0.008608	NA
IV	7048470	7049059	.	linc-2123	mono	0	NA	349	21ur-10311	+	0	0	1	0	0	0	0.269492	0.532897	12	0	0.397413	DMM402_N2all_L1-DSN	tin-9.1	-0.0770558	0.2675	reduced brood size	nhr-105	0.0595273	0.3919	NA
IV	7147386	7148538	.	linc-2124	mono	0	107	800	C34D4.4	+	0	0	1	0	0	0	0.343452	0.546862	42	0.113281	1.33811	early embryo reference cells DSN	hecd-1	0.287427	2.446e-05	lethal	C34D4.4	-0.231442	0.0007469	NA
IV	7222774	7223195	.	linc-2125	mono	0	NA	2048	R13A1.1	+	0	0	0	0	0	0	0.315166	0.443313	14	0	0.310334	larval L1 all neuron DSN treated	R13A1.1	0.129904	0.06084	NA	R13A1.10	-0.111007	0.1096	embryonic lethal
IV	7269386	7270993	.	linc-2126	mono	0	NA	218	c_elegans_XLOC_031245	+	0	0	0	0	0	0	0.310323	0.385891	7	0	0.109472	N2 larval L1 all cells	glb-2	0.176926	0.01039	NA	C06E4.2	0.0505887	0.467	NA
IV	7271210	7271849	.	linc-2127	mono	0	NA	218	c_elegans_XLOC_031244	-	0	0	0	0	0	0	0.35625	0.225403	12	0	0.409454	LX837 larval L1 NSML and NSMR neurons	glb-2	0.170046	0.01383	NA	C06E4.2	0.0911083	0.1895	NA
IV	7295632	7304373	+	linc-2128	mono	0	57	1256	npr-27	+	0	0	1	0	0	0	0.319492	0.454943	18	0.057363	0.326505	DMM402_N2all_L1-DSN	F42C5.5	0.34773	2.485e-07	NA	npr-27	0.644577	2.2e-16	NA
IV	7381503	7382261	.	linc-2129	mono	0	-210	155	T12B3.1	+	0	0	1	0	0	0	0.349144	0.964094	25	0	0.379324	DH4_lin4_0	T12B3.2	0.486852	7.752e-14	NA	T12B3.1	0.622666	2.2e-16	NA
IV	7392816	7393101	.	linc-2130	mono	0	NA	121	pitr-1	+	0	0	1	0	0	0	0.384615	0.709388	18	0	0.449653	larval L1 all neuron DSN treated	T12B3.4	0.174213	0.01164	NA	pitr-1	0.357123	1.108e-07	sterile progeny
IV	7564402	7564884	-	linc-2131	mono	0	-3	695	c_elegans_XLOC_031252	+	0	0	0	0	0	0	0.337474	NA	3	0	0.14415	N2_EE_50-240	F32E10.9	0.0961121	0.1663	NA	F32E10.8	0.110577	0.111	NA
IV	7565944	7567287	-	linc-2132	mono	0	-50	373	F32E10.8	+	0	0	0	0	0	0	0.341518	NA	5	0	0.0933285	DZ685 embryonic Z1/Z4 cells DSN treated	F32E10.9	0.0505476	0.4673	NA	F32E10.8	0.151975	0.02804	NA
IV	7723508	7724815	.	linc-2133	mono	0	NA	310	C50F7.6	-	0	0	1	0	0	0	0.324924	0.415372	14	0	0.742379	larval L1 all neuron DSN treated	C50F7.6	0.100127	0.1492	NA	C50F7.5	0.24326	0.0003865	NA
IV	7741361	7742941	.	linc-2134	mono	0	783	966	C50F7.1	+	0	0	0	0	0	0	0.317521	0.416929	5	0	0.0917537	N2 larval L1 all cells	C50F7.3	0.118633	0.08711	NA	C50F7.1	0.225086	0.00105	mRNA levels reduced
IV	7815877	7817752	.	linc-2135	mono	0	-906	143	C33H5.17	-	0	0	1	0	0	0	0.329957	0.490394	21	0	0.351169	LX837 larval L1 NSML and NSMR neurons	C33H5.17	0.206204	0.00274	fat content reduced	ric-3	0.0669316	0.3356	embryonic lethal
IV	7839754	7840434	.	linc-2136	mono	0	NA	219	21ur-12272	-	0	0	1	0	0	0	0.389134	NA	10	0	0.18977	larval L1 all neuron	C06A6.7	0.104568	0.1319	NA	C06A6.2	-0.0134411	0.8468	embryonic lethal
IV	7840676	7841057	.	linc-2137	mono	0	NA	243	c_elegans_XLOC_031260	+	0	0	0	0	0	0	0.295812	0.48571	14	0	0.216749	N2_L2_RZ-53	C06A6.7	0.114928	0.09751	NA	C06A6.2	0.159767	0.02085	embryonic lethal
IV	7857427	7862133	.	linc-2138	mono	0	-465	685	c_elegans_XLOC_031263	+	0	0	1	0	0	0	0.319949	0.48651	28	0.0614827	0.577788	YA	C06A6.2	0.0272494	0.6953	embryonic lethal	flp-10	-0.0696559	0.3163	NA
IV	7862817	7864513	.	linc-2139	mono	0	-627	685	c_elegans_XLOC_031262	+	0	0	0	0	0	0	0.30878	0.64556	6	0	0.275987	N2 larval L1 all cells	C06A6.2	0.0297054	0.6694	embryonic lethal	flp-10	0.32108	2.137e-06	NA
IV	7865458	7866781	.	linc-2140	mono	0	-272	666	c_elegans_XLOC_031265	+	0	0	0	0	0	0	0.310423	NA	7	0	0.198909	N2 larval L1 all cells	C06A6.2	-0.00278637	0.9681	embryonic lethal	flp-10	0.245526	0.0003393	NA
IV	7867446	7868660	.	linc-2141	mono	0	-144	246	flp-10	+	0	0	0	0	0	0	0.376132	0.478923	5	0	0.143303	N2 larval L1 all cells	C06A6.2	-0.014569	0.8342	embryonic lethal	flp-10	0.217628	0.001549	NA
IV	7902745	7903654	+	linc-2142	mono	0	-51	85	C49H3.6	+	0	0	1	1	0	0	0.359341	0.602357	34	0	1.49405	larval L1 all neuron DSN treated	arp-11	-0.135612	0.05025	germ cell compartment expansion variant	C49H3.6	0.353976	1.457e-07	NA
IV	7964168	7967202	.	linc-2143	mono	0	NA	257	F57H12.5	+	1	0	0	0	0	0	0.337397	0.440903	94	0.823417	1.97229	larval L1 all neuron	csr-1	0.174929	0.0113	transgene expression increased	F57H12.5	0.435479	4.406e-11	NA
IV	7976422	7976993	.	linc-2144	mono	0	NA	54	F57H12.6	-	0	0	0	0	0	0	0.351399	0.366453	3	0	0.0973829	YA	F57H12.6	0.215793	0.001701	NA	ora-1	0.259114	0.0001516	NA
IV	7987763	7988464	.	linc-2145	mono	0	NA	91	21ur-10739	-	0	0	0	0	0	0	0.293447	0.279577	9	0	0.177589	DMM408_Amot_nrn_L2-DSN	mec-17	0.184848	0.007375	NA	col-115	0.218321	0.001495	NA
IV	8005829	8008359	-	linc-2146	mono	0	25	69	Y42H9B.10	+	0	0	1	0	0	0	0.389964	0.723908	19	0.0194695	0.555473	DZ685 embryonic Z1/Z4 cells DSN treated	rig-4	0.229808	0.0008161	mitosis variant	Y42H9B.3	0.161161	0.01974	reduced brood size
IV	8012823	8013871	-	linc-2147	mono	0	26	258	C26B2.8	+	0	0	0	0	0	0	0.348904	NA	8	0	0.183182	YA	Y42H9B.3	0.0696526	0.3163	reduced brood size	C26B2.8	0.15206	0.02796	NA
IV	8035066	8038230	.	linc-2148	mono	0	-161	1582	c_elegans_XLOC_031277	+	0	1	1	0	1	0	0.321643	0.483198	22	0	0.495917	L1 NSM neuron DSN treated	nhr-31	0.252755	0.0002223	NA	C26B2.5	0.209566	0.002324	NA
IV	8039811	8040155	-	linc-2149	mono	0	31	145	C26B2.5	+	0	0	0	0	0	0	0.347826	0.575554	19	0	0.508636	larval L1 all neuron DSN treated	nhr-31	0.279443	4.175e-05	NA	C26B2.5	0.304374	7.441e-06	NA
IV	8052003	8055676	+	linc-2150	mono	0	-86	12	C26B2.13	-	0	0	1	0	0	0	0.345672	0.535971	18	0	0.600762	DZ685 embryonic Z1/Z4 cells DSN treated	nhr-258	0.0427708	0.5386	NA	sax-7	0.349869	2.073e-07	NA
IV	8090592	8097297	.	linc-2151	mono	0	-918	1123	c_elegans_XLOC_031279	-	0	1	1	0	0	0	0.334626	0.408948	66	0.168624	1.47327	N2_EE_50-150	nsy-7	0.522086	5.193e-16	NA	Y42H9AR.2	0.157926	0.02239	NA
IV	8112499	8113314	+	linc-2152	mono	0	-17	80	Y42H9AR.1	+	0	0	1	0	0	0	0.295343	0.19325	20	0	0.321596	DMM402_N2all_L1-DSN	Y42H9AR.4	0.119632	0.08447	larval arrest	Y42H9AR.1	-0.0573691	0.4093	NA
IV	8158535	8159259	.	linc-2153	mono	0	NA	100	faah-1	+	0	0	1	0	0	0	0.277241	0.521118	79	0.445565	1.72499	N2 larval L1 all cells	B0218.5	0.408382	8.344e-10	fat content reduced	faah-1	0.746981	2.2e-16	NA
IV	8170401	8171528	+	linc-2154	mono	0	-3	197	c_elegans_XLOC_017426	-	0	1	1	0	0	0	0.330674	0.524892	18	0	0.39306	N2_EE_50-240	clec-52	-0.153642	0.02635	NA	pct-1	-0.0366726	0.5981	loss of asymmetry AWC
IV	8175769	8176273	+	linc-2155	mono	0	-5	213	pct-1	+	0	0	1	0	0	0	0.364356	0.76316	15	0	2.67109	larval L1 all neuron	clec-52	0.0964188	0.1649	NA	pct-1	0.0931307	0.1798	loss of asymmetry AWC
IV	8237434	8239048	+	linc-2156	mono	0	-65	525	c_elegans_XLOC_031288	+	0	1	1	0	0	0	0.318885	0.685858	10	0	0.169092	YA	nhr-66	0.143981	0.03754	fat content increased	T09A12.1	0.162413	0.0188	NA
IV	8239572	8240215	.	linc-2157	mono	0	NA	525	c_elegans_XLOC_031287	-	0	0	1	0	0	0	0.299689	NA	13	0	0.258605	N2_EE_DSN-5	nhr-66	0.0974875	0.1602	fat content increased	T09A12.1	0.11936	0.08518	NA
IV	8248969	8249205	.	linc-2158	mono	0	NA	140	c_elegans_XLOC_031292	-	0	0	0	0	0	0	0.388186	NA	29	0	0.451704	N2_YA_RZ-1	T09A12.1	0.259841	0.000145	NA	K07H8.7	0.151952	0.02807	NA
IV	8249344	8249607	.	linc-2159	mono	0	125	140	c_elegans_XLOC_031291	+	0	1	1	0	0	0	0.318182	NA	30	0	0.467609	N2_EE_50-630	T09A12.1	0.262653	0.000122	NA	K07H8.7	0.296066	1.346e-05	NA
IV	8249874	8251026	.	linc-2160	mono	0	-114	268	c_elegans_XLOC_031292	-	0	1	1	0	0	0	0.294883	NA	6	0	0.143909	YA	T09A12.1	0.36028	8.401e-08	NA	K07H8.7	0.376506	1.926e-08	NA
IV	8270412	8270812	.	linc-2161	mono	0	NA	260	K07H8.5	+	0	0	0	0	0	0	0.339152	NA	14	0	0.410407	larval L1 all neuron DSN treated	K07H8.8	0.0660792	0.3418	paraquat resistant	K07H8.5	0.46927	7.663e-13	NA
IV	8279336	8280098	.	linc-2162	mono	0	NA	675	c_elegans_XLOC_031297	+	0	0	0	0	0	0	0.306684	0.34402	15	0	0.388739	larval L1 all neuron DSN treated	K07H8.12	0.147454	0.03312	NA	K07H8.9	0.0150479	0.8288	sterile progeny
IV	8314235	8319068	.	linc-2163	mono	0	105	2091	F35H10.14	+	0	1	1	0	0	0	0.329127	0.423649	33	0.194423	1.17667	N2 larval L1 all cells	F35H10.10	0.31636	3.063e-06	NA	F35H10.3	0.100844	0.1463	NA
IV	8324517	8325646	.	linc-2164	mono	0	-426	322	F35H10.3	+	0	1	1	0	0	0	0.366372	0.583168	12	0.0461625	0.217091	N2_EE_50-150	F35H10.10	0.0946863	0.1727	NA	F35H10.3	0.307011	6.141e-06	NA
IV	8384059	8384843	.	linc-2165	mono	0	NA	1255	D2096.9	-	0	0	0	0	0	0	0.313376	NA	7	0	0.0746714	DMM402_N2all_L1-DSN	D2096.9	0.0442396	0.5248	embryonic lethal	D2096.10	0.0537405	0.4396	NA
IV	8444938	8446026	.	linc-2166	mono	0	NA	1179	T01B11.1	+	0	0	0	0	0	0	0.264463	NA	5	0	0.0880883	YA	T26A8.1	-0.0132576	0.8489	NA	T01B11.1	0.267525	9.004e-05	NA
IV	8484285	8486669	-	linc-281	multi	0	-69	576	spp-8	+	0	0	1	0	0	0	0.331539	0.372433	16	0.113446	0.279107	YA	spp-8	0.513362	1.894e-15	NA	C28C12.4	0.452727	5.889e-12	embryonic lethal
IV	8546979	8557434	.	linc-2167	mono	0	189	254	c_elegans_XLOC_031310	+	0	0	1	0	0	0	0.307957	0.404151	5	0.00312678	0.107931	N2 larval L1 all cells	hyl-1	-0.150912	0.02917	NA	npr-22	0.30225	8.674e-06	reduced brood size
IV	8557687	8559066	.	linc-2168	mono	0	NA	254	c_elegans_XLOC_031309	+	0	0	1	0	0	0	0.300725	0.505946	5	0	0.108206	YA	hyl-1	-0.22485	0.001064	NA	npr-22	0.298405	1.141e-05	reduced brood size
IV	8574278	8574915	.	linc-2169	mono	0	NA	1122	c_elegans_XLOC_031312	+	0	0	0	0	0	0	0.31348	NA	9	0	0.945903	YA	Y59H11AM.1	-0.0465118	0.5037	linker cell migration variant	catp-7	-0.191149	0.005564	NA
IV	8576036	8578111	.	linc-2170	mono	0	NA	182	c_elegans_XLOC_031313	-	0	0	0	0	0	0	0.324663	NA	8	0	0.517806	YA	Y59H11AM.1	0.0637096	0.3594	linker cell migration variant	catp-7	-0.0858477	0.2165	NA
IV	8578292	8582547	.	linc-2171	mono	0	NA	182	c_elegans_XLOC_031312	+	0	0	0	0	0	0	0.318844	NA	9	0	0.821672	YA	Y59H11AM.1	0.0360553	0.6043	linker cell migration variant	catp-7	-0.152446	0.02756	NA
IV	8582763	8585302	.	linc-2172	mono	0	-734	217	c_elegans_XLOC_031313	-	0	0	1	0	0	0	0.30315	0.378228	14	0	0.490008	DMM402_N2all_L1-DSN	Y59H11AM.1	0.140968	0.04176	linker cell migration variant	catp-7	0.298196	1.158e-05	NA
IV	8629978	8630804	.	linc-2173	mono	0	186	426	linc-126	-	0	0	1	0	0	0	0.347037	NA	11	0	0.200453	DMM402_N2all_L1-DSN	F42A9.11	0.342764	3.768e-07	NA	dgk-4	0.232215	0.0007161	NA
IV	8660075	8663635	.	linc-2174	mono	0	-1771	1790	c_elegans_XLOC_031318	+	0	1	1	0	0	0	0.360292	0.423077	34	0	0.833233	early embryo reference cells DSN	C49C8.6	0.166775	0.0158	sister chromatid segregation defective early emb	F08B4.3	-0.089665	0.1967	NA
IV	8706763	8708015	.	linc-2175	mono	0	NA	1158	H23L24.4	-	0	0	0	0	0	0	0.295291	NA	5	0	0.0931403	YA	H23L24.4	0.33063	1.011e-06	NA	pme-4	0.217027	0.001597	organism hypersensitive gamma irradiation
IV	8722612	8723165	.	linc-2176	mono	0	385	854	F21D5.9	+	0	0	0	0	0	0	0.359206	NA	10	0	0.320021	DMM408_Amot_nrn_L2-DSN	H23L24.1	0.0380084	0.5848	NA	F21D5.9	0.257695	0.0001653	NA
IV	8762710	8763476	.	linc-2177	mono	0	NA	654	klp-11	-	0	0	1	0	0	0	0.3103	0.401318	7	0	0.0888366	YA	klp-11	0.0431222	0.5353	NA	F20C5.4	0.054146	0.4362	NA
IV	8793675	8794397	.	linc-2178	mono	0	NA	382	C33D9.3	-	0	0	0	0	0	0	0.352697	0.402404	27	0	0.502145	larval L1 all neuron DSN treated	C33D9.3	0.629446	2.2e-16	NA	clec-182	0.355622	1.263e-07	NA
IV	8847326	8848076	.	linc-2179	mono	0	NA	107	col-118	+	0	0	0	0	0	0	0.312916	0.497403	19	0	0.336351	NW1229 larval L1 all neurons	T11B7.2	0.17306	0.01222	NA	col-118	0.480461	1.81e-13	NA
IV	8865586	8865970	-	linc-2180	mono	0	-16	97	C09G9.1	-	0	0	1	0	0	0	0.332468	NA	33	0	0.786091	DMM408_Amot_nrn_L2-DSN	C09G9.1	0.132351	0.05609	NA	npp-23	-0.14877	0.03157	NA
IV	8906491	8907005	+	linc-2181	mono	0	-47	43	C27B7.7	+	0	0	0	0	0	0	0.285437	0.334146	23	0	0.556784	N2_EE_RZ-54	C27B7.6	0.254994	0.0001945	NA	C27B7.7	0.0654073	0.3467	aldicarb resistant
IV	8921000	8921811	.	linc-2182	mono	0	-333	340	D1046.16	+	0	0	1	0	0	0	0.323892	0.575328	19	0	0.440833	larval L2 library total RNA DSN treated	rap-1	0.0731796	0.2923	NA	D1046.16	0.409318	7.571e-10	NA
IV	8942364	8943562	.	linc-2183	mono	0	542	2348	D1046.14	+	0	0	1	0	0	0	0.316931	0.45162	10	0	0.294971	early embryo reference cells DSN	D1046.4	0.111691	0.1074	NA	tpra-1	0.133639	0.05372	linker cell migration variant
IV	8947723	8947925	.	linc-2184	mono	0	NA	9	21ur-11902	-	1	0	0	0	0	0	0.29064	NA	12	0	1.11657	larval L1 all neuron DSN treated	D1046.4	0.0431951	0.5346	NA	tpra-1	0.314897	3.421e-06	linker cell migration variant
IV	8948359	8952308	.	linc-2185	mono	0	104	435	c_elegans_XLOC_031333	+	1	0	1	0	0	0	0.348101	0.501533	26	0.0194972	3.046	DMM402_N2all_L1-DSN	D1046.4	0.105661	0.1279	NA	tpra-1	0.483651	1.188e-13	linker cell migration variant
IV	8954720	8956357	.	linc-2186	mono	0	-178	126	tpra-1	+	1	0	0	0	0	0	0.316239	0.385437	37	0	1.84819	N2 larval L1 all cells	D1046.4	0.0127787	0.8543	NA	tpra-1	0.31819	2.666e-06	linker cell migration variant
IV	8974510	8975294	+	linc-2187	mono	0	-37	239	C53B4.4	+	0	0	1	0	0	0	0.349045	0.377847	25	0.145996	0.450164	N2_EE_50-150	C53B4.3	-0.00309823	0.9645	distal tip cell migration variant	C53B4.4	0.286905	2.534e-05	aldicarb resistant
IV	9014457	9014698	-	linc-2188	mono	0	-78	948	c_elegans_XLOC_031338	+	0	0	0	0	0	0	0.557851	NA	39	0	118.845	N2_EE_RZ-54	C53D6.11	-0.397696	2.481e-09	NA	acc-2	-0.343252	3.618e-07	NA
IV	9015645	9016665	.	linc-2189	mono	0	NA	124	acc-2	+	0	0	0	0	0	0	0.325171	0.459275	10	0	0.122056	NW1229 larval L1 all neurons	C53D6.11	0.0883246	0.2035	NA	acc-2	0.288058	2.343e-05	NA
IV	9051462	9056897	+	linc-2190	mono	0	-52	3883	linc-157	+	0	0	0	0	0	0	0.319536	0.391604	12	0.00849325	0.18746	DMM402_N2all_L1-DSN	Y73F4A.1	-0.0319288	0.6463	NA	nhr-11	0.0435606	0.5311	NA
IV	9067512	9068189	.	linc-2191	mono	0	NA	1822	nhr-11	+	0	0	0	0	0	0	0.340708	NA	9	0	0.129255	N2_EE_RZ-54	Y73F4A.1	0.0146955	0.8327	NA	nhr-11	0.108337	0.1184	NA
IV	9104273	9104532	.	linc-2192	mono	0	-112	153	C01F6.14	-	0	0	1	0	0	0	0.303846	NA	141	4.18158	8.70432	N2_EE_50-150	C01F6.14	0.337884	5.634e-07	NA	fem-3	-0.131851	0.05704	oogenesis variant
IV	9170049	9171903	.	linc-2193	mono	0	NA	323	c_elegans_XLOC_031343	+	0	0	0	0	0	0	0.311051	0.351619	4	0	0.0852808	LX837 larval L1 NSML and NSMR neurons	pcp-2	0.0235819	0.7347	NA	C07C7.1	0.233737	0.0006589	NA
IV	9172225	9175144	.	linc-2194	mono	0	NA	323	c_elegans_XLOC_031342	+	0	0	0	0	0	0	0.328767	0.394189	7	0	0.106296	N2 larval L1 all cells	pcp-2	0.0450165	0.5175	NA	C07C7.1	0.21948	0.001408	NA
IV	9176039	9176502	+	linc-2195	mono	0	10	832	c_elegans_XLOC_031345	+	0	0	0	0	0	0	0.297414	NA	6	0	0.158377	larval L1 all neuron DSN treated	pcp-2	-0.0643261	0.3548	NA	C07C7.1	0.283197	3.253e-05	NA
IV	9194243	9194687	.	linc-2196	mono	0	156	170	C46C2.7	+	0	0	1	0	0	0	0.305618	0.407149	26	0	0.509994	DZ685 embryonic Z1/Z4 cells DSN treated	C46C2.5	0.0999778	0.1498	NA	C46C2.7	-0.0591653	0.3948	NA
IV	9197428	9198091	+	linc-282	multi	0	-2	318	C46C2.11	-	0	0	1	1	0	0	0.296552	0.394602	29	0	0.594991	DZ685 embryonic Z1/Z4 cells DSN treated	C46C2.7	-0.0239395	0.7308	NA	wnk-1	0.0379196	0.5857	oocyte physiology variant
IV	9199407	9200007	.	linc-2197	mono	0	-182	110	wnk-1	+	0	0	1	0	0	0	0.344426	0.441073	21	0	0.740648	DMM402_N2all_L1-DSN	C46C2.7	-0.112241	0.1057	NA	wnk-1	0.191422	0.005495	oocyte physiology variant
IV	9223796	9224259	+	linc-283	multi	0	687	867	C46C2.3	+	1	0	0	0	0	0	0.350211	NA	33	0	5.88271	N2_EE_50-390	C46C2.2	-0.134554	0.05209	NA	C46C2.3	0.00426025	0.9512	NA
IV	9231172	9232826	-	linc-2198	mono	0	65	122	Y11D7A.1	-	1	0	1	0	0	0	0.291843	0.484635	91	0.521884	1.88218	DauerDAF2-5-1	C46C2.3	0.353803	1.479e-07	NA	Y11D7A.3	0.241096	0.0004371	NA
IV	9266632	9270010	.	linc-2199	mono	0	NA	72	Y11D7A.19	-	0	0	1	0	0	0	0.37082	0.482259	33	0.0504361	0.51237	N2_EE_50-240	Y11D7A.19	0.657334	2.2e-16	NA	flh-3	0.648564	2.2e-16	RAB-11 recycling endosome morphology variant
IV	9369343	9370323	.	linc-2200	mono	0	NA	1186	C10C5.2	+	0	0	0	0	0	0	0.356779	NA	5	0	0.0753739	YA	C10C5.1	-0.083987	0.2266	NA	C10C5.2	0.0339559	0.6255	NA
IV	9426922	9428012	.	linc-2201	mono	0	NA	248	F59B8.1	+	0	0	0	0	0	0	0.292392	NA	2	0	0.0365955	DMM402_N2all_L1-DSN	srxa-2	-0.0856959	0.2173	NA	F59B8.1	0.074249	0.2853	NA
IV	9513356	9514267	.	linc-2202	mono	0	-161	495	c_elegans_XLOC_031356	+	0	0	1	1	0	0	0.350877	0.698166	32	0	0.560213	larval L1 all neuron	C33A12.3	0.198512	0.003959	NA	C33A12.19	0.225152	0.001047	NA
IV	9514761	9516217	.	linc-2203	mono	0	NA	495	c_elegans_XLOC_031355	-	0	0	0	0	0	0	0.272478	NA	9	0	0.17984	YA	C33A12.3	0.0823306	0.236	NA	C33A12.19	0.355019	1.331e-07	NA
IV	9533407	9533614	.	linc-2204	mono	0	NA	169	c_elegans_XLOC_031358	+	0	0	0	0	0	0	0.278846	0.235654	26	0	5.3624	N2_L2_RZ-53	F56H11.2	0.227862	0.0009061	NA	fbl-1	0.24236	0.0004069	NA
IV	9533782	9534185	.	linc-2205	mono	0	208	169	c_elegans_XLOC_031357	+	0	0	1	0	0	0	0.314356	0.36166	44	0	3.74705	larval L2 library total RNA DSN treated	F56H11.2	0.0502718	0.4698	NA	fbl-1	0.0901686	0.1942	NA
IV	9536718	9537118	.	linc-2206	mono	0	NA	507	21ur-9004	-	0	0	1	0	0	0	0.34414	0.658112	24	0	0.980021	N2_EE_50-240	F56H11.2	-0.0611596	0.379	NA	fbl-1	-0.150163	0.02999	NA
IV	9580225	9580642	.	linc-2207	mono	0	NA	158	npr-2	-	0	0	0	0	0	0	0.270335	0.325538	8	0	0.16305	YA	npr-2	0.254246	0.0002034	kinker	trcs-1	-0.20961	0.002319	germ cell compartment expansion variant
IV	9612107	9613372	.	linc-2208	mono	0	NA	87	c_elegans_XLOC_031363	-	0	0	0	0	0	0	0.35782	0.815746	11	0	0.185728	DZ685 embryonic Z1/Z4 cells DSN treated	aat-1	0.108546	0.1177	NA	elt-1	0.237203	0.000544	adult lethal
IV	9613458	9614808	.	linc-2209	mono	0	NA	87	c_elegans_XLOC_031362	+	0	0	0	0	0	0	0.356033	0.487253	20	0	0.297203	DZ685 embryonic Z1/Z4 cells DSN treated	aat-1	0.0980554	0.1578	NA	elt-1	0.212711	0.001987	adult lethal
[truncated: 1,451 more rows]

## Sheet: Phenotypes_neighbour_proteins
Reported phenotypes for upstream and downstream protein coding genes of knockout and knockdown lncRNAs
[truncated: 11 more rows]
