# Supplementary material for: Identification of functional long non-coding RNAs in C. elegans
Source: BMC Biol. 2019 Feb 18;17:14. doi: 10.1186/s12915-019-0635-7 (PMC6378714; doi:10.1186/s12915-019-0635-7)
Supplement: Supplementary file 6 — Primers and gRNAs used in this study. The strain name (SX), allele name for deletions (mj), lincRNA loci (XLOC), CRISPR guide RNA sequences (CRISPR gRNA), genotyping primers and RT-PCR primers are shown. Oligos are named with a prefix “M” followed by a number identifying their location in the local laboratory database. Similarly plasmids are identified by a prefix “pEM” followed by a number (XLSX 13 kb) [file 12915_2019_635_MOESM6_ESM.xlsx]

## Sheet: Sheet1
Additional file 6: Primers and gRNAs used in this study
Strain	Allele	lincRNA loci	CRISPR gRNA		Genotyping Primer 1		Genotyping Primer 2		Genotyping Primer 3		RT-PCR Primer 1		RT-PCR Primer 2
SX3278	mj477	c_elegans_XLOC_003573	M7863	AAGAAGAGAAGAAACACGGG	M7959	CATCATCAAACACTCCAAC	M7960	CTTTTCCTTCTCTTTGCTC
SX3340	mj435	c_elegans_XLOC_009275	pEM1854 / pEM1855 / pEM1856 / pEM1857	GAGGCCATCTGCCCGATAAT / GGCACCAATGGCTACTTACG / AATTTCGAGAAATGCTTCCC / AATTCCACGTAAGTAGCCAT	M6920	TTCCCCTTCCCCTCCAAAT	M6921	ATTCGCCTATGGTTGCTG			M9257	AAGTTTGCTGCTAAAAGCAC	M9258	AGCACGAAGAGAAGGGTG
SX3268	mj442	c_elegans_XLOC_000670	pEM1970 / pEM1971 / pEM1972	CTCGGGATTACGGTAGTTGG / TTCTCATTTTGAAATACCGG / ATGAGGTACACACGTGATGG	M7706	CCCAATATTCCCATCCAC	M7707	ATAACACTCCCAAATCACC
SX3271	mj469	c_elegans_XLOC_047005	M8262	ATTTCAATATACTAGCCCAG	M8303	ACCCGCGACCAACTAAAATTAC	M8304	CCACACACCTACACCACCTAC			M9259	GCTTGGGATCCGTTCACT	M9260	CTTTTGACCTCCTTGAGCC
SX3269	mj441	c_elegans_XLOC_005681	pEM1967	ATGTGATTGTTCGAATCAGG	M7708	TCTATTTCTAAGCACTCTCG	M7709	GTTGATTGAGTTGTGGAG			M9261	TATTCACTTTTTGCCCATCTCC	M9262	CTATTGAACCTGATGATTACAGC
SX3315	mj601	c_elegans_XLOC_045957	M8265 / M8264	TGGACTTGAGAATATGAAAG / AATAGTTGTTCTTCGAACCG	M8305	TGTATTTCCTTCGCTCAGTTC	M8306	ATACCATACCTAAACTTGCC			M9263	TTGCAACAATCAAACGTTGG	M9264	TGAGCAACTGGGAATTAGAC
SX3338	mj437	c_elegans_XLOC_041869	pEM1852	ATTGTTGCTGAAGAAGATGA	M6910	GACTTGTAGCGGTGATGA	M6909	CTCCACCCAATTGTTATCC	M6911	GGGAGTAGTATGAAAAAAGAGG
SX3313	mj602	c_elegans_XLOC_040158	M8267	CCTAGGCTAAACTCTCTCAG	M8307	CAAACACCCAAGGACAAACA	M8309	CCATGCACCACCAACCAAAA	M8308	AACAAGAATCACAGGACACCA
SX3332	mj603	c_elegans_XLOC_008459	M8269	CGAATGCTATGCTCTCAGGG	M8310	ATGTGGGGGATTTAATAGAG	M8311	TAGTGTTGAGAATTGTGGGT
SX3270	mj440	c_elegans_XLOC_010885	pEM1965	ATCAGGGCCATCGGATGGGG	M7704	TTGTTGGATAGGTCTCGGTG	M7705	GCCCCCCTTTTTCTCATTTC
T01C8.3											M9568	GTTATATGGATGAGATGGTTG	M9569	GTTTGTATGGAGTTGTTTTG
col-73											M9564	ACCAGGAACCGCAGGAAA	M9565	GTGATCGCATCCTCCCTT
F11G11.13											M9566	AGCTTCAGATTCGTGGAA	M9567	TTCTTATTCGGCGGCTTT
RNAi clones and the genomic sequence used for RNAi
clones name	lincRNA	plasmid name	sequence
106	linc-239	pEM2099	GCGTATTGATAATGTGAATTGGATATATATTCGGTTCACTGTGTTATTCACTTTTTGCCCATCTCCAAGGGCAGACTTTCGGCTGGCAATTGGGTGTGGCATGTGAACAACGTTTATGAAGACGTTCCAAAGATGCATGTGATTGTTCGAATCAGGTGGTTTGTTTGTGATTGTCACTGTCATTTGCTGGTAAGATTGATGGAGAAGCTGAAATAATGTGAGGTCCAACATTATTACAGTAATCATCAGGTTCAATAGATTAAATGCATTTTGATAGGTTTCGGGTCAAGCAATCTGATCAATGATCCATCATGTAGTTGCCAGTTACAGTAATCCTGAAAGTGCAAAATTATCCGGGGTGTATGTTCAATGTCGGCTTCACAACCACCTATCGTATTT…
107	linc-339	pEM2100	CGAGCAAGAACAAAAGTACCCCCAAACCGAGCAAACGAAAAAGTGCAATCAAGACGTGTTCAGGCCGGCTTATACCATCTTACACCGTTTTTAACACCCTTCCAAATCTGTGATAGCGACTTTTGCAACAATCAAACGGTATGTACTAGTGTCTGTTTCTTATCATTGACATTCACACCTTTCACCCCGGTTCGAAGAACAACTATTTCAGTTGGAAGATGATGTCGAAGGAAGATATTCTTACCCGACAACTTATGTGTGGAGTTCTGCAAAGAAGCAATGCTTCGTAGTGCTCATTTTGATACAATTGGTGTGGTTGGTGTATGTCTAATTCCCAGTTGCTCAGTTGCTCAGAGAGTTTGCCTTCAAGGAAAAGCACTTTCAGAACATGCCCTTTTC…
108	linc-249	pEM2101	AGGTATTCAAACATTTTGTTGAATTAAATTTTTAAGTAAAACAATAAATTTCAAAAAAATGTTGTAATTTTCCCTTATAAAACTAATTTTTCGAATTAATTAGAGTCCACACTGTAACAAAGCAATAGAATACTTTAAAACAGTCAAAATACACGGAACTACGTAAAAAGAAAGAATGAGAAAAGCGAGGCGACGAGGCCATCTGCCCGATAATTGGGTGCGGTTTAGCACGAAGAGAAGGGTGGCAATTTATGATAATTAGGGCTAACGCGCCCTGCGTACACACACATACACATGAATCGATGGAAAATGCAATTTTCTGTGAGAGAGTGGGACGAGAGACATAAATTGTGCCTGCAAATTGCATGTTTGGATGGGAAAATATAGCAGACGTATAAT…
109	linc-340	pEM2102	TTGAAAAGTGTGATTAAAATGATTAGCTTTTTTTGCACACCTAGAATTAAATTGGAAAACTATGTGTCAAAAATTTACATGTTTTTCGGAAAATTCCATTTAATTGCAGGGTTTGTGTAATTGGTGTTGGTTGGTGTCTATAGAAGAGTTGATAAAAACAATTAATGTAGTTTTTTAAACTATTTCGTAAAGTTGCAAGTTTTTTGCTATAGTTAAGTAGCATTAATTCAATATCGACTTTAAGTGGGCTATCACTAGTGAGGGTTTTGTCGAAAAAATAAAATACTGAATAACTAACTAACCTTAGAATGTTCTAGATGTTTAAACTTTAAGAAACTTTCACAAGTTATTACTGATAGTGAAATAAAAGACAAATCCTAAAAATCTTTAACTACTTCT…
111	linc-217	pEM2113	ACAGAGTTGTTATGGATAGTACGGAAATTGATCTTATCATATGGTTTCTGGGATTTTTTGTAGTTTCAACTGTGAGTTTTTTGGAAAATTTTTAGATTTGGATTACCAGGTGCCTGATTTCTATTTATTCTGAAAATCGAAAAAATAAAAATCTGAAAAAGCATGTTTTCAAAATTCTTTTTTTGATATTCCGAATTTTTTAAGAGTACGAAAATTTGGAATATAATTTTTTCAATTCTTTGTTCTAATTGAATTATTTTAAACATCTAGAAATGTTTGGTTTTGATTTTGTTTAAAAGTTTTTGGAAACATTTCAAATTGTCTGATTATTTTGGTAGAAATTATAGTATATTTTCCCACTTTTTCGATTTCAAAAACGAAAAAAATCTATAATTTTCG…
112	linc-206	pEM2114	CCACACCTTTTTTCCCTCTCAAGAGTTATTCTTTTGTAGATTCTTTGGATCATTCACTTGATAGCCTAATAGTGGGCGTGTGTTTGTCTGTGCTCCGTTACGTGAAAAACGGAACAAATATTTTTTGAAAAAAAAACATTCGAATTTTTCCGTCGCGTCTCGAAATGCCCATTTCTCCTGCTGGTAGGTTTTTATAGACCTCTATTTGAAAATTTAGTTATGAATGTTTAAATAAGTGTCTCTAAAACTATAAAAAACCAATTTTTAGAGGAATCTTGGTAGATGCTCACTTTTCAGCTCACATTGATTAAATCCTCAAAAGTTCACATATAATCATTGAAATTGTTTTTTGAAATAATTTTTTAAAAAGTTATGTTTGACTCATTCTGTTTTGGTTAC…
