# Supplementary material for: Identification of functional long non-coding RNAs in C. elegans
Source: BMC Biol. 2019 Feb 18;17:14. doi: 10.1186/s12915-019-0635-7 (PMC6378714; doi:10.1186/s12915-019-0635-7)
Supplement: Supplementary file 11 — Raw brood size measurement data (CSV 7 kb) [file 12915_2019_635_MOESM11_ESM.csv]

Strain	Day1_Progeny	Day2_Progeny	Day3_Progeny	RNAi	Replicate	Total	Note
N2	48	133	64	EV	1	245
N2	64	175	50	EV	1	289
N2	27	59	28	EV	1	114
N2	58	162	28	EV	1	248
N2	61	167	72	EV	1	300
N2	38	158	82	EV	1	278
N2	62	145	51	GFP	1	258
N2	41	88	16	GFP	1	145
N2	46	146	98	GFP	1	290
N2	30	75	10	GFP	1	115
N2	38	154	65	GFP	1	257
N2	51	131	60	GFP	1	242
N2	44	116	81	106	1	241
N2	52	133	66	106	1	251
N2	46	120	80	106	1	246
N2	39	105	32	106	1	176
N2	46	127	86	106	1	259
N2	37	123	80	106	1	240
N2	48	141	34	107	1	223
N2	43	97	59	107	1	199
N2	63	154	21	107	1	238
N2	40	132	29	107	1	201
N2	45	126	67	107	1	238
N2	34	60	4	107	1	98	COP
N2	40	103	26	108	1	169	COP
N2	64	141	41	108	1	246
N2	54	89	36	108	1	179
N2	62	131	23	108	1	216
N2	55	144	45	108	1	244
N2	37	120	50	108	1	207
N2	20	60	14	109	1	94	COP
N2	37	138	46	109	1	221
N2	55	135	48	109	1	238
N2	40	143	65	109	1	248
N2	53	137	38	109	1	228
N2	47	141	73	109	1	261
N2	48	139	35	111	1	222
N2	42	145	83	111	1	270
N2	42	132	83	111	1	257
N2	43	129	100	111	1	272
N2	39	101	48	111	1	188
N2	48	146	24	111	1	218
N2	42	99	21	112	1	162	COP
N2	44	126	50	112	1	220
N2	55	116	106	112	1	277
N2	52	143	81	112	1	276
N2	54	146	54	112	1	254
N2	34	118	26	112	1	178
N2	81	45	77	EV	2	203
N2	122	158	3	EV	2	283
N2	145	84	0	EV	2	229
N2	89	64	55	EV	2	208
N2	151	93	1	EV	2	245
N2	109	115	8	GFP	2	232
N2	117	120	1	GFP	2	238
N2	113	135	41	GFP	2	289
N2	123	110	1	GFP	2	234
N2	134	93	16	GFP	2	243
N2	114	121	6	106	2	241
N2	94	93	10	106	2	197
N2	118	91	12	106	2	221
N2	96	86	30	106	2	212
N2	113	122	15	106	2	250
N2	135	118	4	107	2	257
N2	131	80	0	107	2	211
N2	135	72	30	107	2	237
N2	148	105	3	107	2	256
N2	138	90	0	107	2	228
N2	127	122	3	108	2	252
N2	114	107	3	108	2	224
N2	139	135	7	108	2	281
N2	133	125	6	108	2	264
N2	176	110	5	108	2	291
N2	116	89	8	109	2	213
N2	142	116	11	109	2	269
N2	163	69	7	109	2	239
N2	172	38	0	109	2	210
N2	66	84	0	109	2	150	COP
N2	115	100	0	111	2	215
N2	124	53	1	111	2	178
N2	128	135	2	111	2	265
N2	112	115	10	111	2	237
N2	119	132	12	111	2	263
N2	146	134	9	112	2	289
N2	119	117	2	112	2	238
N2	112	133	7	112	2	252
N2	137	106	2	112	2	245
N2	142	124	15	112	2	281
N2	48	152	37	EV	3	237
N2	51	152	26	EV	3	229
N2	51	178	32	EV	3	261
N2	46	122	65	EV	3	233
N2	55	138	65	EV	3	258
N2	57	141	69	EV	3	267
N2	50	144	46	GFP	3	240
N2	53	142	54	GFP	3	249
N2	54	171	31	GFP	3	256
N2	48	128	66	GFP	3	242
N2	52	131	71	GFP	3	254
N2	43	134	41	GFP	3	218
N2	45	155	34	106	3	234
N2	40	108	44	106	3	192
N2	36	94	45	106	3	175
N2	48	142	49	106	3	239
N2	43	109	58	106	3	210
N2	47	133	40	106	3	220
N2	44	138	33	107	3	215
N2	41	124	37	107	3	202
N2	33	82	46	107	3	161
N2	48	135	52	107	3	235
N2	42	127	48	107	3	217
N2	46	152	21	107	3	219
N2	53	158	33	108	3	244
N2	41	124	42	108	3	207
N2	49	148	24	108	3	221
N2	52	142	64	108	3	258
N2	49	144	54	108	3	247
N2	41	141	28	108	3	210
N2	36	125	23	109	3	184
N2	42	139	36	109	3	217
N2	48	146	39	109	3	233
N2	54	141	52	109	3	247
N2	48	147	35	109	3	230
N2	43	116	47	109	3	206
N2	53	154	37	111	3	244
N2	38	132	44	111	3	214
N2	44	144	30	111	3	218
N2	46	130	48	111	3	224
N2	45	135	33	111	3	213
N2	44	149	39	111	3	232
N2	45	131	60	112	3	236
N2	52	151	45	112	3	248
N2	49	166	29	112	3	244
N2	51	149	45	112	3	245
N2	47	143	53	112	3	243
N2	52	174	52	112	3	278
SX3278	40	60	6	None	1	106
SX3269	36	115	3	None	1	154
SX3315	48	119	0	None	1	167
SX3313	43	154	2	None	1	199
SX3270	43	103	4	None	1	150
SX3340	39	145	45	None	1	229
SX3338	44	145	9	None	1	198
SX3268	47	165	32	None	1	244
SX3271	55	171	3	None	1	229
SX3332	56	176	7	None	1	239
N2	68	174	4	None	1	246
SX3278	34	64	1	None	1	99
SX3269	39	129	3	None	1	171
SX3315	3	35	9	None	1	47
SX3313	56	74	4	None	1	134
SX3270	50	171	13	None	1	234
SX3340	33	105	13	None	1	151
SX3338	48	166	10	None	1	224
SX3268	60	142	4	None	1	206
SX3271	52	165	8	None	1	225
SX3332	52	161	40	None	1	253
N2	50	183	2	None	1	235
SX3278	42	46	42	None	1	130
SX3269	43	86	2	None	1	131
SX3315	49	110	0	None	1	159
SX3313	40	97	19	None	1	156
SX3270	58	144	6	None	1	208
SX3340	34	148	9	None	1	191
SX3338	43	171	17	None	1	231
SX3268	42	166	42	None	1	250
SX3271	61	147	44	None	1	252
SX3332	61	141	47	None	1	249
N2	91	156	2	None	1	249
SX3278	40	55	18	None	1	113
SX3269	31	91	4	None	1	126
SX3315	57	115	19	None	1	191
SX3313	47	104	2	None	1	153
SX3270	50	99	13	None	1	162
SX3340	36	141	21	None	1	198
SX3338	38	161	36	None	1	235
SX3268	55	123	40	None	1	218
SX3271	57	167	10	None	1	234
SX3332	58	155	36	None	1	249
N2	88	163	0	None	1	251
SX3278	48	63	1	None	1	112
SX3269	24	99	2	None	1	125
SX3315	50	124	18	None	1	192
SX3313	52	82	20	None	1	154
SX3270	55	107	1	None	1	163
SX3340	38	144	16	None	1	198
SX3338	44	178	12	None	1	234
SX3268	38	148	32	None	1	218
SX3271	51	180	4	None	1	235
SX3332	55	152	40	None	1	247
N2	71	171	2	None	1	244
SX3278	50	86	1	None	2	137
SX3340	56	91	2	None	2	149
SX3315	56	86	0	None	2	142
SX3268	87	55	6	None	2	148
SX3269	70	95	0	None	2	165
SX3271	52	135	4	None	2	191
SX3338	86	59	9	None	2	154
SX3313	71	71	0	None	2	142
SX3270	64	63	0	None	2	127
SX3332	60	129	9	None	2	198
N2	91	113	0	None	2	204
SX3278	71	34	4	None	2	109
SX3340	61	101	0	None	2	162
SX3315	53	47	27	None	2	127
SX3268	35	33	13	None	2	81
SX3269	79	108	0	None	2	187
SX3271	67	113	1	None	2	181
SX3338	92	35	23	None	2	150
SX3313	66	107	0	None	2	173
SX3270	96	79	1	None	2	176
SX3332	77	96	1	None	2	174
N2	93	170	6	None	2	269
SX3278	56	65	15	None	2	136
SX3340	45	34	0	None	2	79
SX3315	73	45	6	None	2	124
SX3268	64	82	3	None	2	149
SX3269	71	125	0	None	2	196
SX3271	64	82	18	None	2	164
SX3338	87	89	0	None	2	176
SX3313	71	82	0	None	2	153
SX3270	104	82	0	None	2	186
SX3332	93	81	16	None	2	190
N2	86	198	1	None	2	285
SX3278	42	28	0	None	2	70
SX3340	58	96	2	None	2	156
SX3315	62	37	2	None	2	101
SX3268	76	75	21	None	2	172
SX3269	61	54	0	None	2	115
SX3271	76	22	0	None	2	98
SX3338	98	86	34	None	2	218
SX3313	52	123	0	None	2	175
SX3270	105	90	0	None	2	195
SX3332	84	89	0	None	2	173
N2	48	115	0	None	2	163
SX3278	66	49	1	None	2	116
SX3340	49	55	5	None	2	109
SX3315	83	75	18	None	2	176
SX3268	90	97	9	None	2	196
SX3269	76	44	2	None	2	122
SX3271	89	67	0	None	2	156
SX3338	56	46	0	None	2	102
SX3313	65	93	1	None	2	159
SX3270	106	30	4	None	2	140
SX3332	113	59	12	None	2	184
N2	45	156	2	None	2	203
SX3340	39	106	27	None	3	172
SX3278	52	148	27	None	3	227
SX3270	54	78	5	None	3	137
SX3269	62	145	25	None	3	232
SX3271	51	131	23	None	3	205
SX3313	52	113	32	None	3	197
SX3338	60	161	29	None	3	250
SX3315	73	141	9	None	3	223
SX3332	91	142	17	None	3	250
SX3268	61	168	60	None	3	289
N2	101	147	30	None	3	278
SX3340	38	120	6	None	3	164
SX3278	42	88	18	None	3	148
SX3270	67	113	4	None	3	184
SX3269	70	156	30	None	3	256
SX3271	36	133	18	None	3	187
SX3313	41	161	0	None	3	202
SX3338	67	148	14	None	3	229
SX3315	64	134	20	None	3	218
SX3332	180	16	0	None	3	196
SX3268	70	157	20	None	3	247
N2	90	130	28	None	3	248
SX3340	43	93	5	None	3	141
SX3278	45	106	7	None	3	158
SX3270	50	120	37	None	3	207
SX3269	48	58	0	None	3	106
SX3271	51	140	7	None	3	198
SX3313	64	170	16	None	3	250
SX3338	56	115	5	None	3	176
SX3315	60	155	50	None	3	265
SX3332	90	173	41	None	3	304
SX3268	41	174	40	None	3	255
N2	63	133	19	None	3	215
SX3340	33	107	13	None	3	153
SX3278	57	99	21	None	3	177
SX3270	46	114	14	None	3	174
SX3269	46	112	3	None	3	161
SX3271	57	138	15	None	3	210
SX3313	66	174	5	None	3	245
SX3338	57	173	23	None	3	253
SX3315	58	142	7	None	3	207
SX3332	74	136	16	None	3	226
SX3268	66	143	18	None	3	227
N2	102	127	36	None	3	265
SX3340	43	86	25	None	3	154
SX3278	56	105	10	None	3	171
SX3270	56	155	5	None	3	216
SX3269	56	96	14	None	3	166
SX3271	60	155	10	None	3	225
SX3313	48	109	5	None	3	162
SX3338	62	107	3	None	3	172
SX3315	70	120	0	None	3	190
SX3332	86	126	4	None	3	216
SX3268	80	196	48	None	3	324
N2	107	137	33	None	3	277
