# Supplementary material for: Identification of functional long non-coding RNAs in C. elegans
Source: BMC Biol. 2019 Feb 18;17:14. doi: 10.1186/s12915-019-0635-7 (PMC6378714; doi:10.1186/s12915-019-0635-7)
Supplement: Supplementary file 12 — Raw data of growth rate measurements (CSV 10 kb) [file 12915_2019_635_MOESM12_ESM.csv]

Strain	ts_1	ts_2	ts_3	ts_4	ts_5	ts_6	ts_7	ts_8	ts_9	ts_10	ts_11	ts_12	ts_13	ts_14	ts_15	ts_16	ts_17	ts_18	ts_19	ts_20	ts_21	ts_22	ts_23	ts_24	ts_25	ts_26	ts_27	ts_28	ts_29	ts_30	ts_31	ts_32	ts_33	ts_34	ts_35	ts_36	ts_37	ts_38	ts_39	ts_40	ts_41	ts_42	ts_43	ts_44	ts_45	ts_46	ts_47	RNAi
3340	NaN	NaN	NaN	NaN	NaN	-2.19487310869714	-2.21109652066026	-2.31405951641635	-1.93480172071207	-2.04411666883683	-2.08476461116946	-2.15479846546683	-1.98872212710088	-1.93052760164705	-1.99976452113669	-1.99998051640734	-1.97319811162637	-1.97271425947325	-1.93048464260038	-1.90707137876692	-1.82434913438867	-1.82980131404595	-1.74206480333222	-1.77500427994787	-1.71123827251503	-1.76015216738434	-1.68149567504515	-1.65516986974932	-1.46684415427662	-1.57647632109365	-1.55211772079837	-1.47097980520343	-1.46558679837254	-1.31487662762993	-1.57059101286147	-1.24678631227815	-1.23892646449704	-1.24204838929899	-1.14073903784592	-1.00412132877696	-1.06607010797861	-1.03693305273237	-0.995392193834786	-0.930055285687605	-1.01374440894985	-0.913352773188447	-0.946562597653468	None
3268	NaN	NaN	-2.40248141919889	-1.94323488824893	-1.45728294241142	-2.22639016014321	-1.98268550429318	NaN	-2.14179466521372	NaN	NaN	-1.91157187999359	-1.86853724776839	-1.61394813302152	-2.00314271533429	-1.92887673820206	-2.10145142353491	-1.76270583925455	-1.97476502065709	-2.02637562517411	-1.9771499496703	-1.95934466178959	-1.94689984233533	-1.92587934503347	-1.80570702433261	-1.8097138701171	-1.75984825240909	-1.74347049509965	-1.73465887143654	-1.61807121286823	-1.69396609695664	-1.6925977603312	-1.54906889807419	-1.5217204974029	-1.52215966670102	-1.5685327413221	-1.34269820427684	-1.19461984411102	-1.11348579034603	-1.02483153074809	-1.01650056748714	-0.952331680398758	-0.922309568635739	-0.9322292397559	-0.909053352116023	-0.932323147143427	-0.888785230625325	None
3269	NaN	-1.7765718173774	-1.99211242130394	-2.28105925631343	-2.13796825736067	-2.15744661075652	NaN	-2.14179466521372	-2.00454141052685	-2.15744661075652	-2.1905517349145	-2.16144935321019	-2.21944130018788	-2.06213327043626	-2.01517772537264	-1.94445310638825	-2.01589616140397	-2.02578675121012	-2.04156648839178	-2.00524245100499	-2.00797952801573	-1.92904490644498	-1.86353785296977	-1.7790653810616	-1.80217615543748	-1.84972567140339	-1.7125193270438	-1.73979387497441	-1.59172873607696	-1.53239860494683	-1.50878710175984	-1.42372675988216	-1.34520805321841	-1.40958777335155	-1.2984846968511	-1.08596998102983	-1.03300620407312	-1.03290649233307	-0.982723568580154	-0.936099040308343	-0.970115662473611	-0.936994628424242	-1.0577300760581	-0.937602626398259	-1.05402849891801	-0.992007708950956	-0.891773091631291	None
3270	NaN	NaN	NaN	NaN	NaN	NaN	NaN	NaN	NaN	NaN	NaN	NaN	NaN	-2.04258476431409	-1.95934466178959	-1.99897345628791	-1.98535809415451	-2.01417390740111	-1.86562055123202	-1.83361758863899	-1.88809078414407	-1.81414515724951	-1.81203772315939	-1.77535793288722	-1.72459834888657	-1.69271921582578	-1.58330151928764	-1.65241383510414	-1.52571125025722	-1.51371804941131	-1.5161380050246	-1.50586039311169	-1.4443647138458	-1.26395589980345	-1.13749231815479	-0.934658570301969	-0.941716905291741	-0.948083663241709	-0.886282019389947	-0.876295050166259	-0.861739436583868	-0.838598607793233	-0.883689990495205	-0.83554364969665	-0.803282766946783	-0.797691803636733	-0.804291230146707	None
3271	-0.673212093585068	NaN	NaN	NaN	-2.05499402229591	NaN	NaN	NaN	NaN	NaN	-2.27059382263526	-2.14565508602696	-2.16144935321019	-2.09970375726539	-2.12299110139102	-2.05657041053086	-1.91611950774431	-2.03137097694948	-2.03550646706344	-1.90806746746482	-1.82442170427469	-1.86486540782438	-1.84540130948276	-1.81118594773075	-1.75623188808775	-1.59951469251509	-1.61021886870899	-1.58507867130446	-1.45959366063669	-1.59430857644613	-1.56889957509837	-1.33797167382176	-1.16354545093601	-1.36509941383182	-1.24592249845159	-0.998789081637759	-0.963148725368625	-0.96216735063531	-0.918851950086714	-0.907631397518794	-0.904927592520474	-0.863764093232714	-0.853992935283496	-0.837104963717945	-0.819666887597811	-0.818417819797163	-0.810061882427328	None
3278	NaN	NaN	-2.07429917749129	NaN	NaN	-2.30277850600666	-2.19487310869714	NaN	NaN	-2.01878184964146	NaN	-2.27059382263526	-2.36879830599632	-2.15348042353892	-2.11932614730461	-2.12176601036171	-2.11208773838069	-2.09970375726539	-2.04411666883683	-1.99075312604122	-1.99230695410984	-2.01160326501434	-1.95707811542322	-1.91987604278217	-1.83902121284498	-1.85080848080796	-1.83368510429897	-1.84656824564898	-1.66290318597013	-1.67754522640277	-1.69946754555095	-1.59763993822148	-1.60694844236655	-1.47368099985342	-1.56709773346784	-1.31713164298705	-1.29346432753743	-1.14632033172544	-1.13232530877235	-1.09954874897182	-1.02117706218101	-0.984420815735122	-0.975431481683048	-0.969450744173634	-0.919139568686093	-0.916593244977919	-0.923496236803067	None
3313	NaN	NaN	NaN	NaN	NaN	-1.5757797780704	NaN	NaN	-2.16144935321019	NaN	-2.16144935321019	-2.21714950340829	-2.14275655814714	-2.10567474189199	-1.99805236478272	-2.04207532791326	-2.00298758245823	-1.96046832213675	-1.89119716782241	-1.80590402795672	-1.88713942673865	-1.85724748292182	-1.78112642460536	-1.74308667317285	-1.73483482976776	-1.6693963826969	-1.62400599586453	-1.56049181521788	-1.58350389323441	-1.59090132639388	-1.47579414038037	-1.31659325998877	-1.32904558382414	-1.04145026587636	-1.04411666883683	-0.991658850002241	-0.983066297374926	-0.936562420490176	-0.981089809361838	-0.927427587213207	-0.903859654731761	-0.898482180826729	-0.880065233644135	-0.88297803662343	-0.870722990768628	-0.849434026474112	-0.84568703330647	None
3315	NaN	NaN	NaN	NaN	NaN	NaN	NaN	NaN	NaN	NaN	NaN	-2.16956724343237	NaN	-2.09381375378903	-2.04627045389105	-2.01974802241348	-2.08134754813191	-2.00119207915586	-2.04565399604176	-1.95758077112968	-1.91657690060587	-1.81829615164063	-1.86293993619386	-1.76372386392108	-1.77309605267138	-1.73404060777204	-1.71702863235838	-1.60380850167064	-1.60078204704045	-1.51348110080037	-1.56995665893178	-1.38390170887493	-1.33707172020624	-1.22607894946568	-1.09920018246297	-1.01566613254165	-1.04733731009451	-0.959236462358256	-0.927372849303876	-0.921023378979485	-0.90852029330808	-0.863795671013498	-0.84794867426889	-0.869193281853716	-0.846546607200413	-0.810594383620632	-0.826933550239312	None
3332	NaN	NaN	NaN	NaN	NaN	NaN	-1.77989976072632	-1.90040688253555	-1.96442418731887	-2.24548310205223	-2.13796825736067	-2.22873137595811	-2.07539726779034	-2.08879558944818	-2.07926259702284	-1.95906420037726	-2.03568886710052	-1.99075312604122	-1.9127043303925	-1.83415350176128	-1.84322708785216	-1.81335692476607	-1.84821927210638	-1.73690715225479	-1.68135956689243	-1.57238640757666	-1.60432582690382	-1.61020272423279	-1.46409083303075	-1.58829023040595	-1.62474240850629	-1.41291268471041	-1.19331245605457	-1.14955012991048	-1.02467660757994	-0.976375115420339	-0.95133900686508	-0.955991019782005	-0.96003958364867	-0.901436888565809	-0.878535761181404	-0.866901485074131	-0.850009458900014	-0.85096345399905	-0.845431191787918	-0.835348070779919	-0.82261275298266	None
3338	NaN	NaN	NaN	NaN	NaN	NaN	NaN	NaN	NaN	NaN	-2.13796825736067	NaN	-2.16956724343237	-2.16144935321019	-2.10614654474329	-2.07211129134312	-2.06453934020214	-2.07959551730124	-1.99402261060606	-1.93960060359384	-1.91346094117952	-1.91510480054929	-1.86103845170936	-1.80376149499434	-1.73724348875323	-1.69647065045647	-1.72606440091034	-1.67137051338393	-1.60968104265647	-1.58748116841989	-1.53615678934816	-1.54222867149973	-1.47393897104122	-0.988767157375369	-1.06272019101222	-1.03543960623937	-0.938395902455465	-0.931308047736285	-0.923230613258455	-0.897057904004094	-0.896256521633541	-0.895108356409929	-0.870371160321606	-0.876062233861571	-0.850308919870062	-0.842060516614414	-0.835476409509154	None
N2	46	46	46	46	46	46	33	33.375	44	43.5	43.3333333333333	37.6666666666667	34.5	33.1666666666667	44.8	45.7727272727273	45.8846153846154	59.3888888888889	70.1470588235294	74.3076923076923	76.9333333333333	58.304347826087	53.1666666666667	61.203125	93.96875	133.793103448276	128.51724137931	191.225806451613	187.7	255.121212121212	339.671875	441.177419354839	510.46875															106
N2	45.6666666666667	46	46	46	46	46	37.5	41	32.25	37.6666666666667	41.2	36.25	41	42.875	45.9	73.0909090909091	57.8035714285714	60.8055555555556	50.25	62.3333333333333	66.1842105263158	72.1428571428571	66.7727272727273	67.7586206896552	57.4705882352941	102.046875	123.6	141.689655172414	170.586206896552	235.607142857143	328.448275862069	439.928571428571	520.5															107
N2	48	33.5	38.5	30.3333333333333	33.25	39.5	34.8	38.5	39.5	36	36.6666666666667	37.1428571428571	41.3888888888889	33.7777777777778	40.25	35.6904761904762	46.8269230769231	57.7586206896552	74.28125	113.185185185185	170.092592592593	184.722222222222	216.442307692308	254.571428571429	276.72	344.035714285714	430.826923076923	507.981481481481	592.892857142857	677.611111111111	791.137931034483	888.887096774194	961.642857142857															108
N2	42.3333333333333	34.3333333333333	35.6666666666667	38.6666666666667	39.3333333333333	38.3333333333333	40.25	38.75	38.5714285714286	34.6	37	38.8571428571429	35.9375	51.5769230769231	53.5294117647059	46.4	58.0483870967742	75.46875	111.892857142857	151.407407407407	181.611111111111	220.111111111111	230.462962962963	251.183333333333	287.413793103448	349.481481481481	546.883333333333	578.166666666667	680.722222222222	777.948275862069	812.672413793103	898.134615384615	1004.51724137931															109
N2	68.0833333333333	60.5	60.5714285714286	51.625	47.1428571428571	51.375	59.5	55.0625	59.4	45.4285714285714	48.3333333333333	54.8	64.5	57.875	94.4	107.842105263158	118.642857142857	142.241935483871	160.136363636364	172.844827586207	235.706896551724	234.983870967742	341.879310344828	338.548387096774	442.946428571429	584.015625	794.030303030303	1023.91935483871	1112.4375	1134.38888888889	1329.828125	1567.51515151515	1614.34285714286															111
N2	45.3863636363636	42.1875	34.5	33.9583333333333	34.8461538461538	36.5454545454545	35.6538461538462	33.9117647058824	34.9166666666667	35.8611111111111	46.8	45.375	53.5384615384615	58.3666666666667	96.4444444444444	120.461538461538	140.166666666667	236.677419354839	256.092592592593	302.673076923077	352.392857142857	394.678571428571	452.857142857143	472.375	596.68	643.465517241379	770.02	911.653846153846	949.388888888889	1049.74074074074	1124.66666666667	1251.825	1386.92															112
N2	47	47	48	47	47	47	37.25	47	40.5	36	46	49.5	63.6	57.4	70.8888888888889	68.7666666666667	73.3333333333333	91.9791666666667	98.2037037037037	108.166666666667	113.671875	147.727272727273	185.827586206897	215.620689655172	293.98275862069	353.15	395.5	426.125	531.125	659.785714285714	706.116666666667	775.227272727273	844.838235294118															EV
N2	42	47	48	37	40	45.75	39	39.5	35.5	44.4	34.1666666666667	42.25	37	47.7777777777778	45.1	46.8125	47.6851851851852	52.0333333333333	78	110.076923076923	161.785714285714	193.14	207.517857142857	202.907407407407	255.275862068966	341.6	426.035714285714	524.224137931035	600.625	698.9	751.660714285714	838.134615384615	917.741379310345															GFP
