# Supplementary material for: Identification of functional long non-coding RNAs in C. elegans
Source: BMC Biol. 2019 Feb 18;17:14. doi: 10.1186/s12915-019-0635-7 (PMC6378714; doi:10.1186/s12915-019-0635-7)
Supplement: Supplementary file 13 — Raw data of length measurements (CSV 4 kb) [file 12915_2019_635_MOESM13_ESM.csv]

Strain	Lengths_1	Lengths_2	Lengths_3	Lengths_4	Lengths_5	Lengths_6	Lengths_7	Lengths_8	Lengths_9	Lengths_10	Lengths_11	Lengths_12	Lengths_13	Lengths_14	Lengths_15	Lengths_16	Lengths_17	Lengths_18	Lengths_19	Lengths_20	Lengths_21	Lengths_22	Lengths_23	Lengths_24	RNAi
3340	883.476764678955	954.821808624268	967.257481384277	898.654328918457	847.638111877441	997.280003356934	803.573698425293	920.118656158447	984.041264343262																None
3268	829.718656158447	1033.11874237061	776.293067932129	887.021808624268	879.931893157959	909.954328918457	921.254328918457	804.376850891113																	None
3269	989.857481384277	945.460633850098	1040.5411781311	881.538111877441	926.738025665283	842.957481384277	970.802439117432	816.812437438965	994.538111877441																None
3270	1073.63811187744	1153.54126434326	1100.58630828857	1024.22802734375	985.980003356934	925.934959411621	898.654328918457	1008.58000335693	1114.9606338501																None
3271	1005.83811187744	956.76054763794	1007.77685089111	980.16370010376	1024.5606338501	997.280003356934	839.412437438965	1007.77685089111																	None
3278	916.241178131104	937.234959411621	802.438025665283	705.751176452637	955.957481384277	815.676764678955	767.734959411621	775.157481384277	848.441178131104	735.773698425293	826.976764678955	927.541178131104	825.038111877441												None
3313	1094.29937286377	1079.12189483643	984.041178131104	1111.08315582275	1022.62180862427	1133.6830696106	965.318656158447	1049.90243911743	1081.0606338501	1053.44739685059															None
3315	998.083069610596	1063.94441680908	1005.83811187744	975.483155822754	1163.70567779541	1069.7606338501	1077.1830696106	1070.56370010376	1125.12504730225																None
3332	952.079917144775	1015.19937286377	942.718742370606																						None
3338	926.738111877441	1167.58315582275	987.918742370606	1021.81874237061	992.266766357422	920.118742370606	926.738111877441	986.783069610596	908.818742370605	890.899286651611	1049.09937286377														None
N2	830.521808624268	810.193067932129	920.921722412109	881.538111877441	856.99937286377	735.773698425293	761.115589904785	719.793067932129	908.015589904785	841.018656158447	905.273698425293	830.521808624268	920.921722412109	898.654328918457	919.315589904785	720.92869758606	796.954328918457	829.718656158447	936.902439117432	660.551176452637	809.057481384277	929.480003356934	548.35419960022	761.918656158447	106
N2	1008.58000335693	887.021722412109	950.141178131104	987.918742370606	861.679917144775	990.66054763794	754.496220397949	947.399286651611	1023.42504730225	542.067436599731	860.876850891113	679.273655319214	922.860461425781	717.854285812378	808.254328918457										107
N2	975.815589904785	1037.79937286377	969.999286651611	939.976850891113	865.557481384277	878.796220397949	825.841178131104	799.696220397949	958.699286651611	1037.79937286377	991.796134185791	996.476937103272	883.476850891113	862.482983398438	1000.82487487793	751.754328918457	1020.68315582275								108
N2	1124.32189483643	1067.82180862427	880.734959411621	845.699286651611	954.821808624268	1001.15748138428	960.638025665283	986.783069610596	872.980003356934	749.012437438965	791.138025665283	825.038025665283	865.22487487793	986.783069610596	1047.16054763794										109
N2	916.241091918945	814.541091918945	927.541178131104	1021.81874237061	810.996220397949	840.215589904785	821.493067932129	991.46370010376	1009.3830696106	1049.90243911743	927.541178131104	897.851262664795	813.738111877441	950.473698425293	1000.35432891846	859.741264343262	977.421894836426	897.851262664795	1064.27685089111						111
N2	1112.21874237061	992.59937286377	973.876850891113	1143.04441680908	993.40252532959	980.496220397949	847.638025665283	780.641091918945	912.696220397949	905.273784637451	862.815503692627	844.896220397949	1038.60252532959	1012.45748138428	933.357481384277	992.59937286377	1160.1606338501								112
N2	772.415589904785	1042.47991714478	1057.65748138428	795.818656158447	861.679917144775	913.499286651611	820.357481384277	941.583155822754	974.680003356934	1046.35748138428	861.679917144775	1019.88000335693	918.180003356934	882.341091918945	1003.89928665161	1013.26054763794	849.576850891113	957.896220397949	958.69937286377	955.957481384277					EV
N2	976.618742370606	1077.1830696106	929.479917144775	984.844244384766	1015.19937286377	884.280003356934	985.979917144775	817.615503692627	872.979917144775	825.038111877441	986.782983398438	1052.64433059692	981.29937286377	985.979917144775	933.357395172119	920.118742370606	849.576850891113	872.176764678955							GFP
